# Supplementary material for: 7,8-Dimethyl-11H-indeno­[1,2-b]quinoxalin-11-one
Source: IUCrdata. 2021 Jan 8;6(Pt 1):x210018. doi: 10.1107/S2414314621000183 (PMC9462269; doi:10.1107/S2414314621000183)
Supplement: Supplementary file 1 [file x-06-x210018-sup1.cif]

##############################################################################
#                                                                            #
# This CIF contains the data for a data article accepted for                 #
# publication in IUCrData. It conforms to the requirements of                #
# Notes for Authors for IUCrData, and has been                               #
# peer reviewed under the auspices of IUCrData.                              #
#                                                                            #
# Full details of the Crystallographic Information File format               #
# are given in the paper "The Crystallographic Information File (CIF):       #
# a New Standard Archive File for Crystallography" by S. R. Hall, F. H.      #
# Allen and I. D. Brown [Acta Cryst. (1991), A47, 655-685].                  #
#                                                                            #
# The current version of the core CIF dictionary is obtainable from          #
# ftp://ftp.iucr.org/pub/cif_core.dic.                                       #
#                                                                            #
# Software is freely available for graphical display of the structure(s)     #
# in this CIF. For information consult the CIF software page                 #
# http://www.iucr.org/resources/cif/software.                                #
#                                                                            #
# This file may be used for bona fide research purposes within the           #
# scientific community so long as proper attribution is given to the data    # 
# article from which it was obtained.                                        #
#                                                                            #
##############################################################################
data_I
_database_code_depnum_ccdc_archive 'CCDC 2054191'
_audit_creation_method
;
Olex2 1.2
(compiled 2016.02.19 svn.r3266 for OlexSys, GUI svn.r5155)
;
_journal_date_recd_electronic     2020-12-21
_journal_date_accepted     2021-01-06
_journal_name_full     'IUCrData'
_journal_year     2021
_journal_volume     6
_journal_issue      1
_journal_page_first     0
_journal_page_last     0
_journal_paper_category     HO
_journal_paper_doi     10.1107/S2414314621000183
_journal_coeditor_code     XU4042
_publ_contact_author_name     'Sun, Hong-shun'
_publ_contact_author_address
;
Targeted MRI Contrast Agents Laboratory of Jiangsu Province
Nanjing Polytechnic Institute
Nanjing 210048
People's Republic of China
;
_publ_contact_author_email
;
njutshs@126.com
;
_publ_contact_author_fax     '86 25 58370621'
_publ_contact_author_phone     '86 25 58370534'
_publ_section_title
;
7,8-Dimethyl-11<i>H</i>-indeno[1,2-<i>b</i>]quinoxalin-11-one
;
loop_
    _publ_author_name
    _publ_author_address
    'Chen, Lin'
;
Targeted MRI Contrast Agents Laboratory of Jiangsu Province
Nanjing Polytechnic Institute
Nanjing 210048
People's Republic of China
School of Biology and Environment
Nanjing Polytechnic Institute
Nanjing 210048
People's Republic of China
;
    'Hu, Jin'
;
Targeted MRI Contrast Agents Laboratory of Jiangsu Province
Nanjing Polytechnic Institute
Nanjing 210048
People's Republic of China
;
    'Sun, Hong-Shun'
;
Targeted MRI Contrast Agents Laboratory of Jiangsu Province
Nanjing Polytechnic Institute
Nanjing 210048
People's Republic of China
;
_publ_section_synopsis
;
In the title compound, the mean planes of the indene ring and quinoxaline
system are approximately parallel to one another, making a dihedral angle of
1.2(5)\%. The indeno[1,2-<i>b</i>]quinoxaline ring is almost in the same
plane.
;
_chemical_name_systematic
;
7,8-Dimethyl-11<i>H</i>-indeno[1,2-<i>b</i>]quinoxalin-11-one
;
_chemical_name_common     ?
_chemical_formula_moiety     'C17 H12 N2 O'
_chemical_formula_sum     'C17 H12 N2 O'
_chemical_formula_iupac     'C17 H12 N2 O'
_chemical_formula_weight     260.29
_chemical_melting_point     ?
_space_group_crystal_system     monoclinic
_space_group_name_H-M_alt     'P 1 21/n 1'
_space_group_name_Hall     '-P 2yn'
loop_
    _space_group_symop_operation_xyz
    'x, y, z'
    '-x+1/2, y+1/2, -z+1/2'
    '-x, -y, -z'
    'x-1/2, -y-1/2, z-1/2'
_cell_length_a     7.4548(9)
_cell_length_b     22.976(3)
_cell_length_c     8.3149(10)
_cell_angle_alpha     90
_cell_angle_beta     115.866(3)
_cell_angle_gamma     90
_cell_volume     1281.5(3)
_cell_formula_units_Z     4
_cell_measurement_reflns_used     5967
_cell_measurement_theta_min     2.66
_cell_measurement_theta_max     28.35
_cell_measurement_temperature     282
_exptl_crystal_description     block
_exptl_crystal_colour     colorless
_exptl_crystal_size_max     0.45
_exptl_crystal_size_mid     0.3
_exptl_crystal_size_min     0.22
_exptl_crystal_density_diffrn     1.349
_exptl_crystal_density_meas     ?
_exptl_crystal_density_method     'not measured'
_exptl_crystal_F_000     544
_exptl_absorpt_coefficient_mu     0.086
_exptl_absorpt_correction_type     multi-scan
_exptl_absorpt_process_details
;
(SADABS; Bruker, 2014)
;
_exptl_absorpt_correction_T_min     0.6055
_exptl_absorpt_correction_T_max     0.7457
_diffrn_ambient_temperature     282.34
_diffrn_source     'sealed X-ray tube'
_diffrn_radiation_type     MoK\a
_diffrn_radiation_wavelength     0.71073
_diffrn_radiation_monochromator     graphite
_diffrn_measurement_device_type     'Bruker SMART CCD 6000 area detector'
_diffrn_measurement_device     'three-circle diffractometer'
_diffrn_measurement_method     '\w scans'
_diffrn_detector     'CCD area detector'
_diffrn_detector_area_resol_mean     5.6
_diffrn_reflns_number     10114
_diffrn_reflns_av_R_equivalents     0.0270
_diffrn_reflns_av_unetI/netI     0.0285
_diffrn_reflns_theta_min     3.069
_diffrn_reflns_theta_max     28.357
_diffrn_reflns_theta_full     25.242
_diffrn_measured_fraction_theta_max     0.981
_diffrn_measured_fraction_theta_full     0.992
_diffrn_reflns_limit_h_min     -9
_diffrn_reflns_limit_h_max     9
_diffrn_reflns_limit_k_min     -30
_diffrn_reflns_limit_k_max     30
_diffrn_reflns_limit_l_min     -11
_diffrn_reflns_limit_l_max     5
_diffrn_radiation_probe     x-ray
_refine_special_details     ?
_reflns_number_total     3134
_reflns_number_gt     2437
_reflns_threshold_expression     'I > 2\s(I)'
_refine_ls_structure_factor_coef     Fsqd
_refine_ls_matrix_type     full
_refine_ls_R_factor_all     0.0769
_refine_ls_R_factor_gt     0.0601
_refine_ls_wR_factor_gt     0.1427
_refine_ls_wR_factor_ref     0.1532
_refine_ls_goodness_of_fit_ref     1.053
_refine_ls_restrained_S_all     1.053
_refine_ls_number_reflns     3134
_refine_ls_number_parameters     183
_refine_ls_number_restraints     0
_refine_ls_hydrogen_treatment     constr
_refine_ls_weighting_scheme     calc
_refine_ls_weighting_details
              'w=1/[\s^2^(Fo^2^)+(0.0487P)^2^+0.7679P] where P=(Fo^2^+2Fc^2^)/3'
_atom_sites_solution_hydrogens     geom
_atom_sites_solution_primary     direct
_atom_sites_solution_secondary     ?
_refine_ls_shift/su_max     0.001
_refine_ls_shift/su_mean     0.000
_refine_diff_density_max     0.271
_refine_diff_density_min     -0.225
_refine_ls_extinction_method     none
_refine_ls_extinction_coef     .
loop_
    _atom_type_symbol
    _atom_type_description
    _atom_type_scat_dispersion_real
    _atom_type_scat_dispersion_imag
    _atom_type_scat_source
    'C' 'C' 0.0033 0.0016
                         'International Tables Vol C Tables 4.2.6.8 and 6.1.1.4'
    'H' 'H' 0.0000 0.0000
                         'International Tables Vol C Tables 4.2.6.8 and 6.1.1.4'
    'N' 'N' 0.0061 0.0033
                         'International Tables Vol C Tables 4.2.6.8 and 6.1.1.4'
    'O' 'O' 0.0106 0.0060
                         'International Tables Vol C Tables 4.2.6.8 and 6.1.1.4'
_computing_data_collection
;
SMART (Bruker, 2014)
;
_computing_cell_refinement
;
SAINT (Bruker, 2014)
;
_computing_data_reduction
;
SAINT (Bruker, 2014)
;
_computing_structure_solution
;
ShelXT (Sheldrick, 2015a)
;
_computing_structure_refinement
;
ShelXL (Sheldrick, 2015b)
;
_computing_molecular_graphics
;
<i>OLEX2</i> (Dolomanov <i>et al.</i>,  2009)
;
_computing_publication_material
;
<i>OLEX2</i> (Dolomanov <i>et al.</i>,  2009)
;
loop_
    _atom_site_type_symbol
    _atom_site_label
    _atom_site_fract_x
    _atom_site_fract_y
    _atom_site_fract_z
    _atom_site_U_iso_or_equiv
    _atom_site_adp_type
    _atom_site_calc_flag
    _atom_site_occupancy
    _atom_site_disorder_assembly
    _atom_site_disorder_group
    O O1 0.1899(2) 0.67104(6) 0.38760(19) 0.0613(4) Uani d 1 . .
    N N1 0.1135(2) 0.54175(6) 0.3195(2) 0.0400(4) Uani d 1 . .
    N N2 0.3665(2) 0.48258(6) 0.6458(2) 0.0417(4) Uani d 1 . .
    C C1 0.3614(2) 0.53906(7) 0.6270(2) 0.0348(4) Uani d 1 . .
    C C2 0.4780(2) 0.58312(7) 0.7599(2) 0.0366(4) Uani d 1 . .
    C C3 0.6183(3) 0.57743(9) 0.9349(3) 0.0483(5) Uani d 1 . .
    H H3 0.6505 0.5411 0.9892 0.058 Uiso calc 1 . .
    C C4 0.7104(3) 0.62748(10) 1.0279(3) 0.0542(5) Uani d 1 . .
    H H4 0.8068 0.6244 1.1455 0.065 Uiso calc 1 . .
    C C5 0.6616(3) 0.68157(9) 0.9493(3) 0.0517(5) Uani d 1 . .
    H H5 0.7257 0.7144 1.0146 0.062 Uiso calc 1 . .
    C C6 0.5187(3) 0.68793(8) 0.7744(3) 0.0463(5) Uani d 1 . .
    H H6 0.4851 0.7245 0.7217 0.056 Uiso calc 1 . .
    C C7 0.4275(3) 0.63822(8) 0.6807(2) 0.0381(4) Uani d 1 . .
    C C8 0.2716(3) 0.63268(7) 0.4928(2) 0.0400(4) Uani d 1 . .
    C C9 0.2358(2) 0.56799(7) 0.4648(2) 0.0362(4) Uani d 1 . .
    C C10 0.1132(3) 0.48201(7) 0.3342(2) 0.0381(4) Uani d 1 . .
    C C11 -0.0140(3) 0.44895(8) 0.1861(3) 0.0448(4) Uani d 1 . .
    H H11 -0.0943 0.4680 0.0802 0.054 Uiso calc 1 . .
    C C12 -0.0229(3) 0.38935(8) 0.1933(3) 0.0490(5) Uani d 1 . .
    C C13 0.1007(3) 0.36040(8) 0.3545(3) 0.0528(5) Uani d 1 . .
    C C14 0.2283(3) 0.39190(8) 0.4996(3) 0.0500(5) Uani d 1 . .
    H H14 0.3106 0.3723 0.6037 0.060 Uiso calc 1 . .
    C C15 0.2382(3) 0.45313(7) 0.4951(2) 0.0389(4) Uani d 1 . .
    C C16 0.0931(4) 0.29501(9) 0.3674(4) 0.0773(8) Uani d 1 . .
    H H16A 0.1901 0.2825 0.4830 0.116 Uiso calc 1 . .
    H H16B 0.1219 0.2775 0.2765 0.116 Uiso calc 1 . .
    H H16C -0.0375 0.2834 0.3511 0.116 Uiso calc 1 . .
    C C17 -0.1623(4) 0.35635(10) 0.0302(4) 0.0665(7) Uani d 1 . .
    H H17A -0.2286 0.3831 -0.0665 0.100 Uiso calc 1 . .
    H H17B -0.2595 0.3362 0.0560 0.100 Uiso calc 1 . .
    H H17C -0.0878 0.3287 -0.0030 0.100 Uiso calc 1 . .
loop_
    _atom_site_aniso_label
    _atom_site_aniso_U_11
    _atom_site_aniso_U_22
    _atom_site_aniso_U_33
    _atom_site_aniso_U_12
    _atom_site_aniso_U_13
    _atom_site_aniso_U_23
    O1 0.0802(11) 0.0335(7) 0.0499(8) 0.0066(7) 0.0095(7) 0.0056(6)
    N1 0.0444(8) 0.0322(7) 0.0406(8) 0.0024(6) 0.0159(7) 0.0001(6)
    N2 0.0491(9) 0.0341(7) 0.0459(9) 0.0071(6) 0.0245(7) 0.0067(6)
    C1 0.0365(8) 0.0343(8) 0.0375(9) 0.0055(6) 0.0197(7) 0.0032(7)
    C2 0.0345(8) 0.0395(9) 0.0381(9) 0.0041(7) 0.0179(7) -0.0004(7)
    C3 0.0451(10) 0.0541(11) 0.0408(10) 0.0099(8) 0.0143(8) 0.0063(8)
    C4 0.0406(10) 0.0733(14) 0.0405(10) 0.0042(9) 0.0102(8) -0.0085(10)
    C5 0.0409(10) 0.0557(12) 0.0533(12) -0.0030(8) 0.0157(9) -0.0163(9)
    C6 0.0435(10) 0.0409(10) 0.0517(11) 0.0003(8) 0.0182(9) -0.0077(8)
    C7 0.0371(9) 0.0388(9) 0.0399(9) 0.0026(7) 0.0181(8) -0.0024(7)
    C8 0.0463(10) 0.0313(8) 0.0395(9) 0.0029(7) 0.0161(8) -0.0019(7)
    C9 0.0386(8) 0.0317(8) 0.0389(9) 0.0030(6) 0.0175(7) 0.0015(7)
    C10 0.0419(9) 0.0337(8) 0.0457(10) -0.0001(7) 0.0257(8) -0.0023(7)
    C11 0.0485(10) 0.0413(10) 0.0499(11) -0.0045(8) 0.0264(9) -0.0078(8)
    C12 0.0565(11) 0.0417(10) 0.0663(13) -0.0115(8) 0.0429(11) -0.0148(9)
    C13 0.0715(13) 0.0330(9) 0.0784(15) -0.0068(9) 0.0554(12) -0.0073(9)
    C14 0.0690(13) 0.0325(9) 0.0617(12) 0.0054(8) 0.0408(11) 0.0060(8)
    C15 0.0467(9) 0.0320(8) 0.0488(10) 0.0026(7) 0.0308(8) 0.0015(7)
    C16 0.114(2) 0.0324(10) 0.112(2) -0.0109(12) 0.0750(19) -0.0078(12)
    C17 0.0766(15) 0.0572(13) 0.0820(17) -0.0262(11) 0.0497(14) -0.0305(12)
_geom_special_details
;
 All esds (except the esd in the dihedral angle between two l.s. planes)
 are estimated using the full covariance matrix.  The cell esds are taken
 into account individually in the estimation of esds in distances, angles
 and torsion angles; correlations between esds in cell parameters are only
 used when they are defined by crystal symmetry.  An approximate (isotropic)
 treatment of cell esds is used for estimating esds involving l.s. planes.
;
loop_
    _geom_bond_atom_site_label_1
    _geom_bond_atom_site_label_2
    _geom_bond_site_symmetry_2
    _geom_bond_distance
    _geom_bond_publ_flag
    O1 C8 . 1.203(2) ?
    N1 C9 . 1.301(2) ?
    N1 C10 . 1.378(2) ?
    N2 C1 . 1.306(2) ?
    N2 C15 . 1.377(2) ?
    C1 C2 . 1.471(2) ?
    C1 C9 . 1.427(2) ?
    C2 C3 . 1.378(3) ?
    C2 C7 . 1.401(2) ?
    C3 H3 . 0.9300 ?
    C3 C4 . 1.389(3) ?
    C4 H4 . 0.9300 ?
    C4 C5 . 1.377(3) ?
    C5 H5 . 0.9300 ?
    C5 C6 . 1.385(3) ?
    C6 H6 . 0.9300 ?
    C6 C7 . 1.382(2) ?
    C7 C8 . 1.491(2) ?
    C8 C9 . 1.510(2) ?
    C10 C11 . 1.405(2) ?
    C10 C15 . 1.418(3) ?
    C11 H11 . 0.9300 ?
    C11 C12 . 1.374(3) ?
    C12 C13 . 1.418(3) ?
    C12 C17 . 1.505(3) ?
    C13 C14 . 1.372(3) ?
    C13 C16 . 1.509(3) ?
    C14 H14 . 0.9300 ?
    C14 C15 . 1.410(2) ?
    C16 H16A . 0.9600 ?
    C16 H16B . 0.9600 ?
    C16 H16C . 0.9600 ?
    C17 H17A . 0.9600 ?
    C17 H17B . 0.9600 ?
    C17 H17C . 0.9600 ?
loop_
    _geom_angle_atom_site_label_1
    _geom_angle_atom_site_label_2
    _geom_angle_atom_site_label_3
    _geom_angle_site_symmetry_1
    _geom_angle_site_symmetry_3
    _geom_angle
    _geom_angle_publ_flag
    C9 N1 C10 . . 114.01(15) ?
    C1 N2 C15 . . 114.02(15) ?
    N2 C1 C2 . . 128.14(16) ?
    N2 C1 C9 . . 123.29(16) ?
    C9 C1 C2 . . 108.57(14) ?
    C3 C2 C1 . . 130.93(17) ?
    C3 C2 C7 . . 120.44(17) ?
    C7 C2 C1 . . 108.62(15) ?
    C2 C3 H3 . . 120.9 ?
    C2 C3 C4 . . 118.18(19) ?
    C4 C3 H3 . . 120.9 ?
    C3 C4 H4 . . 119.4 ?
    C5 C4 C3 . . 121.26(19) ?
    C5 C4 H4 . . 119.4 ?
    C4 C5 H5 . . 119.5 ?
    C4 C5 C6 . . 121.09(19) ?
    C6 C5 H5 . . 119.5 ?
    C5 C6 H6 . . 121.0 ?
    C7 C6 C5 . . 117.92(18) ?
    C7 C6 H6 . . 121.0 ?
    C2 C7 C8 . . 110.02(15) ?
    C6 C7 C2 . . 121.10(17) ?
    C6 C7 C8 . . 128.89(17) ?
    O1 C8 C7 . . 127.95(16) ?
    O1 C8 C9 . . 127.57(17) ?
    C7 C8 C9 . . 104.47(14) ?
    N1 C9 C1 . . 124.53(15) ?
    N1 C9 C8 . . 127.17(15) ?
    C1 C9 C8 . . 108.30(14) ?
    N1 C10 C11 . . 119.18(16) ?
    N1 C10 C15 . . 121.59(16) ?
    C11 C10 C15 . . 119.23(16) ?
    C10 C11 H11 . . 119.1 ?
    C12 C11 C10 . . 121.88(19) ?
    C12 C11 H11 . . 119.1 ?
    C11 C12 C13 . . 118.99(18) ?
    C11 C12 C17 . . 119.4(2) ?
    C13 C12 C17 . . 121.62(19) ?
    C12 C13 C16 . . 120.3(2) ?
    C14 C13 C12 . . 119.94(17) ?
    C14 C13 C16 . . 119.7(2) ?
    C13 C14 H14 . . 119.1 ?
    C13 C14 C15 . . 121.82(19) ?
    C15 C14 H14 . . 119.1 ?
    N2 C15 C10 . . 122.55(15) ?
    N2 C15 C14 . . 119.32(17) ?
    C14 C15 C10 . . 118.13(17) ?
    C13 C16 H16A . . 109.5 ?
    C13 C16 H16B . . 109.5 ?
    C13 C16 H16C . . 109.5 ?
    H16A C16 H16B . . 109.5 ?
    H16A C16 H16C . . 109.5 ?
    H16B C16 H16C . . 109.5 ?
    C12 C17 H17A . . 109.5 ?
    C12 C17 H17B . . 109.5 ?
    C12 C17 H17C . . 109.5 ?
    H17A C17 H17B . . 109.5 ?
    H17A C17 H17C . . 109.5 ?
    H17B C17 H17C . . 109.5 ?
loop_
    _geom_torsion_atom_site_label_1
    _geom_torsion_atom_site_label_2
    _geom_torsion_atom_site_label_3
    _geom_torsion_atom_site_label_4
    _geom_torsion_site_symmetry_1
    _geom_torsion_site_symmetry_2
    _geom_torsion_site_symmetry_3
    _geom_torsion_site_symmetry_4
    _geom_torsion
    _geom_torsion_publ_flag
    O1 C8 C9 N1 . . . . 2.1(3) ?
    O1 C8 C9 C1 . . . . -178.2(2) ?
    N1 C10 C11 C12 . . . . -179.08(17) ?
    N1 C10 C15 N2 . . . . 0.1(3) ?
    N1 C10 C15 C14 . . . . 179.67(16) ?
    N2 C1 C2 C3 . . . . -0.6(3) ?
    N2 C1 C2 C7 . . . . 178.74(17) ?
    N2 C1 C9 N1 . . . . 0.2(3) ?
    N2 C1 C9 C8 . . . . -179.51(16) ?
    C1 N2 C15 C10 . . . . 0.3(2) ?
    C1 N2 C15 C14 . . . . -179.21(16) ?
    C1 C2 C3 C4 . . . . 177.84(18) ?
    C1 C2 C7 C6 . . . . -178.38(16) ?
    C1 C2 C7 C8 . . . . 1.22(19) ?
    C2 C1 C9 N1 . . . . 179.72(16) ?
    C2 C1 C9 C8 . . . . 0.04(18) ?
    C2 C3 C4 C5 . . . . 0.9(3) ?
    C2 C7 C8 O1 . . . . 177.7(2) ?
    C2 C7 C8 C9 . . . . -1.16(19) ?
    C3 C2 C7 C6 . . . . 1.0(3) ?
    C3 C2 C7 C8 . . . . -179.36(16) ?
    C3 C4 C5 C6 . . . . 0.0(3) ?
    C4 C5 C6 C7 . . . . -0.5(3) ?
    C5 C6 C7 C2 . . . . -0.1(3) ?
    C5 C6 C7 C8 . . . . -179.59(18) ?
    C6 C7 C8 O1 . . . . -2.7(3) ?
    C6 C7 C8 C9 . . . . 178.41(18) ?
    C7 C2 C3 C4 . . . . -1.4(3) ?
    C7 C8 C9 N1 . . . . -179.01(17) ?
    C7 C8 C9 C1 . . . . 0.66(18) ?
    C9 N1 C10 C11 . . . . 179.60(16) ?
    C9 N1 C10 C15 . . . . -0.4(2) ?
    C9 C1 C2 C3 . . . . 179.88(18) ?
    C9 C1 C2 C7 . . . . -0.79(19) ?
    C10 N1 C9 C1 . . . . 0.3(2) ?
    C10 N1 C9 C8 . . . . 179.93(16) ?
    C10 C11 C12 C13 . . . . -0.4(3) ?
    C10 C11 C12 C17 . . . . 179.93(17) ?
    C11 C10 C15 N2 . . . . -179.92(16) ?
    C11 C10 C15 C14 . . . . -0.4(2) ?
    C11 C12 C13 C14 . . . . -0.7(3) ?
    C11 C12 C13 C16 . . . . 179.44(19) ?
    C12 C13 C14 C15 . . . . 1.3(3) ?
    C13 C14 C15 N2 . . . . 178.80(17) ?
    C13 C14 C15 C10 . . . . -0.8(3) ?
    C15 N2 C1 C2 . . . . -179.95(15) ?
    C15 N2 C1 C9 . . . . -0.5(2) ?
    C15 C10 C11 C12 . . . . 1.0(3) ?
    C16 C13 C14 C15 . . . . -178.83(19) ?
    C17 C12 C13 C14 . . . . 178.92(18) ?
    C17 C12 C13 C16 . . . . -0.9(3) ?
_shelx_space_group_comment
;
The symmetry employed for this shelxl refinement is uniquely defined
by the following loop, which should always be used as a source of
symmetry information in preference to the above space-group names.
They are only intended as comments.
;
_shelx_estimated_absorpt_T_min     0.985
_shelx_estimated_absorpt_T_max     0.992
_shelx_hkl_file
;
   1   0   0   -2.30    0.40
  -1   0   0   -2.30    0.60
   1   0   0   -2.80    0.50
   1   0   0   -2.20    0.40
   2   0   0 2531.15   67.79
  -2   0   0 2574.44   67.99
   2   0   0 2609.14   67.09
  -3   0   0   -0.90    1.40
   3   0   0    0.60    0.90
   5   0   0    0.80    1.50
  -5   0   0   -1.80    2.60
  -6   0   0   -4.00    3.50
   6   0   0   -2.20    1.80
  -7   0   0    8.30    5.50
   7   0   0    8.60    2.70
  -8   0   0  524.95   23.40
   8   0   0  484.45   17.00
   0  -1   0    0.20    0.10
   0  -1   0    0.10    0.10
   0  -1   0   -0.10    0.10
   0   1   0    0.10    0.10
   0   1   0    0.10    0.10
   1  -1   0  565.34   15.70
   1  -1   0  611.64   15.60
  -1  -1   0  604.24   16.10
  -1  -1   0  600.64   15.80
  -1   1   0  579.34   15.80
   1   1   0  561.54   16.00
   2  -1   0 1120.99   29.40
  -2  -1   0 1125.49   30.30
   2  -1   0 1051.79   29.80
   2   1   0 1114.79   29.20
  -2   1   0 1120.89   30.10
   3  -1   0  147.39    5.00
  -3  -1   0  150.98    6.40
  -3   1   0  146.49    6.20
   3   1   0  150.08    4.80
  -4  -1   0 1791.52   49.80
   4  -1   0 1777.72   47.50
  -4   1   0 1798.72   49.60
   4   1   0 1773.62   47.30
  -5  -1   0    2.70    2.80
   5  -1   0    2.10    1.60
   5   1   0    0.10    1.50
  -5   1   0    2.50    2.80
   6  -1   0   12.60    2.30
  -6  -1   0    8.30    4.30
  -6   1   0    6.90    4.10
   6   1   0    7.90    2.00
   7  -1   0   60.89    5.60
  -7  -1   0   40.90    7.40
   7   1   0   60.99    4.90
  -7   1   0   61.39    9.80
   8  -1   0  109.69    8.10
  -8  -1   0  141.09   14.90
  -8   1   0  145.29   14.30
  -1  -2   0    2.40    1.10
   1  -2   0    1.60    0.80
  -1  -2   0    2.70    1.00
   1   2   0    3.20    1.10
  -2  -2   0   35.30    2.30
   2  -2   0   33.20    2.00
  -2  -2   0   38.80    2.80
   2  -2   0   33.50    2.20
   2   2   0   34.70    1.60
  -2   2   0   34.20    2.40
  -3  -2   0   40.30    3.60
   3  -2   0   42.70    2.50
   3   2   0   40.60    2.10
  -3   2   0   32.80    3.30
   4  -2   0  566.54   16.50
  -4  -2   0  570.14   18.70
  -4   2   0  618.94   18.30
   4   2   0  574.64   16.10
  -5  -2   0  292.17   12.00
   5  -2   0  285.57    9.40
   5   2   0  290.07    8.90
  -5   2   0  284.27   11.90
   6  -2   0  100.59    5.30
  -6  -2   0   87.99    8.60
   6   2   0  100.79    4.80
  -6   2   0  103.89    8.10
  -7  -2   0   46.50   10.50
   7  -2   0   69.59    5.70
  -7   2   0   68.39    9.40
   7   2   0   72.49    5.00
  -8  -2   0  476.25   22.40
   8  -2   0  405.16   15.00
  -8   2   0  449.66   21.20
   0  -3   0   -4.20    0.60
  -1  -3   0   25.10    1.60
  -1  -3   0   23.80    1.70
   1  -3   0   19.10    1.20
   1  -3   0   24.00    1.30
   1   3   0   24.90    1.70
  -1   3   0   21.00    1.20
   2  -3   0 1197.88   32.50
  -2  -3   0 1207.38   32.90
   2  -3   0 1220.98   32.40
  -2  -3   0 1224.08   33.40
  -2   3   0 1221.88   32.80
   3  -3   0 2389.76   63.09
  -3  -3   0 2393.56   64.69
   3   3   0 2411.36   62.49
  -3   3   0 2379.16   63.99
  -4  -3   0    0.80    2.40
   4   3   0    3.60    1.20
  -5  -3   0  110.69    7.40
   5  -3   0  111.79    5.10
  -5   3   0  110.89    7.40
   5   3   0  106.99    4.40
  -6  -3   0   66.49    8.00
   6  -3   0   78.99    5.00
  -6   3   0   82.49    7.70
   6   3   0   77.29    4.10
   7  -3   0  113.49    6.30
   7   3   0  114.29    5.70
  -7   3   0  106.69   10.40
   8  -3   0   22.40    4.00
  -8  -3   0   31.60    8.60
   1  -4   0   60.49    2.30
   1  -4   0   60.39    1.90
   1  -4   0   57.19    2.40
  -1  -4   0   59.59    2.80
  -1   4   0   63.69    2.00
  -1   4   0   51.99    2.20
   1   4   0   61.79    2.80
  -2  -4   0 2413.06   63.19
  -2  -4   0 2427.06   63.59
   2  -4   0 2362.96   62.49
   2  -4   0 2403.06   62.59
  -2   4   0 2305.07   62.69
  -3  -4   0 2288.57   61.69
  -3  -4   0 2204.88   60.89
   3  -4   0 2297.77   60.09
  -3   4   0 2304.27   60.89
   4  -4   0 3100.79   82.99
  -4  -4   0 3159.08   85.39
   4   4   0 3149.78   82.19
  -4   4   0 3183.98   84.49
   5  -4   0   70.99    4.40
  -5  -4   0   80.69    6.70
   5   4   0   72.49    3.50
  -5   4   0   80.69    6.60
   6  -4   0   23.20    4.20
  -6  -4   0   11.40    4.80
   6   4   0   19.20    2.90
  -6   4   0   16.60    4.30
  -7  -4   0  100.99   11.80
   7  -4   0  118.49    6.40
  -7   4   0  126.29   10.60
  -8  -4   0  111.19   14.70
   8  -4   0  107.59    7.70
  -8   4   0  110.09   12.80
  -1  -5   0  213.98    7.00
   1  -5   0  241.98    6.70
   1  -5   0  203.88    6.40
   1  -5   0  217.18    6.10
  -1  -5   0  212.98    6.90
  -1   5   0  213.98    6.30
   1   5   0  212.68    7.00
  -1   5   0  214.38    6.10
  -2  -5   0   66.09    3.50
  -2  -5   0   62.89    3.70
   2  -5   0   66.99    2.90
   2  -5   0   63.29    2.70
  -2   5   0   78.99    2.90
  -3  -5   0  197.98    7.70
   3  -5   0  214.28    6.90
  -3  -5   0  203.38    8.40
  -3   5   0  212.38    7.50
   4  -5   0 2014.90   54.19
  -4  -5   0 2025.10   56.59
  -4   5   0 2050.79   55.59
   5  -5   0  294.67   10.10
  -5  -5   0  307.07   12.80
  -5   5   0  314.97   12.40
  -6  -5   0   48.00    7.60
   6  -5   0   51.69    5.00
  -6   5   0   44.50    6.80
   7  -5   0  115.39    6.50
  -7  -5   0   86.59   11.50
  -7   5   0  127.79   10.40
  -8  -5   0  149.99   15.50
   8  -5   0  155.38    8.70
  -8   5   0  160.98   13.90
   0  -6   0 5555.44  144.99
   1  -6   0  564.34   15.20
   1  -6   0  548.35   14.70
   1  -6   0  536.55   15.00
   1   6   0  556.24   15.00
   1   6   0  520.85   15.60
   1   6   0  545.05   16.00
  -1   6   0  554.74   14.90
  -2  -6   0  781.32   22.10
   2  -6   0  775.72   21.10
  -2  -6   0  774.12   22.40
   2  -6   0  782.72   21.30
  -2   6   0  775.72   21.30
  -3  -6   0  179.58    7.30
  -3  -6   0  171.78    7.70
   3  -6   0  183.48    6.30
  -3   6   0  182.88    6.70
  -4  -6   0 3012.90   81.59
   4  -6   0 2937.01   79.09
  -4   6   0 3025.90   80.29
  -5  -6   0   94.79    7.40
   5  -6   0   96.89    5.20
  -5   6   0  102.59    7.10
  -6  -6   0   56.89    8.20
   6  -6   0   66.99    5.40
  -6   6   0   65.19    7.30
  -7  -6   0    3.70    5.80
  -7   6   0    9.70    5.20
   8  -6   0   49.00    6.80
  -8  -6   0   44.60    9.00
  -8   6   0   39.20    8.40
  -1  -7   0  354.66    9.50
   1  -7   0  350.56   10.10
   1  -7   0  338.97   10.40
   1  -7   0  355.86    9.90
  -1  -7   0  351.36   10.70
   1   7   0  353.16   10.10
   1   7   0  347.97   11.20
  -1   7   0  377.86   10.10
  -2  -7   0 3190.58   83.39
  -2  -7   0 3151.98   83.59
   2  -7   0 3174.98   82.39
   2  -7   0 3078.89   82.19
  -2   7   0 3098.59   82.29
  -3  -7   0   -0.40    1.70
  -3  -7   0    0.50    2.20
   3  -7   0    1.30    1.30
  -3   7   0    3.60    1.50
   4  -7   0  118.29    5.20
  -4  -7   0  103.29    7.30
  -4  -7   0  120.39    6.40
  -4   7   0  114.59    6.00
   5  -7   0   78.99    4.90
  -5  -7   0   76.79    7.00
  -5   7   0   79.69    6.60
   6  -7   0   33.30    4.70
  -6  -7   0   32.20    6.10
  -6   7   0   35.20    5.40
   7  -7   0  340.77   12.30
  -7  -7   0  350.46   17.70
  -7   7   0  337.17   16.00
   8  -7   0   18.10    4.10
  -8  -7   0   19.40    8.10
  -8   7   0   21.00    7.50
   0  -8   0 1116.69   31.70
   0  -8   0 1250.97   31.60
   0  -8   0 1128.09   30.80
   0   8   0 1168.18   31.50
  -1  -8   0 3993.00  104.79
   1  -8   0 3963.10  105.49
   1  -8   0 3914.81  105.69
   1  -8   0 4042.30  105.39
  -1   8   0 4098.89  105.39
   1   8   0 4179.68  105.49
   1   8   0 4096.59  106.79
   2  -8   0  559.64   15.90
  -2  -8   0  568.64   17.00
  -2  -8   0  553.34   17.10
  -2   8   0  561.74   15.70
  -3  -8   0   60.39    5.00
   3  -8   0   64.49    3.60
  -3  -8   0   76.69    4.70
  -3   8   0   66.49    3.70
  -4  -8   0  152.88    8.40
  -4  -8   0  170.98    7.90
   4  -8   0  165.18    6.50
  -4   8   0  167.38    7.20
  -5  -8   0  151.68    9.20
   5  -8   0  168.48    7.10
  -5   8   0  165.38    8.70
   6  -8   0  196.48    8.30
  -6  -8   0  188.98   11.90
  -6   8   0  194.68   10.60
   7  -8   0   10.90    3.30
  -7  -8   0    2.60    5.80
  -7   8   0    3.60    5.30
   8  -8   0   71.89    7.60
  -8  -8   0   91.49   14.20
  -8   8   0   87.79   12.70
   0  -9   0    2.90    1.30
   0  -9   0    2.90    1.20
   0  -9   0    0.90    0.80
   0   9   0    1.30    1.20
   1  -9   0    9.70    1.70
  -1  -9   0   12.20    1.10
   1  -9   0   10.60    1.60
   1   9   0    7.30    1.90
  -1   9   0    8.80    1.80
   1   9   0    8.00    1.30
  -2  -9   0  878.51   25.20
  -2  -9   0  872.71   25.40
   2  -9   0  864.81   24.10
   2  -9   0  897.91   23.50
  -2   9   0  863.11   23.80
  -3  -9   0  422.26   14.00
   3  -9   0  414.96   12.60
  -3  -9   0  414.06   14.30
  -3   9   0  417.76   12.70
  -4  -9   0   39.10    4.60
  -4  -9   0   34.50    5.10
   4  -9   0   34.80    3.40
  -4   9   0   37.00    4.00
   5  -9   0  136.19    6.50
  -5  -9   0  136.79    9.10
  -5   9   0  139.39    8.10
   6  -9   0    9.60    2.90
  -6  -9   0    7.20    5.00
  -6   9   0    9.60    4.30
   7  -9   0   39.00    6.10
  -7  -9   0   41.00    7.60
  -7   9   0   38.80    6.80
   8  -9   0   23.90    4.50
  -8  -9   0   33.50    8.60
  -8   9   0   25.20    7.70
   0 -10   0 2821.72   72.79
   0 -10   0 2746.23   71.89
   0  10   0 2674.23   72.79
   1 -10   0 2879.01   75.39
  -1 -10   0 2849.42   76.29
   1 -10   0 2837.32   75.29
  -1 -10   0 2820.22   74.59
   1  10   0 2963.40   76.79
  -1  10   0 2846.52   75.39
   2 -10   0 1202.68   33.10
   2 -10   0 1252.67   32.60
  -2 -10   0 1217.18   34.30
   2  10   0 1203.88   35.10
  -2  10   0 1211.78   32.80
   2  10   0 1227.38   33.20
   3 -10   0  888.41   25.00
  -3 -10   0  908.71   26.60
  -3 -10   0  882.11   26.80
  -3  10   0  895.31   25.00
   4 -10   0  113.79    5.40
  -4 -10   0  110.49    7.20
  -4 -10   0  111.39    6.90
  -4  10   0  116.29    5.90
  -5 -10   0   65.29    7.20
   5 -10   0   56.69    4.70
  -5  10   0   49.50    6.30
   6 -10   0  130.39    6.90
  -6 -10   0  122.39   10.70
  -6  10   0  114.69    9.10
   7 -10   0   19.50    3.80
  -7 -10   0   27.30    7.00
  -7  10   0   19.00    5.90
  -8 -10   0    5.90    8.10
   8 -10   0    2.00    4.00
  -8  10   0   13.90    7.20
  -1 -11   0 3621.64   98.49
   1 -11   0 3750.72   99.19
  -1 -11   0 3865.31  100.39
   1 -11   0 3808.82   99.39
  -1  11   0 3745.33   99.29
   1  11   0 3933.71  100.89
   2 -11   0  863.31   24.30
   2 -11   0  903.91   23.90
  -2 -11   0  877.11   25.70
   2  11   0  870.51   26.40
  -2  11   0  851.31   23.90
   2  11   0  892.71   24.40
  -3 -11   0  294.87   11.40
  -3 -11   0  295.27   11.20
   3 -11   0  284.77    9.60
  -3  11   0  292.97    9.50
   4 -11   0  219.58    8.30
  -4 -11   0  224.28   10.30
  -4 -11   0  216.98   10.00
  -4  11   0  228.78    8.70
   5 -11   0    4.60    2.30
  -5 -11   0   -4.30    3.50
   6 -11   0   61.39    5.60
  -6 -11   0   53.69    9.30
  -6  11   0   43.90    7.40
  -7 -11   0  379.16   19.00
   7 -11   0  363.26   13.80
  -7  11   0  363.86   16.90
  -8 -11   0   52.69   10.00
   8 -11   0   41.90    7.70
  -8  11   0   43.00    8.50
   0 -12   0 6527.65  166.98
   0 -12   0 6350.76  165.78
   0  12   0 6244.68  166.88
  -1 -12   0 3827.52  100.49
   1 -12   0 3715.33   99.09
   1 -12   0 3863.31   99.39
  -1 -12   0 3700.83   98.39
  -1  12   0 3685.13   99.29
   1  12   0 3880.61  100.79
   2 -12   0   77.59    3.60
   2 -12   0   66.79    3.80
  -2  12   0   64.49    3.50
   3 -12   0   16.80    2.90
  -3 -12   0   18.10    4.10
   3  12   0   14.40    3.90
  -3  12   0   14.90    2.70
   3  12   0   12.80    2.60
  -4 -12   0   28.10    5.30
   4 -12   0   30.40    3.90
  -4 -12   0   27.10    5.20
   5 -12   0    1.20    2.30
  -5 -12   0   -5.50    3.50
  -6 -12   0  155.58   12.00
   6 -12   0  170.38    8.30
  -6  12   0  148.09    9.90
   7 -12   0   10.50    3.80
  -7 -12   0    4.60    6.10
  -7  12   0    7.90    5.40
   8 -12   0    6.40    4.30
  -8 -12   0    4.90    8.00
  -8  12   0    5.00    6.90
  -1 -13   0  936.91   26.70
   1 -13   0  930.21   25.70
  -1 -13   0  924.61   24.50
   1 -13   0  897.81   25.20
  -1  13   0  894.71   25.50
   1  13   0  907.51   26.80
  -2 -13   0 1978.60   55.29
   2 -13   0 1962.40   53.59
   2 -13   0 2048.90   53.39
   2  13   0 2052.09   56.09
  -2  13   0 1901.21   53.09
   2  13   0 2072.19   53.69
   3 -13   0  748.73   21.70
  -3 -13   0  752.32   23.70
   3  13   0  754.62   24.70
   3  13   0  768.82   21.90
  -3  13   0  738.83   21.40
   4 -13   0    3.60    2.30
  -4 -13   0    3.30    3.40
  -4 -13   0   -0.60    3.30
  -4  13   0   -3.50    2.30
   5 -13   0   49.50    4.70
  -5 -13   0   43.80    7.60
  -5  13   0   40.40    5.20
   6 -13   0    4.60    3.20
  -6 -13   0    0.20    5.30
  -6  13   0    3.00    4.30
  -7 -13   0   14.40    7.30
   7 -13   0   14.70    4.10
  -7  13   0   16.60    6.20
  -8 -13   0   -0.80    8.50
   8 -13   0   -3.80    4.40
  -8  13   0    6.50    7.00
   0 -14   0  192.28    6.40
   0 -14   0  199.68    7.80
   0  14   0  198.88    7.90
   1 -14   0   24.80    3.20
  -1 -14   0   35.10    3.80
  -1 -14   0   31.80    2.10
   1 -14   0   33.20    2.70
  -1  14   0   32.40    4.00
   1  14   0   23.80    3.80
   2 -14   0   65.29    3.90
  -2 -14   0   70.79    5.30
   2 -14   0   60.49    3.80
   2  14   0   59.19    5.60
  -2  14   0   57.89    3.60
   3 -14   0  445.76   14.00
  -3 -14   0  441.36   16.10
   3  14   0  455.35   17.00
  -3  14   0  442.96   13.70
   3  14   0  455.75   14.20
   4 -14   0   28.70    3.90
  -4 -14   0   20.90    4.80
   4  14   0   23.30    3.60
   4  14   0   30.70    6.90
  -4  14   0   15.60    3.30
   5 -14   0  174.98    7.90
  -5 -14   0  169.28   11.20
  -5 -14   0  164.78   10.50
  -5  14   0  144.59    9.10
  -6 -14   0  337.97   16.90
   6 -14   0  328.67   12.60
  -6  14   0  318.67   14.10
   7 -14   0  138.49    9.20
  -7 -14   0  166.28   14.90
  -7  14   0  160.08   12.20
   0 -15   0    1.30    1.20
   0 -15   0    0.00    2.00
   0  15   0    3.20    2.30
   1 -15   0  276.37    9.70
   1 -15   0  268.17    8.90
  -1 -15   0  274.57   10.50
  -1 -15   0  274.87    8.20
   1  15   0  279.67   10.60
  -1  15   0  274.97    9.70
   2 -15   0  424.16   13.40
  -2 -15   0  418.66   15.20
   2 -15   0  450.45   13.50
   2  15   0  459.65   16.10
  -2  15   0  423.76   13.00
  -3 -15   0   -3.10    3.60
   3  15   0    3.10    2.50
  -3  15   0   -1.30    1.90
   3  15   0    3.70    3.60
  -4 -15   0  324.97   14.50
   4 -15   0  345.07   11.90
  -4  15   0  330.37   12.10
   4  15   0  358.26   16.00
   4  15   0  349.37   12.50
   5 -15   0   44.00    5.50
  -5  15   0   32.50    6.90
   6 -15   0  130.59    8.30
  -6  15   0  132.59    9.50
   6  15   0  105.39    9.10
   6  15   0  105.09   13.70
   7 -15   0   63.59    7.90
  -7  15   0   80.29   10.80
   7  15   0   68.29   11.50
   7  15   0   63.89    9.60
   0 -16   0  251.27    9.70
   0 -16   0  244.78    8.00
   0  16   0  252.87    9.80
  -1 -16   0  322.97    9.50
   1 -16   0  322.87   11.20
  -1 -16   0  318.27   12.00
   1 -16   0  321.27   10.30
   1  16   0  335.87   12.30
  -1  16   0  322.97   11.20
   2 -16   0  116.59    5.40
  -2 -16   0  114.89    7.50
   2 -16   0  121.79    5.60
   2  16   0  107.99    7.90
  -2  16   0  110.49    5.30
   3 -16   0 2818.32   78.29
   3 -16   0 3053.59   77.79
  -3 -16   0 2898.61   81.09
   3  16   0 3001.70   78.59
  -3  16   0 2815.72   77.79
   3  16   0 3001.40   81.99
  -4 -16   0  741.83   26.00
   4 -16   0  771.02   23.00
   4  16   0  774.82   27.40
  -4  16   0  761.62   23.10
   4  16   0  793.32   23.50
   5 -16   0  644.84   20.70
  -5 -16   0  666.83   23.90
   5  16   0  655.33   25.90
  -5  16   0  682.53   21.50
   5  16   0  651.93   21.40
   6 -16   0    3.80    3.80
   6  16   0    5.00    4.40
   6  16   0   12.00    6.90
  -6  16   0   10.00    4.70
   7 -16   0   25.80    5.00
  -7  16   0   36.40    7.10
   7  16   0   31.50    6.20
   7  16   0   17.20    9.00
   0 -17   0    2.00    1.50
   0 -17   0    3.70    2.40
   0  17   0    6.50    3.10
  -1 -17   0   80.89    6.10
  -1 -17   0   83.69    3.60
   1 -17   0   80.79    4.30
   1 -17   0   81.89    5.50
  -1  17   0   88.59    6.00
   1  17   0   81.69    6.20
  -2 -17   0   30.00    5.90
   2 -17   0   42.10    4.00
   2 -17   0   39.10    4.40
  -2  17   0   33.50    3.90
   2  17   0   30.00    5.10
   3 -17   0  144.29    6.80
  -3 -17   0  137.49    9.70
   3 -17   0  164.58    7.20
  -3  17   0  155.48    7.10
   3  17   0  132.39   10.30
  -4 -17   0  547.55   20.80
   4 -17   0  550.24   17.80
  -4  17   0  558.64   17.80
   4  17   0  567.94   22.30
   4  17   0  560.64   18.30
  -5 -17   0  308.47   14.90
   5 -17   0  286.97   12.00
  -5  17   0  295.87   12.50
   5  17   0  319.17   17.00
   5  17   0  287.37   12.40
   6 -17   0   -0.30    3.80
  -6  17   0   10.80    4.80
   6  17   0    5.60    6.90
   6  17   0    8.20    4.60
   7 -17   0   -1.90    4.00
   7  17   0    1.30    5.40
  -7  17   0    2.30    6.20
   7  17   0    8.70    8.50
   0 -18   0  495.45   14.40
   0 -18   0  483.15   16.40
   0  18   0  484.35   16.50
   1 -18   0   61.49    5.20
  -1 -18   0   57.09    6.00
   1 -18   0   56.39    4.10
  -1 -18   0   56.89    3.30
   1  18   0   55.79    6.30
  -1  18   0   54.99    5.80
   2 -18   0  328.07   11.00
  -2 -18   0  306.57   13.40
   2 -18   0  332.67   11.40
  -2  18   0  319.27   10.70
   2  18   0  306.77   13.60
   3 -18   0 1999.80   51.99
  -3 -18   0 1860.31   54.99
   3 -18   0 1882.21   52.09
   3  18   0 1887.61   55.69
  -3  18   0 1898.71   51.59
  -4 -18   0  471.75   18.90
   4 -18   0  491.75   16.00
   4  18   0  471.35   16.20
   4  18   0  495.05   20.40
  -4  18   0  449.46   15.60
   5 -18   0  656.73   21.40
  -5 -18   0  669.33   24.90
   5  18   0  712.23   26.90
  -5  18   0  654.03   21.60
   5  18   0  681.53   21.90
   6 -18   0    0.40    3.90
  -6  18   0    3.80    4.60
   6  18   0    3.90    4.60
   6  18   0    9.30    7.30
   7 -18   0   -0.90    4.40
   7  18   0    6.20    8.90
   7  18   0   10.50    5.80
   0 -19   0    3.00    3.10
   0 -19   0    6.50    2.00
   0  19   0    4.40    3.90
  -1 -19   0 2146.49   56.89
   1 -19   0 2156.08   59.09
   1 -19   0 2119.19   57.59
  -1 -19   0 2175.38   60.29
   1  19   0 2124.29   60.09
  -1  19   0 2160.98   58.29
   2 -19   0  414.56   13.60
   2 -19   0  423.46   14.20
  -2 -19   0  412.56   16.40
   2  19   0  418.36   16.40
  -2  19   0  416.26   13.30
   3 -19   0   -3.10    2.90
  -3 -19   0    7.20    4.00
   3 -19   0    6.90    2.60
   3  19   0   -3.30    4.40
  -4 -19   0   34.10    7.40
   4 -19   0   31.00    5.20
  -4  19   0   42.20    5.40
   4  19   0   39.50    8.90
  -5 -19   0  246.38   14.20
   5 -19   0  218.58   10.60
   5  19   0  252.77   15.60
  -5  19   0  224.88   10.60
   5  19   0  232.58   11.20
   6 -19   0   16.00    4.60
  -6  19   0   23.10    5.50
   6  19   0   18.70    5.40
   6  19   0   28.20    8.50
   7 -19   0    2.70    4.80
   7  19   0   -3.00    6.10
   7  19   0   15.60   10.20
   0 -20   0  126.39    8.40
   0 -20   0  125.79    5.70
   0  20   0  118.99    8.90
   1 -20   0  280.17   11.60
  -1 -20   0  295.37    9.10
  -1 -20   0  296.37   12.90
   1 -20   0  289.97   10.20
  -1  20   0  284.37   11.20
   1  20   0  283.07   12.70
   2 -20   0  265.77   10.60
   2 -20   0  261.17    9.80
  -2 -20   0  261.37   12.40
  -2  20   0  271.67    9.70
   2  20   0  268.57   12.50
  -3 -20   0  246.18   12.50
   3 -20   0  236.48    9.80
   3 -20   0  244.98    9.70
   3  20   0  240.88   12.90
  -3  20   0  259.57    9.90
  -4 -20   0    6.90    4.40
   4 -20   0   11.30    3.20
   4  20   0   10.10    5.40
  -4  20   0   13.40    3.20
   5 -20   0   38.60    6.40
  -5 -20   0   54.89    9.80
   5  20   0   37.30    5.10
  -5  20   0   55.39    6.70
   5  20   0   62.49   11.00
   6  20   0    9.70    5.40
   6  20   0   10.20    7.80
  -6  20   0    9.10    7.90
   0 -21   0   -0.70    4.80
   0  21   0   13.70    5.00
  -1 -21   0   21.00    4.70
   1 -21   0   10.40    4.00
   1 -21   0   13.60    3.20
   1  21   0   17.50    4.60
  -1  21   0   12.80    4.20
   2 -21   0   20.80    3.20
  -2 -21   0   18.50    4.50
   2 -21   0   19.70    3.80
   2  21   0   22.30    5.00
   3 -21   0    9.10    3.00
  -3 -21   0   17.50    4.70
   3 -21   0   11.70    3.30
   3  21   0   12.00    4.90
   4 -21   0   56.39    6.00
  -4 -21   0   62.69    9.00
  -4  21   0   68.39    5.60
   4  21   0   67.29    9.80
   5 -21   0   35.60    6.40
  -5 -21   0   47.80   10.10
   5  21   0   31.70    7.60
  -5  21   0   46.00    6.60
   6 -21   0    5.40    4.30
   6  21   0   11.00    8.20
   6  21   0   12.40    5.50
   0 -22   0  391.76   16.00
   0 -22   0  418.76   12.90
   0  22   0  405.46   15.80
  -1 -22   0  396.66   12.00
   1 -22   0  383.36   13.10
  -1 -22   0  392.96   16.20
   1 -22   0  392.46   15.40
   1  22   0  412.46   16.10
  -1  22   0  388.26   14.20
  -2 -22   0    3.50    3.90
   2 -22   0    2.90    3.30
   2  22   0    8.30    4.40
  -3 -22   0   -2.70    3.90
   3 -22   0   -1.10    2.70
   3 -22   0   -1.90    3.10
   3  22   0    2.90    4.70
  -4 -22   0    1.00    5.10
   4 -22   0    2.70    3.20
   4  22   0    7.50    6.00
   5 -22   0   -4.00    3.50
  -5 -22   0    6.70    6.00
   5  22   0   -1.10    6.70
   6 -22   0   -3.80    4.30
   6  22   0   -2.10    8.50
   0 -23   0    4.80    2.60
   0 -23   0    5.00    4.10
   0  23   0   -3.90    4.50
   1 -23   0   29.60    6.70
   1 -23   0   36.70    4.70
  -1 -23   0   56.29    7.40
  -1 -23   0   47.30    3.60
   1  23   0   47.70    7.70
  -1  23   0   43.80    6.40
   2 -23   0   -0.80    3.90
  -2 -23   0   -0.50    4.00
   2 -23   0   -1.30    2.80
   2  23   0    3.40    4.80
   3 -23   0    0.00    2.90
   3 -23   0    1.30    3.60
  -3 -23   0    1.40    4.70
   3  23   0    4.10    5.10
   4 -23   0    8.00    3.50
  -4 -23   0   -0.30    5.30
   4  23   0    2.10    5.90
  -5 -23   0   28.50    7.50
   5 -23   0   17.70    4.40
   5  23   0   18.50    8.30
   0 -24   0    6.80    2.80
   0 -24   0    4.10    4.10
   0  24   0   -4.00    4.90
   1 -24   0   -2.80    3.60
  -1 -24   0    0.20    2.00
  -1 -24   0    3.90    4.20
   1 -24   0   -0.60    2.50
  -1  24   0   -2.50    3.70
   1  24   0   -4.30    4.80
  -2 -24   0   14.60    5.10
   2 -24   0    7.10    3.30
   2 -24   0   16.00    4.60
   2  24   0    9.30    5.30
  -3 -24   0    2.20    5.30
   3 -24   0    6.40    4.00
   3 -24   0   -5.10    3.10
   3  24   0    0.00    5.60
   4 -24   0    3.80    3.60
  -4 -24   0   -4.60    5.50
   4  24   0   -2.40    6.00
   5 -24   0    9.40    4.40
  -5 -24   0   19.60    7.20
   5  24   0   16.00    8.60
   0 -25   0    1.20    2.60
   0 -25   0    7.30    4.20
  -1 -25   0    0.10    2.30
   1 -25   0   -5.10    3.70
  -1 -25   0   -0.70    4.40
   1 -25   0   -0.80    2.80
  -1  25   0   -4.90    3.70
   1  25   0   -3.30    5.40
   2 -25   0   13.60    4.30
  -2 -25   0   22.70    5.70
   2 -25   0   12.60    3.40
   2  25   0    9.00    5.90
   3 -25   0   -2.40    3.50
  -3 -25   0    3.80    5.70
   3  25   0    5.10    6.20
   4 -25   0   57.79    7.50
  -4 -25   0   59.69   12.50
   4  25   0   64.89   12.00
   5 -25   0   -1.80    4.70
   5  25   0    4.20    8.10
   0 -26   0   87.09    5.80
   0 -26   0   84.59    9.00
  -1 -26   0   16.50    3.00
   1 -26   0   13.60    3.50
  -1 -26   0   18.60    5.40
   1 -26   0   18.10    4.90
  -1  26   0   15.60    4.50
   1  26   0    6.70    6.80
   2 -26   0   87.29    7.00
   2 -26   0   98.09    8.70
  -2 -26   0  100.19   11.10
   2  26   0   82.99   11.20
   3 -26   0   16.70    4.20
  -3 -26   0   17.10    6.70
   3  26   0   21.10    7.50
   4 -26   0   10.50    4.30
  -4 -26   0   15.90    7.50
   4  26   0   11.50    8.30
   0 -27   0   -1.70    4.50
   0 -27   0    2.50    2.90
   1 -27   0   56.69    8.60
   1 -27   0   61.69    6.30
  -1 -27   0   51.89    9.50
  -1 -27   0   51.89    5.40
  -1  27   0   57.19    7.20
   2 -27   0   62.29    6.80
   2 -27   0   58.59    8.50
  -2 -27   0   49.30   10.70
   2  27   0   54.79    9.20
   3 -27   0    7.00    4.10
  -3 -27   0    2.60    6.70
   3  27   0   11.30    7.60
   4 -27   0   97.89    9.00
  -4 -27   0   78.19   15.50
   4  27   0   74.79   15.00
   0 -28   0  121.49    7.20
   0 -28   0  120.89   11.10
  -1 -28   0  136.89   12.40
   1 -28   0  127.49   10.60
   1 -28   0  127.99    8.00
  -1  28   0  126.99   10.90
  -2 -28   0   60.79   12.10
   2 -28   0   74.69    9.60
   2 -28   0   70.09    7.80
   2  28   0   48.40    9.50
   3 -28   0  293.17   12.90
  -3 -28   0  282.07   18.80
   3  28   0  271.57   18.50
   0 -29   0   -1.80    5.70
   0 -29   0    1.10    3.40
   1 -29   0   79.89   10.40
   1 -29   0   65.59    7.60
  -1 -29   0   58.19   11.70
   2 -29   0   19.00    4.70
  -2 -29   0   14.80    7.50
   2 -29   0   23.00    6.40
   0 -30   0   17.40    6.60
   0 -30   0   14.60    4.10
   1 -30   0   11.80    4.40
   1 -30   0   11.80    6.60
  -1 -30   0   10.10    7.30
  -9   0   1  229.08   19.20
   8   0  -1    7.20    3.30
  -8   0   1    9.60    6.70
  -7   0   1   29.10    5.70
   7   0  -1   34.80    4.40
   6   0  -1   -0.40    2.00
  -6   0   1   -2.20    3.10
   5   0  -1  441.96   13.40
  -5   0   1  449.66   15.70
  -3   0   1 4503.75  118.49
   2   0  -1   17.50    2.60
  -1   0   1  197.88    5.80
  -1   0   1  197.78    5.40
   0   0   1   -1.70    0.60
   0   0  -1   -1.10    0.70
  -2   0  -1   -1.50    1.10
   2   0   1    0.70    0.60
  -3   0  -1 2395.86   63.99
   3   0   1 2323.87   61.89
  -4   0  -1   -1.60    2.50
   4   0   1   -1.00    1.10
  -5   0  -1   24.30    5.50
   5   0   1   31.60    3.00
  -6   0  -1   12.60    5.20
   7   0   1  444.96   14.50
  -7   0  -1  472.15   20.70
  -8   0  -1   23.00    8.40
  -9  -1   1   22.80    9.60
  -9   1   1   25.70    9.70
  -8  -1   1  271.67   17.20
   8  -1  -1  266.97   10.60
  -8   1   1  295.27   16.90
   8   1  -1  266.07   10.80
  -7  -1   1   17.30    5.20
   7  -1  -1   14.00    3.10
  -7   1   1    9.80    4.70
   7   1  -1   13.50    2.70
  -6  -1   1   42.50    6.30
   6  -1  -1   38.40    3.90
  -6   1   1   36.50    6.20
   6   1  -1   37.00    3.80
  -5  -1   1  112.89    6.70
   5  -1  -1   86.49    4.60
   5   1  -1   90.99    4.50
  -5   1   1   90.19    6.50
   4  -1  -1    9.70    1.70
  -4  -1   1   11.40    2.50
  -4   1   1   10.10    2.40
  -3  -1   1 1010.60   28.40
  -3   1   1 1014.90   28.20
  -1  -1  -1  797.42   19.80
   1  -1   1  748.23   19.60
   1  -1   1  706.43   20.00
  -1  -1  -1  726.13   20.30
   1   1   1  712.03   20.10
  -1   1  -1  715.83   20.10
   1   1   1  766.52   19.40
  -2  -1  -1 1267.77   32.90
  -2  -1  -1 1220.28   33.80
   2  -1   1 1208.28   32.40
  -2   1  -1 1214.88   33.60
   2   1   1 1225.68   32.20
  -3  -1  -1  510.15   14.80
   3  -1   1  501.95   14.10
  -3  -1  -1  513.65   16.10
   3   1   1  502.35   13.90
  -3   1  -1  497.85   15.90
   4  -1   1   81.49    3.60
  -4  -1  -1   76.19    6.00
   4   1   1   81.79    3.30
  -4   1  -1   78.59    6.00
   5  -1   1  106.39    4.70
  -5  -1  -1   94.19    7.50
  -5   1  -1   94.49    7.30
   5   1   1  105.09    4.40
  -6  -1  -1 1108.09   36.30
   6  -1   1 1191.38   31.70
  -6   1  -1 1130.29   36.10
   6   1   1 1151.28   31.30
  -7  -1  -1   16.10    6.40
   7   1   1   11.70    2.90
  -8  -1  -1   22.90    8.30
  -8   1  -1   21.70    8.40
  -9  -2   1  241.88   19.80
   9  -2  -1  218.48   11.00
  -9   2   1  272.37   20.60
   8  -2  -1    3.00    3.10
   8  -2  -1   -1.70    6.50
   8   2  -1    5.60    3.30
  -8   2   1    3.90    6.10
  -7  -2   1   30.00    6.10
   7  -2  -1   32.80    5.10
   7   2  -1   30.30    4.00
  -7   2   1   28.20    5.60
   6  -2  -1  176.48    7.20
  -6  -2   1  183.38   10.00
  -6   2   1  174.18    9.60
   6   2  -1  174.18    7.00
   5  -2  -1   41.90    3.60
  -5  -2   1   50.09    5.70
  -5   2   1   43.30    5.20
   5   2  -1   45.40    3.40
  -4  -2   1   14.70    2.70
   4  -2  -1   15.40    2.40
  -4   2   1   13.30    2.60
  -3  -2   1  419.26   13.50
  -3   2   1  444.96   13.10
  -1  -2   1   14.40    1.60
   1  -2  -1   16.30    1.40
  -1  -2   1   12.80    1.10
  -1  -2  -1 3694.93   96.19
   1  -2   1 3664.73   95.79
   1  -2   1 3613.54   95.49
   1   2   1 3644.64   95.99
  -1   2  -1 3702.23   95.89
   2  -2   1  424.16   11.80
  -2  -2  -1  436.26   12.40
  -2  -2  -1  427.36   13.10
   2   2   1  426.16   11.40
  -2   2  -1  417.36   12.70
   3  -2   1   32.30    2.20
  -3  -2  -1   27.70    3.60
  -3  -2  -1   30.30    3.00
   3   2   1   33.00    1.80
  -4  -2  -1  434.66   16.10
   4  -2   1  476.65   13.60
  -4   2  -1  495.25   16.20
   4   2   1  478.95   13.20
   5  -2   1   56.89    3.70
  -5  -2  -1   45.10    6.40
   5   2   1   56.39    3.20
  -5   2  -1   53.09    6.10
   6   2   1    7.40    2.00
  -6   2  -1    4.20    4.40
  -7  -2  -1  547.75   22.80
   7  -2   1  513.15   16.70
  -7   2  -1  531.55   21.90
  -8  -2  -1   43.50    9.40
  -8   2  -1   26.50    8.60
  -9  -3   1    7.30    8.90
   9  -3  -1    7.70    4.20
  -9   3   1   16.70    9.20
   8  -3  -1    3.40    3.10
  -8   3   1    4.00    6.10
   7  -3  -1  141.89    8.00
   7  -3  -1  156.48    7.60
  -7  -3   1  145.49   11.40
   7   3  -1  151.78    6.50
  -7   3   1  151.58   10.50
  -6  -3   1 1064.29   33.00
   6  -3  -1 1038.30   29.80
  -6   3   1 1064.69   32.40
   6   3  -1 1074.99   29.30
  -5  -3   1  605.74   19.90
   5  -3  -1  589.64   17.60
   5   3  -1  598.74   17.10
  -5   3   1  600.84   19.40
  -4  -3   1  351.46   12.60
   4  -3  -1  358.96   11.10
  -4   3   1  369.66   12.10
  -3  -3   1  147.89    6.40
   3  -3  -1  150.38    5.60
   3  -3  -1  154.98    5.50
  -3   3   1  156.18    5.80
   2  -3  -1 4276.47  111.19
   2  -3  -1 4246.48  111.39
  -2  -3   1 4320.37  112.09
   2   3  -1 4134.89  112.29
  -2   3   1 4374.26  111.29
   1  -3  -1 1332.17   33.70
  -1  -3   1 1255.17   33.50
  -1  -3   1 1222.48   34.10
   1   3  -1 1273.57   34.20
   0  -3   1 3973.40   98.99
   0  -3  -1 3521.85   98.59
   0   3  -1 3880.31   98.79
   1  -3   1  250.37    7.80
  -1  -3  -1  260.17    8.30
  -1  -3  -1  281.47    7.90
   1  -3   1  243.68    7.50
   1   3   1  245.78    8.00
  -1   3  -1  259.47    7.80
   2  -3   1   25.20    1.80
  -2  -3  -1   20.20    2.40
  -2  -3  -1   28.10    2.80
  -2   3  -1   22.60    2.30
  -3  -3  -1  919.71   26.70
  -3  -3  -1  908.81   25.60
   3  -3   1  921.51   24.70
  -3   3  -1  900.11   26.10
   3   3   1  885.31   24.00
   4  -3   1  546.45   15.70
  -4  -3  -1  549.85   18.40
  -4   3  -1  555.04   18.00
   4   3   1  539.45   15.00
   5  -3   1  175.48    6.40
  -5  -3  -1  147.59    9.20
   5   3   1  163.98    5.50
  -5   3  -1  159.68    9.10
   6  -3   1   41.70    4.90
  -6   3  -1   25.30    5.50
   6   3   1   36.10    3.30
  -7  -3  -1   51.29   11.20
   7  -3   1   48.80    5.90
  -7   3  -1   68.49   10.60
   8  -3   1   78.49    7.50
  -8   3  -1  103.29   14.80
   9  -4  -1    3.60    4.20
  -9  -4   1   10.60    8.90
  -9   4   1    8.40    9.40
   8  -4  -1    3.50    3.20
  -8  -4   1   -7.70    6.40
  -8   4   1    6.20    6.00
   7  -4  -1   14.70    3.10
   7  -4  -1   15.60    3.30
  -7  -4   1   16.90    5.70
   7   4  -1   17.20    2.60
  -7   4   1   24.50    5.30
   6  -4  -1  152.58    7.60
  -6  -4   1  174.58   10.30
   6  -4  -1  163.28    7.30
   6   4  -1  166.08    6.50
  -6   4   1  171.88    9.50
   5  -4  -1  621.14   19.20
  -5  -4   1  659.93   21.50
   5  -4  -1  658.13   19.20
  -5   4   1  660.13   20.70
   5   4  -1  666.73   18.40
  -4  -4   1  390.66   13.40
   4  -4  -1  371.86   11.70
   4  -4  -1  368.26   11.80
  -4   4   1  390.06   12.60
  -3  -4   1   11.90    2.70
   3  -4  -1   13.70    2.00
   3  -4  -1   17.00    2.10
  -3   4   1   14.50    2.20
   2  -4  -1  122.39    4.50
  -2  -4   1  131.29    5.30
   2  -4  -1  132.99    4.10
   2   4  -1  136.19    5.60
   2   4  -1  133.09    4.50
  -2   4   1  138.09    4.40
   1  -4  -1    1.60    0.70
  -1  -4   1    1.90    0.80
   1   4  -1    1.60    0.90
   0  -4   1   47.20    1.70
   0  -4  -1   44.00    1.90
   0  -4  -1   43.70    1.80
   0   4  -1   40.40    1.80
   0   4   1   42.90    1.80
  -1  -4  -1   28.40    1.90
   1  -4   1   22.20    2.20
   1  -4   1   28.20    1.50
  -1  -4  -1   27.40    2.20
   1   4   1   28.80    2.10
  -2  -4  -1   88.99    4.70
   2  -4   1   94.29    3.50
  -2  -4  -1   90.59    4.20
  -2   4  -1   82.59    4.00
  -3  -4  -1 1438.36   39.70
  -3  -4  -1 1456.55   40.80
   3  -4   1 1454.65   38.70
  -3   4  -1 1442.46   40.00
   4  -4   1  314.07   10.30
  -4  -4  -1  323.27   12.80
  -4  -4  -1  315.87   11.50
  -4   4  -1  375.26   12.30
   5  -4   1  104.29    5.10
  -5  -4  -1   91.89    8.00
   5   4   1  110.39    4.00
  -5   4  -1  107.09    7.60
  -6  -4  -1   97.19   10.40
   6  -4   1  132.39    6.70
   6   4   1  128.59    4.90
  -6   4  -1  119.89    9.60
  -7  -4  -1    6.00    6.10
   7  -4   1    1.40    2.70
  -7   4  -1    8.90    5.50
   8  -4   1    1.30    3.80
  -8  -4  -1   15.60    8.60
  -8   4  -1    9.60    7.80
   9  -5  -1   42.40    7.70
  -9  -5   1   43.70   10.60
  -9   5   1   34.50   10.20
  -8  -5   1   37.40    8.40
   8  -5  -1   39.30    6.10
  -8   5   1   38.80    7.60
   7  -5  -1    8.90    2.90
   7  -5  -1    4.70    2.80
   7   5  -1    3.00    2.20
  -7   5   1    5.10    4.30
   6  -5  -1  723.63   21.70
  -6  -5   1  737.53   24.90
   6  -5  -1  717.43   21.80
   6   5  -1  748.53   20.70
  -6   5   1  754.42   23.90
   5  -5  -1 1175.48   33.20
   5  -5  -1 1198.88   33.40
  -5  -5   1 1185.08   35.70
  -5   5   1 1221.08   34.80
   5   5  -1 1227.38   32.40
   4  -5  -1  866.71   24.30
   4  -5  -1  856.91   24.40
  -4  -5   1  865.01   26.20
  -4   5   1  902.01   25.30
  -3  -5   1  704.03   21.40
   3  -5  -1  731.23   20.40
   3  -5  -1  731.43   20.10
  -3   5   1  741.73   20.50
   2  -5  -1  734.23   19.80
   2  -5  -1  721.23   19.40
  -2   5   1  728.23   19.60
   2   5  -1  723.53   21.20
  -1  -5   1  917.51   26.20
   1  -5  -1  982.60   25.30
  -1  -5   1  924.91   25.90
   1   5  -1  975.90   26.20
   0  -5   1 2076.59   53.29
   0  -5   1 2048.00   52.99
   0  -5  -1 2114.19   53.39
   0  -5  -1 1834.22   53.29
   0  -5   1 2080.09   53.79
   0   5  -1 2046.60   53.69
   0   5   1 2012.00   53.29
   1  -5   1  243.98    7.10
   1  -5   1  247.18    7.60
  -1  -5  -1  243.18    7.90
  -1  -5  -1  247.58    7.50
   1   5   1  224.48    7.60
  -1   5  -1  241.08    7.30
   2  -5   1 5323.87  141.19
  -2  -5  -1 5496.45  142.69
  -2  -5  -1 5511.85  141.99
  -2   5  -1 5354.36  141.79
  -3  -5  -1 2197.48   59.99
   3  -5   1 2193.78   57.89
  -3  -5  -1 2176.58   58.99
  -3   5  -1 2178.78   58.99
   4  -5   1 1315.27   36.00
  -4  -5  -1 1327.87   37.50
  -4  -5  -1 1331.47   38.80
  -4   5  -1 1328.37   37.90
  -5  -5  -1    3.80    3.80
  -5   5  -1    5.20    3.40
   6  -5   1  128.09    6.60
  -6  -5  -1  103.59   10.30
  -6   5  -1  112.89    9.40
  -7  -5  -1   78.09   12.00
   7  -5   1   78.09    6.10
  -7   5  -1   93.89   10.90
   8  -5   1    5.70    3.80
  -8  -5  -1    9.90    8.50
  -8   5  -1    7.40    7.60
   9  -6  -1   87.49    8.60
  -9  -6   1   79.29   16.20
  -9   6   1   79.69   17.10
   8  -6  -1  210.38    9.80
  -8  -6   1  204.28   15.60
  -8   6   1  213.08   14.30
   7  -6  -1   67.99    5.40
   7  -6  -1   64.19    5.70
  -7  -6   1   65.99   10.00
  -7   6   1   62.99    8.30
  -6  -6   1    2.90    3.80
   6  -6  -1    1.40    2.30
   6  -6  -1    0.20    2.70
  -6   6   1    5.80    3.40
   6   6  -1    3.70    1.80
  -5  -6   1   17.70    3.90
   5  -6  -1   25.10    3.70
   5  -6  -1   14.50    2.50
  -5   6   1   25.60    4.60
   5   6  -1   19.30    2.60
   4  -6  -1 1236.58   33.50
  -4  -6   1 1206.28   35.60
   4  -6  -1 1222.88   33.90
  -4   6   1 1271.97   34.50
   3  -6  -1    2.80    1.30
  -3  -6   1    3.90    1.90
   3  -6  -1    2.80    1.10
  -3   6   1    3.70    1.30
   2  -6  -1   98.09    3.90
   2  -6  -1   94.69    3.50
   2  -6  -1  100.29    3.20
   2   6  -1   98.49    4.90
   2   6  -1   98.29    3.70
  -2   6   1   97.69    3.30
  -1  -6   1  495.95   16.10
   1  -6  -1  573.64   15.30
  -1  -6   1  590.54   16.00
  -1  -6   1  515.95   15.20
   1   6  -1  586.84   16.30
   0  -6   1  104.39    4.30
   0  -6  -1  109.49    3.90
   0  -6   1  107.49    3.50
   0  -6  -1  108.99    3.80
   0  -6   1  109.89    3.90
   0   6  -1  117.59    4.70
   0   6   1  107.29    3.80
  -1  -6  -1  161.98    5.60
  -1  -6  -1  153.48    5.80
   1  -6   1  156.88    5.00
  -1   6  -1  160.28    5.30
   2  -6   1  327.57    9.40
  -2  -6  -1  298.77   10.80
  -2  -6  -1  320.97   10.30
  -2   6  -1  305.67    9.80
  -3  -6  -1  184.68    7.70
  -3  -6  -1  182.78    8.50
   3  -6   1  194.58    6.70
  -3   6  -1  208.58    7.50
  -4  -6  -1    7.90    2.60
   4  -6   1    5.50    1.80
  -4  -6  -1    5.30    3.00
  -4   6  -1    6.30    2.90
  -5  -6  -1  253.07   12.30
   5  -6   1  261.27    9.10
  -5   6  -1  255.57   11.50
   6  -6   1  629.14   18.70
  -6  -6  -1  601.14   23.20
  -6   6  -1  612.14   22.10
   7  -6   1  137.59    7.60
  -7  -6  -1  159.78   13.60
  -7   6  -1  150.68   12.10
  -8  -6  -1   27.80    9.20
   8  -6   1   18.20    4.10
  -8   6  -1   34.10    8.60
   9  -7  -1   -6.90    4.00
  -9  -7   1   -9.70    8.30
  -9   7   1   -1.40    9.10
   8  -7  -1   60.59    6.90
  -8  -7   1   48.20    8.70
  -8   7   1   56.39   11.60
   7  -7  -1  155.58    7.70
  -7  -7   1  147.19   11.90
  -7   7   1  133.49   10.10
   6  -7  -1   64.19    4.40
   6  -7  -1   60.49    5.40
  -6  -7   1   59.89    7.50
  -6   7   1   55.19    6.50
  -5  -7   1   42.80    5.60
   5  -7  -1   39.30    3.50
   5  -7  -1   42.20    4.10
  -5   7   1   49.90    5.00
   4  -7  -1 1310.07   35.00
   4  -7  -1 1287.27   35.60
  -4  -7   1 1262.27   37.40
  -4   7   1 1328.67   36.00
   3  -7  -1  247.68    8.10
  -3  -7   1  232.38    9.20
   3  -7  -1  252.47    7.50
   3  -7  -1  230.48    7.30
  -3   7   1  248.38    7.90
  -2  -7   1   42.90    3.20
   2  -7  -1   46.40    2.30
   2  -7  -1   51.19    2.50
   2  -7  -1   45.90    2.70
   2   7  -1   47.20    3.70
   2   7  -1   46.50    2.60
  -2   7   1   49.50    2.10
   1  -7  -1 2924.31   73.99
  -1  -7   1 2830.92   74.59
   1  -7  -1 2768.22   73.79
   1   7  -1 2848.52   74.79
  -1   7   1 2728.43   73.39
   0  -7   1   41.80    2.90
   0  -7   1   53.19    2.60
   0  -7   1   51.99    2.10
   0  -7  -1   52.39    2.50
   0  -7  -1   51.79    2.20
   0   7   1   49.20    2.50
   0   7   1   51.49    2.10
   0   7   1   52.79    2.80
   0   7  -1   60.29    3.60
  -1  -7  -1    2.80    1.40
  -1   7  -1    0.20    1.30
   2  -7   1 5566.14  147.99
  -2  -7  -1 5718.73  149.49
  -2  -7  -1 5769.32  148.99
  -2   7  -1 5655.43  148.39
  -3  -7  -1  256.77    9.40
   3  -7   1  250.07    8.20
  -3  -7  -1  252.37   10.20
  -3   7  -1  249.38    8.90
  -4  -7  -1  221.08    9.30
   4  -7   1  213.48    7.70
  -4  -7  -1  216.78   10.10
  -4   7  -1  226.58    9.40
  -5  -7  -1  392.96   16.20
   5  -7   1  398.76   12.80
  -5   7  -1  408.56   15.20
   6  -7   1   51.29    5.20
  -6  -7  -1   45.10    9.40
  -6   7  -1   38.20    7.80
   7  -7   1   28.70    4.00
  -7  -7  -1   34.30    7.60
  -7   7  -1   30.50    6.50
  -8  -7  -1   -2.50    8.30
   8  -7   1    1.70    3.70
  -8   7  -1   11.70    7.70
  -8  -8   1    2.90    6.90
   8  -8  -1    3.80    3.80
  -8   8   1   14.00    6.60
  -7  -8   1   -0.70    5.20
  -7   8   1   -3.00    4.20
  -6  -8   1   39.70    7.20
   6  -8  -1   46.60    5.00
  -6   8   1   41.60    6.50
   5  -8  -1    8.10    1.80
   5  -8  -1    3.90    2.30
  -5  -8   1    6.80    3.20
  -5   8   1    8.20    2.80
   4  -8  -1   54.49    3.30
  -4  -8   1   48.00    5.70
   4  -8  -1   69.79    4.10
  -4   8   1   62.49    4.20
   3  -8  -1 2420.26   63.89
   3  -8  -1 2459.65   64.59
   3  -8  -1 2304.37   63.79
   3   8  -1 2504.25   64.69
   3   8  -1 2438.76   66.79
  -3   8   1 2452.15   64.29
  -2  -8   1  114.49    5.20
   2  -8  -1  114.59    4.00
   2  -8  -1  120.19    4.40
   2  -8  -1  117.39    4.50
   2   8  -1  114.69    4.40
  -2   8   1  117.29    3.80
   2   8  -1  113.69    5.80
   1  -8  -1    9.40    1.50
   1  -8  -1    8.70    1.70
  -1  -8   1    9.80    2.10
   1   8  -1   12.50    2.20
   0  -8  -1 2287.07   57.89
   0  -8   1 2203.48   57.89
   0  -8   1 2165.38   58.49
   0  -8  -1 2147.69   58.39
   0   8   1 2288.17   58.79
   0   8  -1 2054.69   58.69
   0   8   1 2233.98   58.39
   0   8   1 2299.47   57.89
  -1  -8  -1 7897.31  204.48
   1  -8   1 7667.03  203.48
  -1  -8  -1 7928.71  204.28
  -2  -8  -1  152.88    7.20
  -2  -8  -1  184.48    6.90
   2  -8   1  176.98    5.90
  -2   8  -1  161.68    6.10
  -3  -8  -1  481.85   16.20
  -3  -8  -1  488.05   15.50
   3  -8   1  477.45   14.10
  -3   8  -1  470.55   14.80
   4  -8   1   33.30    3.40
  -4  -8  -1   26.20    5.10
  -4  -8  -1   31.80    4.50
  -4   8  -1   31.60    4.70
   5  -8   1   33.20    4.30
  -5  -8  -1   24.40    5.10
  -5   8  -1   23.60    4.40
  -6  -8  -1   65.59    9.30
   6  -8   1   60.09    5.40
  -6   8  -1   50.59    8.10
  -7  -8  -1    2.70    6.40
   7  -8   1    4.10    3.20
  -7   8  -1    0.60    5.50
   8  -8   1    3.50    3.80
  -8  -8  -1   11.60    8.60
  -8   8  -1    9.20    8.00
  -8  -9   1    8.80    7.20
   8  -9  -1    2.40    3.80
  -8   9   1    5.50    6.50
   7  -9  -1   95.29    6.90
  -7  -9   1   72.89   10.40
  -7   9   1   77.19    8.80
  -6  -9   1   48.30    7.50
   6  -9  -1   44.20    4.90
  -6   9   1   61.59    6.90
  -5  -9   1   -1.60    2.80
   5  -9  -1   -2.70    2.20
  -5   9   1   -0.90    2.40
   4  -9  -1  787.32   21.40
   4  -9  -1  772.32   22.40
  -4  -9   1  755.72   24.20
  -4   9   1  799.02   22.50
  -3  -9   1  473.95   15.50
   3  -9  -1  495.15   14.40
   3  -9  -1  475.75   13.60
   3   9  -1  471.05   16.50
   3   9  -1  490.25   14.40
  -3   9   1  478.85   13.90
  -2  -9   1 1246.48   35.20
   2  -9  -1 1262.27   33.80
   2  -9  -1 1285.87   34.30
   2  -9  -1 1252.77   33.70
  -2   9   1 1244.68   33.40
   2   9  -1 1300.07   36.00
   1  -9  -1 6574.84  167.98
  -1  -9   1 6368.36  168.78
   1  -9  -1 6586.44  167.98
   1   9  -1 6283.17  169.08
   0  -9  -1   15.50    2.00
   0  -9  -1   12.90    1.60
   0  -9   1   16.60    2.10
   0  -9   1   17.80    1.50
   0   9  -1   23.00    3.20
   0   9   1   16.60    2.30
   0   9   1   15.40    2.10
  -1  -9  -1  179.18    6.40
   1  -9   1  158.78    5.40
   1  -9   1  156.68    5.40
  -1  -9  -1  145.69    6.30
  -1   9  -1  170.68    5.70
  -2  -9  -1  799.62   22.30
  -2  -9  -1  737.43   22.50
   2  -9   1  735.73   21.00
  -2   9  -1  748.83   21.20
   3  -9   1    5.30    1.60
  -3  -9  -1    5.90    2.30
  -3  -9  -1    1.90    2.60
  -3   9  -1    5.10    1.90
  -4  -9  -1   70.09    6.40
  -4  -9  -1   62.19    5.70
   4  -9   1   74.89    4.30
  -4   9  -1   60.29    5.50
   5  -9   1  759.72   22.10
  -5  -9  -1  759.22   25.70
  -5  -9  -1  728.53   24.50
  -5   9  -1  760.42   24.20
  -6  -9  -1    9.10    5.50
  -6   9  -1    3.40    4.30
   7  -9   1  106.79    7.50
  -7  -9  -1  109.19   13.30
  -7   9  -1  114.79   11.80
   8  -9   1   -4.80    3.70
  -8  -9  -1   -2.40    8.60
  -8   9  -1    2.50    7.90
   8 -10  -1  209.78   10.70
  -8 -10   1  217.08   16.50
  -8  10   1  205.78   14.70
  -7 -10   1    0.90    5.30
   7 -10  -1    3.80    3.20
  -7  10   1    1.80    4.60
   6 -10  -1  113.19    6.50
  -6 -10   1  106.39    9.10
  -6  10   1  111.19    8.10
   5 -10  -1   -0.90    2.40
  -5 -10   1   -0.70    2.90
  -5  10   1   -1.50    2.50
   4 -10  -1  776.12   22.60
   4 -10  -1  779.62   21.40
   4  10  -1  769.62   25.40
  -4  10   1  791.72   22.50
   4  10  -1  780.52   22.70
   3 -10  -1  226.58    7.10
   3 -10  -1  232.58    8.00
  -3 -10   1  223.18    9.10
   3  10  -1  229.58    8.00
   3  10  -1  225.08   10.10
  -3  10   1  227.98    7.40
   2 -10  -1  122.39    4.90
   2 -10  -1  123.99    4.50
  -2 -10   1  118.39    5.80
   2 -10  -1  112.49    4.60
  -2  10   1  119.29    4.10
   2  10  -1  128.09    6.40
   1 -10  -1  813.42   21.30
  -1 -10   1  795.02   23.00
   1 -10  -1  814.52   22.00
  -1 -10   1  814.32   21.40
   1 -10  -1  796.72   22.10
   1 -10  -1  804.22   22.10
   1  10  -1  785.02   23.20
  -1  10   1  775.52   21.80
   0 -10  -1  160.08    5.20
   0 -10   1  160.48    5.20
   0 -10   1  156.08    6.00
   0 -10  -1  160.48    5.90
   0  10   1  154.28    5.90
   0  10   1  159.18    6.10
   0  10  -1  177.38    6.50
   1 -10   1  400.96   11.60
   1 -10   1  366.96   11.60
  -1 -10  -1  407.26   12.70
  -1 -10  -1  408.86   12.60
  -1  10  -1  408.76   12.00
  -2 -10  -1  842.02   25.00
   2 -10   1  849.61   23.50
  -2  10  -1  848.72   23.60
  -3 -10  -1    8.00    3.10
  -3 -10  -1    7.40    2.60
   3 -10   1    6.80    1.70
  -3  10  -1    6.80    2.10
  -4 -10  -1  103.29    6.90
   4 -10   1  103.69    5.30
  -4 -10  -1   96.39    7.40
  -4  10  -1   97.19    6.30
  -5 -10  -1   14.50    4.60
  -5 -10  -1   11.80    4.80
  -5  10  -1   17.20    4.40
  -6 -10  -1  691.93   26.00
   6 -10   1  691.33   21.00
  -6  10  -1  679.03   24.00
   7 -10   1   40.60    4.90
  -7 -10  -1   54.19   12.50
  -7  10  -1   55.09   10.90
  -8 -10  -1   12.90    9.40
   8 -10   1    5.70    4.20
  -8  10  -1   11.60    8.50
  -8 -11   1  146.09   15.10
   8 -11  -1  136.59    9.40
  -8  11   1  121.49   12.90
   7 -11  -1   71.99    6.90
  -7 -11   1   64.79   10.20
  -7  11   1   56.29    8.60
   6 -11  -1    3.60    2.70
  -6 -11   1    1.50    4.40
  -6  11   1   -3.30    3.60
  -5 -11   1   -0.20    3.50
   5 -11  -1    3.10    2.40
  -5  11   1    3.10    2.70
   4 -11  -1  605.94   17.30
   4 -11  -1  617.44   18.60
   4  11  -1  621.44   21.50
  -4  11   1  636.14   18.40
   4  11  -1  621.24   18.60
   3 -11  -1   79.09    3.60
   3 -11  -1   82.39    4.40
  -3 -11   1   76.69    5.40
  -3  11   1   78.69    3.70
   3  11  -1   79.79    6.50
   3  11  -1   81.09    4.60
  -2 -11   1 1805.92   48.40
   2 -11  -1 1754.02   46.60
   2 -11  -1 1777.92   47.10
   2 -11  -1 1708.63   46.60
   2  11  -1 1777.32   49.00
  -2  11   1 1690.83   46.10
  -1 -11   1 9763.82  254.97
   1 -11  -1 9999.00  253.27
   1 -11  -1 9878.31  253.97
   1 -11  -1 9546.84  254.07
   1 -11  -1 9891.11  254.17
   1  11  -1 9549.25  255.17
   0 -11  -1 2238.88   57.59
   0 -11   1 2183.98   57.59
   0 -11  -1 2170.68   58.49
   0 -11   1 2219.08   58.59
   0  11  -1 2076.69   58.69
   0  11   1 2242.08   58.69
  -1 -11  -1    6.80    2.10
   1 -11   1    6.80    1.40
   1 -11   1    7.40    1.70
   1  11   1    6.50    2.20
  -1  11  -1    7.10    2.10
   1  11   1    8.20    1.40
   2 -11   1 1341.97   36.50
  -2 -11  -1 1378.76   38.00
  -2 -11  -1 1339.17   38.10
  -2  11  -1 1334.57   36.60
  -3 -11  -1  149.19    7.50
  -3 -11  -1  134.49    8.00
   3 -11   1  147.59    6.00
  -3  11  -1  148.49    6.40
  -4 -11  -1    4.80    3.50
  -4 -11  -1    7.30    3.60
   4 -11   1    7.30    2.40
  -4  11  -1   10.40    3.30
  -5 -11  -1   25.60    5.30
  -5  11  -1   27.80    6.20
  -6 -11  -1  238.18   14.70
   6 -11   1  234.08    9.90
  -6  11  -1  221.38   12.50
   7 -11   1   21.70    4.40
  -7 -11  -1   30.10    8.20
   8 -12  -1   51.49    7.80
  -8  12   1   61.19   11.70
   7 -12  -1   19.70    4.10
  -7 -12   1   12.00    6.60
  -7  12   1   19.00    5.40
  -6 -12   1  101.29    9.90
   6 -12  -1  112.19    6.60
   6  12  -1  117.99    7.60
   6  12  -1  104.49   11.00
  -6  12   1   99.59    8.30
   5 -12  -1  129.39    6.50
  -5  12   1  124.19    7.00
   5  12  -1  124.19    9.50
   5  12  -1  122.29    6.80
   4 -12  -1  218.98    8.40
   4 -12  -1  203.28    7.00
   4  12  -1  215.18   11.00
  -4  12   1  220.78    8.00
   4  12  -1  208.68    8.30
  -3 -12   1   19.30    4.00
   3 -12  -1   17.60    2.40
   3 -12  -1   17.20    3.10
   3  12  -1   20.70    4.10
   3  12  -1   22.90    3.50
  -3  12   1   17.70    2.30
   2 -12  -1   80.99    4.30
   2 -12  -1   76.19    3.90
  -2 -12   1   83.99    5.30
   2 -12  -1   75.69    3.90
  -2  12   1   85.99    3.40
   2  12  -1   87.69    5.70
   1 -12  -1    2.60    1.70
   1 -12  -1    4.90    1.60
   0 -12  -1   88.29    4.70
   0 -12   1   85.19    4.70
   0 -12  -1   82.49    3.70
   0 -12   1   94.49    3.70
   0  12   1   88.69    4.60
   0  12  -1  104.19    5.60
  -1 -12  -1  684.03   18.60
   1 -12   1  690.53   19.40
   1 -12   1  700.73   19.70
  -1 -12  -1  680.03   20.70
   1  12   1  702.83   21.30
   1  12   1  710.13   19.50
  -1  12  -1  691.63   19.90
  -2 -12  -1  414.06   14.00
   2 -12   1  412.66   12.40
  -2 -12  -1  414.96   13.90
  -2  12  -1  397.46   12.50
  -3 -12  -1  543.35   18.10
   3 -12   1  530.15   16.20
  -3 -12  -1  552.74   18.50
  -3  12  -1  544.25   16.60
   4 -12   1  170.08    6.90
  -4 -12  -1  157.48    9.30
  -4 -12  -1  154.78    9.20
  -4  12  -1  147.09    8.00
  -5 -12  -1    4.40    4.20
  -5 -12  -1   10.50    4.90
  -5  12  -1    5.50    3.70
   6 -12   1   14.80    3.50
  -6 -12  -1   13.60    6.20
  -6  12  -1   15.40    5.30
   7 -12   1   46.80    7.10
  -7 -12  -1   78.39   13.60
  -7  12  -1   70.69   11.20
   8 -13  -1  204.08   11.10
  -8  13   1  174.38   13.80
   8  13  -1  169.38   18.70
   8  13  -1  186.78   12.70
   7 -13  -1  214.38   10.40
   7  13  -1  186.88   16.90
  -7  13   1  207.18   12.20
   7  13  -1  190.38   11.60
   6 -13  -1  200.48    9.00
  -6  13   1  174.68   10.20
   6  13  -1  180.08   13.60
   6  13  -1  194.98    9.90
   5 -13  -1   47.90    4.60
   5  13  -1   49.60    5.20
   5  13  -1   47.10    7.50
   4 -13  -1    1.50    2.30
   4 -13  -1    1.70    1.50
   4  13  -1    2.30    2.10
   4  13  -1    4.40    3.30
  -4  13   1   -1.00    1.90
   3 -13  -1  500.35   15.60
  -3 -13   1  516.05   17.30
   3 -13  -1  519.15   14.80
  -3  13   1  513.65   14.70
   3  13  -1  499.45   18.00
  -2 -13   1  546.35   17.50
   2 -13  -1  555.34   15.80
   2 -13  -1  491.95   15.60
   2 -13  -1  562.04   16.10
   2  13  -1  556.54   18.00
  -2  13   1  546.95   15.10
   1 -13  -1    0.80    1.40
  -1 -13   1    3.90    1.00
   1 -13  -1    2.10    1.80
   1 -13  -1    2.70    1.20
   1  13  -1    4.10    2.10
   0 -13   1  471.25   13.30
   0 -13  -1  462.95   14.50
   0 -13   1  462.45   14.50
   0 -13  -1  468.35   13.30
   0  13  -1  459.35   14.90
   0  13   1  472.45   14.50
  -1 -13  -1  233.58    6.90
   1 -13   1  231.48    8.20
  -1 -13  -1  229.48    9.20
   1 -13   1  232.68    7.80
   1  13   1  242.68    7.80
   1  13   1  238.48    9.60
  -1  13  -1  240.08    8.50
  -2 -13  -1    9.60    2.60
   2 -13   1    6.50    1.80
  -2  13  -1    9.70    2.20
  -3 -13  -1    7.10    3.20
  -3 -13  -1    6.30    3.00
   3 -13   1    9.00    2.20
  -4 -13  -1  486.65   17.80
  -4 -13  -1  468.15   17.40
   4 -13   1  474.55   14.80
  -4  13  -1  443.96   15.80
  -5 -13  -1  983.10   32.10
   5 -13   1 1004.70   29.20
  -5 -13  -1 1025.80   33.30
  -5  13  -1 1035.60   31.10
   6 -13   1  386.76   14.10
  -6 -13  -1  397.96   18.70
  -6  13  -1  389.86   16.70
  -7 -13  -1   43.70    8.90
   7 -13   1   33.30    4.80
  -7  13  -1   51.79   11.20
   8 -14  -1   10.50    4.70
   8  14  -1   16.70    9.70
   8  14  -1   13.30    6.10
  -8  14   1    5.10    6.70
   7 -14  -1   65.89    7.70
   7  14  -1   51.69   10.00
  -7  14   1   64.29    8.90
   6 -14  -1  365.66   13.10
  -6  14   1  333.37   14.10
   6  14  -1  345.47   13.70
   6  14  -1  337.57   18.10
   5 -14  -1  133.99    6.80
   5  14  -1  130.39    7.40
   5  14  -1  132.09   10.50
  -5  14   1  102.39    7.30
   4 -14  -1   64.99    5.00
   4 -14  -1   77.09    4.00
   4  14  -1   70.49    5.10
  -4  14   1   71.49    4.50
   4  14  -1   65.39    7.10
  -3 -14   1  329.07   13.10
   3 -14  -1  343.97   10.70
   3 -14  -1  349.17   11.50
   3  14  -1  349.87   13.90
  -3  14   1  344.67   10.50
  -2 -14   1  995.10   30.00
   2 -14  -1 1035.50   28.40
   2 -14  -1 1012.80   28.40
  -2  14   1 1002.50   27.50
   2  14  -1 1051.59   30.50
   1 -14  -1   68.39    3.70
  -1 -14   1   72.09    4.80
  -1 -14   1   72.69    3.10
   1 -14  -1   67.09    4.30
  -1  14   1   79.79    4.50
   1  14  -1   71.49    5.20
   0 -14  -1  591.04   16.50
   0 -14   1  594.24   16.60
   0 -14  -1  587.94   17.90
   0 -14   1  591.74   17.90
   0  14   1  592.74   17.80
   0  14  -1  576.94   18.20
  -1 -14  -1   16.80    2.90
   1 -14   1   20.00    3.10
   1 -14   1   17.60    2.50
  -1 -14  -1   19.40    1.90
   1  14   1   18.10    3.30
   2 -14   1   70.49    4.20
  -2 -14  -1   62.29    5.50
   2  14   1   69.49    6.40
   2  14   1   73.29    4.50
  -2  14  -1   62.79    4.40
  -3 -14  -1  194.78    9.70
  -3 -14  -1  203.58   10.00
   3 -14   1  194.48    7.60
  -3  14  -1  168.18    7.90
  -4 -14  -1  250.67   11.90
  -4 -14  -1  254.47   12.50
   4 -14   1  260.87    9.50
  -4  14  -1  229.78   10.50
  -5 -14  -1  195.88   11.50
  -5 -14  -1  209.38   12.70
   5 -14   1  200.28    9.00
  -5  14  -1  207.18   10.70
  -6 -14  -1   32.20    7.30
   6 -14   1   24.80    4.20
  -6  14  -1   28.70    5.90
   7 -14   1    0.90    3.90
  -7 -14  -1    4.50    7.40
  -7  14  -1   -0.10    6.40
   8 -15  -1    3.50    4.80
   8  15  -1    8.40    9.90
   8  15  -1   17.00    6.30
   7  15  -1   32.30    9.40
  -7  15   1   46.70    8.80
   7  15  -1   29.80    6.10
   6 -15  -1  410.96   14.40
   6  15  -1  376.36   14.90
  -6  15   1  368.46   15.00
   6  15  -1  367.46   19.50
   5 -15  -1 2016.30   56.79
   5  15  -1 2098.59   57.39
  -5  15   1 2081.89   56.89
   5  15  -1 2106.39   61.79
   4 -15  -1   85.39    4.50
   4 -15  -1   78.09    5.30
   4  15  -1   79.89    7.90
   4  15  -1   84.69    5.70
  -4  15   1   73.79    4.80
   3 -15  -1  346.97   11.60
   3 -15  -1  358.56   11.10
  -3 -15   1  330.57   13.50
   3  15  -1  348.37   14.10
  -3  15   1  351.86   10.70
  -2 -15   1  320.77   12.20
   2 -15  -1  316.27   10.40
   2 -15  -1  321.57   10.60
   2  15  -1  322.07   12.70
  -2  15   1  314.27    9.60
  -1 -15   1  908.81   27.00
   1 -15  -1  911.51   26.10
  -1 -15   1  919.41   24.80
   1 -15  -1  903.31   25.40
  -1  15   1  907.11   25.70
   1  15  -1  937.31   27.40
   0 -15   1   75.29    5.00
   0 -15   1   82.89    3.80
   0 -15  -1   83.69    3.80
   0 -15  -1   83.69    5.10
   0  15  -1   91.69    6.40
   0  15   1   85.99    5.00
   1 -15   1   64.09    3.70
  -1 -15  -1   60.59    5.10
   1 -15   1   63.09    4.30
  -1 -15  -1   57.99    2.90
  -1  15  -1   68.29    5.20
   1  15   1   57.39    5.20
   2 -15   1   53.19    4.00
  -2 -15  -1   39.20    5.60
   2  15   1   51.39    6.60
   2  15   1   48.60    4.40
  -2  15  -1   42.40    4.20
   3 -15   1 2772.42   74.79
  -3 -15  -1 2804.02   77.49
   3  15   1 2861.81   75.19
   3  15   1 2793.22   78.39
  -3  15  -1 2764.72   74.99
  -4 -15  -1  550.94   20.10
  -4 -15  -1  568.94   20.50
   4 -15   1  541.65   17.20
  -4  15  -1  534.65   18.00
  -5 -15  -1   11.30    5.20
   5 -15   1    8.10    3.20
  -5 -15  -1   12.60    4.70
  -5  15  -1   14.00    4.30
   6 -15   1    1.10    3.60
  -6 -15  -1    6.40    5.90
  -6  15  -1   13.00    5.20
  -7 -15  -1   -6.90    7.00
  -7  15  -1   -4.00    6.20
   8  16  -1   41.00   11.30
   7 -16  -1   10.30    4.40
   7  16  -1    4.30    5.30
   7  16  -1   11.10    8.40
   6 -16  -1  347.07   13.60
  -6  16   1  332.67   14.00
   6  16  -1  353.76   19.20
   6  16  -1  341.67   14.20
   5  16  -1   17.40    6.40
  -5  16   1   11.80    3.70
   4 -16  -1  229.08    7.80
   4 -16  -1  206.78    8.50
  -4 -16   1  169.78   10.90
  -4  16   1  194.68    7.80
   4  16  -1  194.28   11.80
   3 -16  -1  109.99    5.80
  -3 -16   1   86.69    7.50
   3 -16  -1  109.29    5.40
  -3  16   1   99.09    4.60
   3  16  -1  109.89    7.90
  -2 -16   1  672.43   22.00
   2 -16  -1  700.93   20.30
   2 -16  -1  689.63   20.10
  -2  16   1  688.13   19.20
   2  16  -1  688.13   22.40
  -1 -16   1    8.90    2.60
   1 -16  -1    7.90    2.20
  -1 -16   1   13.00    2.10
   1 -16  -1    6.90    1.80
   1  16  -1   11.00    3.30
   0 -16  -1 1133.69   32.20
   0 -16  -1 1098.39   30.30
   0 -16   1 1130.69   30.50
   0 -16   1 1096.79   32.10
   0  16   1 1146.59   31.90
   0  16  -1 1104.39   32.30
  -1 -16  -1   63.79    5.70
   1 -16   1   65.79    4.00
   1 -16   1   68.69    4.70
  -1 -16  -1   63.79    3.20
   1  16   1   62.39    5.80
  -1  16  -1   73.79    5.60
   2 -16   1  416.16   12.90
  -2 -16  -1  377.46   15.30
   2 -16   1  419.96   13.00
   2  16   1  393.36   15.90
   2  16   1  383.56   13.10
  -2  16  -1  408.26   12.80
   3 -16   1  136.99    6.80
  -3 -16  -1  133.79    9.70
   3  16   1  121.69    7.30
  -3  16  -1  117.09    7.70
   3  16   1  129.39   10.10
  -4 -16  -1  289.77   13.50
  -4 -16  -1  310.47   14.20
   4 -16   1  271.37   10.70
  -4  16  -1  277.87   11.50
  -5 -16  -1   18.90    5.70
   5 -16   1   17.80    3.80
  -5 -16  -1   19.90    5.20
  -5  16  -1   31.40    6.80
   6 -16   1   30.20    4.70
  -6 -16  -1   29.60    7.40
  -6  16  -1   32.10    6.30
  -7 -16  -1   35.60    9.10
   7 -16   1   22.90    4.90
  -7  16  -1   25.20    7.40
   7 -17  -1   48.70    6.00
   7  17  -1   51.89    6.70
   7  17  -1   55.79   10.50
   6 -17  -1   11.50    4.30
   6  17  -1   18.60    4.80
   6  17  -1    6.10    6.90
  -6  17   1   10.30    4.50
   5 -17  -1 2229.98   62.39
   5  17  -1 2300.37   67.59
   5  17  -1 2313.77   62.99
  -5  17   1 2281.67   62.29
   4 -17  -1  870.51   26.20
   4 -17  -1  962.10   25.50
  -4 -17   1  849.32   29.00
   4  17  -1  899.21   30.20
  -4  17   1  877.91   25.40
   3 -17  -1   17.20    2.80
  -3 -17   1   13.40    4.10
   3 -17  -1   15.40    2.80
  -3  17   1   17.10    2.90
   3  17  -1   15.80    4.60
   2 -17  -1    2.30    2.00
  -2 -17   1    2.60    3.00
   2 -17  -1    1.00    2.20
  -2  17   1   -1.30    1.80
   2  17  -1   -1.70    3.20
   1 -17  -1  653.13   19.00
  -1 -17   1  653.33   18.40
   1 -17  -1  662.33   20.10
  -1 -17   1  652.83   21.10
   1  17  -1  690.03   21.50
  -1  17   1  646.74   19.60
   0 -17  -1   16.40    2.60
   0 -17  -1   20.00    4.20
   0  17  -1   26.90    6.00
   0  17   1   18.30    4.10
  -1 -17  -1  405.16   14.90
  -1 -17  -1  407.86   11.80
   1 -17   1  418.76   13.70
   1 -17   1  415.16   12.80
   1  17   1  396.86   15.00
  -1  17  -1  415.86   13.70
   2 -17   1 1539.75   42.00
   2 -17   1 1461.95   41.90
  -2 -17  -1 1486.85   44.40
  -2  17  -1 1515.15   41.80
   2  17   1 1602.84   42.20
   2  17   1 1559.44   45.20
  -3 -17  -1 3865.71  106.49
   3 -17   1 3833.52  103.39
   3  17   1 3920.81  107.39
   3  17   1 3979.60  103.79
  -3  17  -1 3892.81  103.59
  -4 -17  -1   16.80    5.00
   4 -17   1   10.10    3.40
   4  17   1   15.10    5.60
   4  17   1   15.60    3.80
  -4  17  -1   26.00    5.40
  -5 -17  -1   49.60    8.40
   5 -17   1   36.40    6.00
   5  17   1   26.40    4.90
   5  17   1   42.30    7.80
  -5  17  -1   45.90    7.10
  -6 -17  -1    0.50    7.00
   6 -17   1    1.80    3.70
  -6  17  -1    8.70    5.40
   7 -17   1   -3.00    4.50
  -7  17  -1    3.00    6.70
   7 -18  -1   69.09    8.90
   7  18  -1   83.29   15.10
   7  18  -1   90.49    9.90
   6  18  -1   15.40    4.70
   6  18  -1   10.70    6.90
  -6  18   1   15.60    4.70
   5 -18  -1  268.27   11.20
  -5  18   1  253.47   10.70
   5  18  -1  264.77   16.00
  -4 -18   1    6.10    3.90
   4 -18  -1   11.80    3.10
  -4  18   1    4.80    2.30
   4  18  -1   -3.80    4.60
   3 -18  -1  137.79    6.60
   3 -18  -1  131.89    6.60
  -3 -18   1  113.99    8.50
   3  18  -1  112.19    9.10
  -3  18   1  128.69    5.50
  -2 -18   1   18.40    4.60
   2 -18  -1   26.50    4.30
   2 -18  -1   22.50    3.80
  -2  18   1   22.70    3.40
   2  18  -1   25.40    4.60
   1 -18  -1   84.09    4.60
  -1 -18   1   77.89    6.50
  -1 -18   1   81.29    4.00
   1 -18  -1   82.39    5.90
  -1  18   1   85.79    6.00
   1  18  -1   91.69    7.50
   0 -18  -1   37.10    3.30
   0 -18   1   36.80    3.30
   0 -18  -1   38.10    5.10
   0 -18   1   30.40    4.80
   0  18  -1   44.10    6.90
   0  18   1   31.80    4.90
  -1 -18  -1   13.40    4.10
  -1 -18  -1   10.80    1.80
   1 -18   1   12.20    3.10
   2 -18   1  176.28    8.10
   2 -18   1  199.88    7.90
  -2 -18  -1  171.48   10.20
   2  18   1  164.78   10.80
  -2  18  -1  188.08    8.10
  -3 -18  -1  608.24   22.00
   3 -18   1  598.74   19.00
   3  18   1  618.64   22.80
  -3  18  -1  639.34   19.40
   3  18   1  620.94   19.30
  -4 -18  -1   16.20    4.80
  -4  18  -1   15.90    3.60
   4  18   1   20.10    6.10
   4  18   1   17.90    4.10
   5 -18   1   59.89    6.90
  -5 -18  -1   63.29    9.50
   5  18   1   68.19   11.20
  -5  18  -1   83.79    8.10
   5  18   1   80.19    7.50
   6  18   1   16.70    8.00
   6  18   1    8.60    5.10
  -6  18  -1    6.40    5.70
   7 -19  -1   35.30    6.10
   7  19  -1   43.10    6.60
   7  19  -1   40.90    9.80
   6 -19  -1   23.60    4.90
   6  19  -1   39.00    8.50
   5 -19  -1  224.58   10.50
  -5  19   1  251.27   10.30
   5  19  -1  234.78   15.20
   4 -19  -1   53.39    5.50
   4 -19  -1   37.60    5.40
  -4 -19   1   56.19    7.60
  -4  19   1   58.09    4.50
   4  19  -1   39.50    7.10
   3 -19  -1  390.56   13.00
   3 -19  -1  371.96   12.80
  -3 -19   1  370.26   15.50
   3  19  -1  356.86   15.80
  -3  19   1  371.06   11.70
   2 -19  -1   43.50    4.80
  -2 -19   1   30.00    6.60
   2 -19  -1   40.20    5.40
  -2  19   1   45.30    4.00
   2  19  -1   36.20    6.50
   1 -19  -1   42.30    5.30
  -1 -19   1   50.19    3.40
   1 -19  -1   46.30    4.00
  -1 -19   1   43.00    6.20
  -1  19   1   41.90    5.70
   1  19  -1   50.69    7.10
   0 -19  -1  159.98    8.80
   0 -19   1  136.99    8.30
   0 -19  -1  146.69    6.10
   0 -19   1  147.09    6.20
   0  19   1  158.98    8.30
   0  19  -1  161.38    9.60
  -1 -19  -1 1371.66   41.00
   1 -19   1 1435.46   39.80
   1 -19   1 1421.16   38.50
  -1 -19  -1 1403.86   37.40
  -1  19  -1 1283.17   38.90
   1  19   1 1474.15   41.10
  -2 -19  -1  318.37   13.90
   2 -19   1  332.07   11.30
   2 -19   1  323.77   11.80
   2  19   1  320.67   14.30
  -2  19  -1  332.97   11.50
  -3 -19  -1  251.27   12.60
   3 -19   1  232.68    9.60
   3  19   1  229.08   10.00
  -3  19  -1  263.27   10.40
   3  19   1  237.58   13.20
  -4 -19  -1   82.09    8.90
   4 -19   1   59.49    6.30
   4  19   1   80.89    7.00
   4  19   1   76.09   10.20
  -4  19  -1   81.29    6.70
  -5 -19  -1   -3.10    5.00
   5  19   1    0.70    4.20
  -5  19  -1    8.10    4.00
   5  19   1    6.80    6.50
  -6  19  -1    6.80    5.80
   6  19   1   12.10    8.30
   6  19   1    7.90    5.40
   7 -20  -1   -4.30    5.10
   7  20  -1    2.40    9.20
   6 -20  -1   20.30    4.80
   6  20  -1   25.70    8.50
   5 -20  -1    2.00    3.30
   5  20  -1    6.00    6.10
  -5  20   1   11.00    6.00
   4 -20  -1  102.49    6.80
   4 -20  -1   91.59    6.60
  -4 -20   1  103.89    9.20
   4  20  -1  104.69   10.20
  -4  20   1  107.49    5.70
   3 -20  -1    0.40    2.80
  -3 -20   1    3.90    3.70
   3 -20  -1    5.30    2.80
   3  20  -1    0.90    4.30
  -2 -20   1  466.45   17.90
   2 -20  -1  468.35   16.20
   2 -20  -1  463.25   15.10
  -2  20   1  469.15   14.20
   2  20  -1  494.45   18.20
   1 -20  -1   41.60    4.40
  -1 -20   1   37.10    3.70
  -1 -20   1   45.40    7.40
  -1  20   1   32.50    5.70
   1  20  -1   33.70    7.30
   0 -20  -1  485.45   17.10
   0 -20   1  473.55   14.40
   0 -20  -1  475.35   14.20
   0 -20   1  454.55   16.60
   0  20  -1  461.95   17.00
   0  20   1  480.55   16.40
  -1 -20  -1  181.48    6.30
  -1 -20  -1  179.68    9.70
   1 -20   1  171.28    8.60
   1 -20   1  179.78    7.50
  -1  20  -1  177.88    8.60
   1  20   1  177.48   10.20
   2 -20   1  218.48    9.40
  -2 -20  -1  216.58   11.40
   2 -20   1  224.98    8.80
   2  20   1  216.98   11.60
  -2  20  -1  231.08    9.00
   3 -20   1   55.49    5.50
  -3 -20  -1   78.79    7.90
   3  20   1   69.99    8.90
  -4 -20  -1  108.89   10.20
   4 -20   1  108.29    7.40
   4  20   1  113.99   11.60
  -4  20  -1  119.49    7.70
   4  20   1  108.89    8.00
  -5 -20  -1    3.90    5.80
  -5  20  -1   12.40    4.70
   5  20   1   13.50    7.10
   5  20   1    9.40    4.50
   6 -20   1   10.00    4.60
   6  20   1   17.30    9.00
  -6  20  -1    9.70    6.20
   6  20   1    8.10    5.70
   6 -21  -1   16.20    4.90
   6  21  -1   13.50    7.90
   5 -21  -1   28.20    4.50
   5  21  -1   29.20    7.60
   4 -21  -1   52.69    5.80
   4 -21  -1   41.30    5.80
  -4 -21   1   53.79    8.20
  -4  21   1   64.89    4.80
   4  21  -1   63.19    9.40
   3 -21  -1    1.50    2.80
   3 -21  -1    2.80    3.20
  -3 -21   1    4.90    4.00
   3  21  -1    4.00    4.50
   2 -21  -1   28.10    4.80
   2 -21  -1   19.30    4.60
  -2 -21   1   32.50    6.80
   2  21  -1   36.20    7.20
  -2  21   1   30.40    4.10
  -1 -21   1 4909.51  133.89
   1 -21  -1 4981.50  130.99
  -1 -21   1 4981.00  130.29
   1 -21  -1 4948.50  133.09
  -1  21   1 4945.60  131.49
   1  21  -1 5082.19  133.89
   0 -21   1   36.80    6.80
   0 -21   1   34.60    4.40
   0 -21  -1   46.70    6.70
   0 -21  -1   49.20    4.00
   0  21  -1   29.10    5.80
   0  21   1   41.80    6.40
   1 -21   1    4.10    3.40
  -1 -21  -1    8.20    1.90
  -1 -21  -1    5.10    3.50
   1 -21   1    5.00    2.40
   1  21   1    7.30    4.10
  -1  21  -1    7.20    3.50
   2 -21   1   16.00    2.90
  -2 -21  -1   14.20    4.40
   2 -21   1   10.10    3.30
   2  21   1   16.30    5.00
  -3 -21  -1   33.50    7.30
   3 -21   1   17.80    3.50
   3  21   1   22.40    5.70
   4 -21   1   32.80    5.90
  -4 -21  -1   42.00    8.80
   4  21   1   34.60    7.10
   4  21   1   32.30    4.70
   5 -21   1   -2.30    3.80
  -5 -21  -1   -2.80    5.70
  -5  21  -1    3.30    4.40
   5  21   1    2.50    4.80
   5  21   1    3.50    7.10
   6 -21   1  131.99   10.10
  -6  21  -1  135.39   13.20
   6  21   1  129.49   17.60
   6  21   1  136.59   11.70
   6 -22  -1    0.50    4.40
   6  22  -1    9.20    8.30
   5 -22  -1    4.00    3.70
   5  22  -1   10.70    6.70
   4 -22  -1   12.20    3.70
   4 -22  -1   11.70    3.60
  -4 -22   1   16.20    5.30
   4  22  -1   16.00    5.80
  -3 -22   1   13.80    4.90
   3 -22  -1   10.10    3.20
   3 -22  -1    8.50    3.80
   3  22  -1   13.90    5.10
  -2 -22   1   22.90    5.10
   2 -22  -1   13.80    3.50
   2 -22  -1   15.40    4.70
   1  22  -1   88.89    9.50
   0 -22  -1  175.28    6.80
   0 -22   1  157.78    7.10
   0 -22  -1  182.68   10.00
   0 -22   1  137.19    9.90
   0  22   1  164.68    9.80
   0  22  -1  152.88   10.20
  -1 -22  -1    7.70    3.90
   1 -22   1    4.50    2.50
  -1 -22  -1    4.10    1.80
   1 -22   1    6.70    3.70
  -1  22  -1    9.40    3.70
   1  22   1   12.10    4.40
  -2 -22  -1   -0.80    4.00
   2 -22   1   -0.30    3.00
   2 -22   1   -0.90    2.50
   2  22   1    4.80    4.60
  -2  22  -1    7.00    2.80
  -3 -22  -1   -1.60    4.20
   3 -22   1    3.80    3.00
   3  22   1   -3.10    5.00
  -4 -22  -1    5.90    5.30
   4 -22   1    4.50    3.50
   4  22   1    6.60    6.30
   5 -22   1   31.30    5.00
  -5 -22  -1   31.70    8.30
   5  22   1   20.00    5.80
   5  22   1   16.00    8.70
   6 -23  -1   15.80    5.00
   6  23  -1   20.70    8.70
   5 -23  -1   40.80    7.30
   5  23  -1   38.20    8.30
  -4 -23   1   34.00    6.90
   4 -23  -1   25.20    4.80
   4 -23  -1   18.90    4.10
   4  23  -1   27.40    6.70
   3 -23  -1   60.09    6.30
   3 -23  -1   70.19    8.00
  -3 -23   1   86.79    9.20
   3  23  -1   69.19    9.50
   2 -23  -1   41.50    5.40
   2 -23  -1   46.20    7.00
  -2 -23   1   60.89    8.10
   2  23  -1   53.49    8.50
  -1 -23   1  300.67    9.90
  -1 -23   1  293.47   13.50
   1 -23  -1  303.57   10.80
   1 -23  -1  283.37   13.10
  -1  23   1  285.77   11.70
   1  23  -1  285.07   14.40
   0 -23  -1   15.50    2.60
   0 -23   1   11.40    4.30
   0 -23  -1   12.30    4.00
   0 -23   1   14.80    2.80
   0  23   1    6.50    5.10
   0  23  -1    9.40    5.30
  -1 -23  -1   51.59    3.80
   1 -23   1   48.90    4.90
  -1 -23  -1   50.49    7.40
   1 -23   1   45.40    7.20
  -1  23  -1   51.09    6.20
   1  23   1   52.19    7.70
   2 -23   1   68.49    6.70
  -2 -23  -1   73.09    8.80
   2 -23   1   68.89    5.80
   2  23   1   67.19    8.90
   3 -23   1   53.09    6.00
  -3 -23  -1   57.19    9.10
   3  23   1   69.69    9.80
  -4 -23  -1    4.10    5.60
   4 -23   1   -1.90    3.30
   4  23   1    1.00    6.50
  -5 -23  -1   -4.50    6.70
   5 -23   1   -3.10    3.80
   5  23   1    8.40    8.50
  -5  23  -1    4.50    5.40
   5 -24  -1    4.30    4.20
   5  24  -1    1.70    7.20
   4 -24  -1    2.90    3.70
   4  24  -1    1.10    6.20
  -3 -24   1   23.20    5.80
   3 -24  -1   20.70    4.40
   3 -24  -1   18.30    3.80
   3  24  -1   18.40    6.40
   2 -24  -1   23.00    3.60
  -2 -24   1   20.00    5.30
   2 -24  -1   21.10    4.70
   2  24  -1   26.10    6.50
   1 -24  -1    1.50    2.80
  -1 -24   1    7.50    4.30
  -1 -24   1    3.10    2.40
   1 -24  -1   -5.20    3.80
   1  24  -1   -5.00    5.60
  -1  24   1   -6.00    4.10
   0 -24  -1    1.30    2.40
   0 -24   1   -0.60    2.30
   0 -24   1   -3.10    3.60
   0 -24  -1   -1.30    3.80
  -1 -24  -1   80.49    4.50
   1 -24   1   92.79    8.20
   1 -24   1   86.09    5.80
  -1 -24  -1   93.29    9.00
   1  24   1   88.69    9.00
  -1  24  -1   90.29    7.10
  -2 -24  -1    5.00    5.10
   2 -24   1    9.70    4.10
   2 -24   1    8.40    3.10
   2  24   1    7.20    5.40
   3  24   1    5.30    5.90
  -4 -24  -1    4.10    6.20
   4 -24   1    6.20    3.80
   4  24   1    3.70    7.50
  -5 -24  -1    4.90    7.80
   5 -24   1    6.10    4.60
   5  24   1    4.40    9.00
   5 -25  -1    2.00    4.20
   5  25  -1    1.30    7.60
   4 -25  -1   -1.20    3.70
   4  25  -1    4.60    6.70
   3 -25  -1   54.09    7.30
   3 -25  -1   51.79    6.30
  -3 -25   1   49.90   10.40
   3  25  -1   48.90   10.60
   2 -25  -1    5.80    4.20
   2 -25  -1   12.60    3.40
  -2 -25   1   21.30    5.40
   2  25  -1    7.10    6.20
   1 -25  -1   -2.90    2.90
  -1 -25   1    2.00    4.30
   1 -25  -1   -3.10    3.90
  -1 -25   1    3.40    2.60
   0 -25  -1   23.90    5.30
   0 -25   1   25.90    5.00
   0 -25  -1   23.60    3.40
   0  25   1   15.30    6.00
   0  25  -1   23.50    6.10
  -1 -25  -1   66.39    9.00
   1 -25   1   59.69    5.60
  -1 -25  -1   60.79    4.10
   1 -25   1   54.09    7.70
  -1  25  -1   70.09    7.00
   1  25   1   49.10    9.00
   2 -25   1    8.00    3.40
   2 -25   1   13.20    5.00
  -2 -25  -1   13.60    5.60
   2  25   1    7.00    5.80
  -4 -25  -1   -2.00    6.60
   4 -25   1    0.40    4.00
   4  25   1    5.80    7.70
   5 -26  -1    4.50    4.80
   5  26  -1    5.70    8.30
   4 -26  -1   48.10    7.60
   4  26  -1   34.30    8.80
  -3 -26   1   -7.40    5.60
   3 -26  -1    1.50    3.70
   3 -26  -1    1.80    4.20
   3  26  -1   -3.90    6.30
   2 -26  -1   14.30    4.60
   2 -26  -1   22.00    4.00
  -2 -26   1   19.90    6.10
   2  26  -1    8.20    6.70
   1 -26  -1    4.00    4.60
   1 -26  -1    4.00    3.30
  -1 -26   1    0.20    4.70
   1  26  -1   -7.30    6.40
  -1  26   1   -1.00    4.30
   0 -26  -1   23.20    3.60
   0 -26   1   24.20    3.50
   0 -26  -1   16.70    5.20
   0 -26   1   22.20    5.20
   0  26  -1   11.40    6.00
  -1 -26  -1   20.50    6.00
   1 -26   1   19.30    3.70
   1 -26   1   10.70    5.00
  -1  26  -1   18.80    4.40
   1  26   1    9.00    6.00
  -2 -26  -1   47.70   10.20
   2 -26   1   53.19    6.60
   2  26   1   44.40    8.00
   3  26   1   10.40    7.30
   4 -26   1   45.90    8.10
  -4 -26  -1   50.39   10.40
   4  26   1   27.90    9.40
   4 -27  -1   99.29    8.90
   4  27  -1  101.49   15.10
   3 -27  -1  114.29   10.10
  -3 -27   1  120.09   13.40
   3 -27  -1  130.39    8.80
   3  27  -1  120.29   13.80
  -2 -27   1   36.20    7.20
   2 -27  -1   38.00    8.20
   2 -27  -1   38.70    6.70
   2  27  -1   25.80    8.50
   1 -27  -1   -0.30    4.50
  -1 -27   1    1.30    5.00
  -1 -27   1    4.80    2.80
   1 -27  -1    0.80    3.30
   0 -27  -1   94.79    6.40
   0 -27   1   97.39    9.80
   0 -27  -1   99.49   10.30
   0 -27   1   94.49    6.60
  -1 -27  -1  144.89   12.70
   1 -27   1  139.09    8.20
   1 -27   1  133.09   10.40
   1  27   1  109.49   12.20
  -1  27  -1  150.58    9.10
  -2 -27  -1  142.59   13.80
   2 -27   1  124.99    8.50
   2  27   1  119.29   13.10
   3 -27   1   95.29    8.50
  -3 -27  -1   86.39   14.00
   3  27   1   87.59   13.40
   3 -28  -1   13.30    5.90
  -3 -28   1   -3.50    6.70
   3 -28  -1    6.00    4.40
   3  28  -1   -9.40    7.80
   2 -28  -1   13.40    5.40
   2 -28  -1    6.50    4.10
  -2 -28   1    9.30    6.50
   1 -28  -1    3.80    5.30
   1 -28  -1    0.70    3.50
  -1 -28   1   -3.20    5.30
   0 -28  -1   49.70    5.80
   0 -28   1   58.49    9.20
   0 -28  -1   53.99   10.50
   0 -28   1   53.49    6.80
  -1 -28  -1   15.60    6.80
   1 -28   1   10.40    5.70
   1 -28   1    9.50    3.80
  -1  28  -1   16.60    4.70
  -2 -28  -1    2.50    6.70
   2 -28   1    0.80    4.00
   2  28   1   -7.30    7.20
  -3 -28  -1   18.20    8.60
   3 -28   1   21.00    5.10
   3  28   1    9.70    8.70
   3 -29  -1   68.29    8.90
   3  29  -1   58.49   11.60
   2 -29  -1  129.99   11.80
   2 -29  -1  133.69    9.30
  -2 -29   1  126.79   14.10
   1 -29  -1   12.70    4.10
   1 -29  -1   14.30    6.20
  -1 -29   1    4.80    6.50
   1  29  -1  -12.80    8.30
   0 -29  -1  263.37   15.80
   0 -29   1  268.57   15.20
   0 -29   1  266.97   11.10
   0 -29  -1  246.58   10.60
   0  29  -1  248.98   14.50
   1 -29   1  160.28   13.10
  -1 -29  -1  173.08   14.60
   1 -29   1  166.78    9.80
  -1  29  -1  194.38   11.30
  -2 -29  -1    3.80    7.30
   2 -29   1    2.70    4.50
   2 -30  -1  111.29   12.90
   2 -30  -1   97.19    9.00
  -2 -30   1  100.59   14.60
  -1 -30   1   -0.60    6.80
   1 -30  -1    6.90    6.50
   1 -30  -1   -0.60    4.20
   0 -30  -1    8.10    6.90
   0 -30   1   14.00    4.30
   0 -30   1   18.70    7.20
   0  30  -1    4.30    6.70
  -1 -30  -1   17.30    7.60
   1 -30   1    5.10    4.20
   1 -30   1    7.00    7.50
   9   0  -2   -2.00    5.30
   9   0  -2   -2.90    3.80
  -9   0   2   -1.90    7.70
  -8   0   2   15.30    6.00
   8   0  -2    8.80    3.30
  -7   0   2   -0.10    4.00
   7   0  -2   -0.80    2.70
  -6   0   2    8.00    3.60
   6   0  -2   10.90    2.50
  -5   0   2   -1.60    2.30
  -4   0   2  105.49    5.40
  -1   0   2    9.30    1.80
   1   0  -2   14.60    1.70
   0   0  -2 3704.03   93.79
   0   0   2 3585.74   93.89
   0   0  -2 3509.75   93.89
  -1   0  -2   -2.50    0.90
  -1   0  -2   -1.10    0.60
  -2   0  -2  125.19    5.90
  -2   0  -2  148.09    4.90
   2   0   2  141.09    4.50
  -3   0  -2    0.20    1.40
  -3   0  -2   -1.90    2.00
   3   0   2   -0.40    0.90
  -4   0  -2  158.68    8.60
   4   0   2  161.88    5.60
  -5   0  -2    6.00    4.50
   5   0   2   20.90    3.40
   6   0   2  740.93   21.80
  -6   0  -2  803.12   27.90
  -7   0  -2    6.70    6.40
  -8   0  -2    1.30    8.80
   9  -1  -2    2.80    3.80
  -9  -1   2   -6.80    7.80
  -9   1   2   10.40    8.20
  -8  -1   2   18.30    6.50
   8  -1  -2   14.80    3.40
  -8   1   2   23.90    6.50
   8   1  -2   14.90    3.80
  -7  -1   2   16.40    4.60
   7  -1  -2   10.30    3.30
  -7   1   2    7.00    4.50
   7   1  -2   13.40    3.00
   6  -1  -2  272.27    9.70
  -6  -1   2  271.37   11.90
   6   1  -2  268.87    9.50
  -6   1   2  268.77   11.80
  -5  -1   2   80.99    5.80
  -5   1   2   83.19    5.70
  -4  -1   2   79.39    4.80
  -4   1   2   65.09    4.40
   3  -1  -2  432.36   14.10
   3   1  -2  487.05   15.00
   3   1  -2  493.35   13.70
  -3   1   2  507.85   14.30
   2  -1  -2  918.11   22.30
   2  -1  -2  830.32   22.10
  -2  -1   2  718.43   22.50
  -2  -1   2  687.93   21.60
   2  -1  -2  814.82   22.50
   2   1  -2  841.72   22.80
  -1  -1   2 2765.62   73.79
   1  -1  -2 2823.62   73.79
   1  -1  -2 2956.70   73.39
  -1   1   2 2812.12   73.49
   1   1  -2 2722.53   73.69
   1   1  -2 2796.62   73.89
   0  -1  -2  961.30   25.10
   0  -1  -2  923.31   25.20
   0  -1   2  976.50   25.40
   0   1  -2  894.91   25.20
   0   1  -2  980.50   25.10
   0   1   2  917.11   25.10
  -1  -1  -2    6.40    1.20
   1  -1   2    6.10    1.10
  -1  -1  -2    4.70    1.30
  -1   1  -2    4.20    1.40
  -1   1  -2    5.00    1.00
  -2  -1  -2 3554.44   93.29
   2  -1   2 3441.36   91.49
  -2  -1  -2 3592.74   91.99
  -2   1  -2 3477.95   92.99
   2   1   2 3487.05   91.39
  -3  -1  -2   31.40    3.00
  -3  -1  -2   26.30    3.90
   3  -1   2   29.00    2.10
  -3   1  -2   27.80    3.90
   3   1   2   28.30    1.90
  -4  -1  -2  224.08   10.50
   4  -1   2  235.18    7.40
   4   1   2  234.78    7.20
  -4   1  -2  231.88   10.40
  -5  -1  -2  510.95   20.00
   5  -1   2  545.75   15.70
   5   1   2  539.25   15.40
  -5   1  -2  547.95   20.00
  -6  -1  -2  223.88   14.10
   6  -1   2  189.18    8.10
   6   1   2  180.38    7.50
  -6   1  -2  223.48   13.70
  -7  -1  -2   13.60    7.00
  -7   1  -2   14.80    6.60
  -8  -1  -2   -0.60    9.00
  -8   1  -2   -5.70    8.80
  -9  -2   2   -5.70    8.10
   9  -2  -2    6.90    4.00
  -9   2   2    7.10    7.90
   8  -2  -2   -1.00    4.40
   8  -2  -2   -1.60    2.80
  -8  -2   2   -0.10    5.80
  -8   2   2    1.00    5.50
  -7  -2   2   87.09    8.70
   7  -2  -2   84.29    6.80
  -7   2   2   82.09    8.50
   7   2  -2   92.99    5.80
   6  -2  -2   82.29    5.30
  -6  -2   2   88.19    7.20
  -6   2   2   87.49    7.50
   6   2  -2   88.69    5.10
  -5  -2   2  153.18    7.80
  -5   2   2  146.39    7.30
  -4  -2   2  907.31   25.90
  -4   2   2  881.21   25.50
   3  -2  -2  209.38    7.10
   3  -2  -2  203.68    7.60
   3   2  -2  213.98    6.80
  -3   2   2  216.38    7.20
   3   2  -2  210.38    8.20
  -2  -2   2 9780.62  253.47
  -2  -2   2 9777.52  254.57
   1  -2  -2  390.76   10.20
  -1  -2   2  346.17   10.80
   1  -2  -2  348.27   10.70
  -1   2   2  396.06   10.40
   1   2  -2  365.66   11.00
   0  -2  -2  393.76   11.60
   0  -2   2  445.06   12.20
   0  -2  -2  415.46   11.60
   0   2  -2  404.86   11.50
   0   2   2  392.86   11.50
   0   2  -2  411.96   11.80
  -1  -2  -2 1714.53   46.20
  -1  -2  -2 1714.23   45.40
   1  -2   2 1726.33   45.20
  -1   2  -2 1734.73   46.00
  -2  -2  -2  675.33   20.20
   2  -2   2  682.63   18.50
  -2  -2  -2  711.73   19.10
  -2   2  -2  655.53   19.80
  -3  -2  -2  344.67   12.40
   3  -2   2  343.17   10.10
  -3  -2  -2  350.26   11.00
  -3   2  -2  341.77   12.10
   3   2   2  343.67    9.70
  -4  -2  -2  649.74   21.70
   4  -2   2  666.73   18.50
  -4  -2  -2  649.04   19.80
  -4   2  -2  665.13   21.40
   4   2   2  666.03   18.00
  -5  -2  -2  174.58   11.80
   5  -2   2  217.78    7.60
   5   2   2  221.28    7.00
  -5   2  -2  218.98   11.60
  -6  -2  -2  712.43   26.00
   6  -2   2  686.53   20.40
  -6   2  -2  716.13   25.70
   6   2   2  674.03   19.60
  -7  -2  -2    4.30    6.80
  -7   2  -2   -1.30    6.00
  -8  -2  -2   -7.50    9.00
  -8   2  -2    3.30    9.00
   9  -3  -2   14.30    4.20
  -9  -3   2    3.70    8.10
  -9   3   2   15.00    8.10
   8  -3  -2   75.69    6.30
   8  -3  -2   76.29    8.60
  -8  -3   2   60.39   11.10
  -8   3   2   83.29   11.10
   8   3  -2   60.89    6.20
   7  -3  -2   55.49    6.10
   7  -3  -2   49.00    6.30
  -7  -3   2   60.99    8.20
  -7   3   2   52.29    7.80
   7   3  -2   55.59    5.00
   6  -3  -2    6.10    2.70
  -6  -3   2   10.00    3.60
   6  -3  -2    1.10    2.80
  -6   3   2    1.40    3.70
  -5   3   2   17.00    3.90
   4  -3  -2  387.36   12.30
  -4  -3   2  369.36   12.70
  -4   3   2  369.66   12.10
   3  -3  -2 1146.89   31.20
   3  -3  -2 1123.19   30.60
   3   3  -2 1130.19   30.60
  -3   3   2 1140.09   30.80
   3   3  -2 1131.39   32.10
   2  -3  -2 2894.91   76.19
   2  -3  -2 3040.40   76.19
   2  -3  -2 2846.72   76.79
   2   3  -2 2892.31   77.39
  -1  -3   2  411.76   12.70
   1  -3  -2  395.46   11.80
   1  -3  -2  463.25   12.50
   1   3  -2  439.96   12.90
  -1   3   2  486.35   12.00
   0  -3  -2 2903.61   77.19
   0  -3  -2 3012.60   77.09
   0  -3   2 2818.82   77.69
   0   3   2 2925.61   77.09
   0   3  -2 3048.79   77.29
   0   3  -2 2961.80   77.09
  -1  -3  -2 8487.05  221.48
  -1   3  -2 8518.25  221.18
   2  -3   2   32.00    2.20
  -2  -3  -2   33.70    3.60
  -3  -3  -2   82.29    5.90
   3  -3   2   88.59    3.80
  -3  -3  -2   94.99    4.80
  -3   3  -2   78.09    5.30
  -4  -3  -2   -0.80    2.20
   4  -3   2    2.20    1.60
  -4  -3  -2   -3.70    2.90
   4   3   2    2.80    1.20
  -4   3  -2   -0.50    2.70
  -5  -3  -2  417.66   18.10
   5  -3   2  465.95   13.90
   5   3   2  471.95   13.00
  -5   3  -2  468.45   17.60
  -6  -3  -2    4.30    5.20
   6  -3   2   12.20    3.00
   6   3   2    9.10    2.60
  -6   3  -2   12.70    5.50
   7  -3   2   41.50    5.50
  -7   3  -2   59.19   11.60
   9  -4  -2   64.69    7.90
  -9  -4   2   42.30   10.00
  -9   4   2   52.09    9.50
   8  -4  -2   17.40    3.90
  -8  -4   2   18.70    6.90
   8  -4  -2   20.20    4.70
   8   4  -2   21.80    3.50
  -8   4   2   28.60    6.60
   7  -4  -2   17.80    3.60
   7  -4  -2   15.80    3.70
  -7  -4   2   18.20    5.10
  -7   4   2   12.80    4.60
   7   4  -2   25.50    4.50
   6  -4  -2  493.65   16.50
  -6  -4   2  506.95   18.30
   6  -4  -2  516.35   16.00
  -6   4   2  505.15   17.70
   5  -4  -2  420.76   13.50
  -5  -4   2  425.66   15.20
   5  -4  -2  427.16   13.90
  -5   4   2  434.66   14.30
  -4  -4   2  361.76   12.50
   4  -4  -2  362.06   11.70
  -4   4   2  359.76   11.60
   3  -4  -2   18.00    1.90
   3   4  -2   16.20    3.10
  -3   4   2   19.00    2.10
   3   4  -2   12.90    2.00
   2  -4  -2 6213.88  158.98
   2   4  -2 5985.20  159.68
   1  -4  -2  114.09    4.10
   1   4  -2  117.49    4.80
   0   4   2 6891.31  178.88
   1  -4   2 4450.05  117.79
  -1  -4  -2 4556.34  118.19
  -1  -4  -2 4550.44  118.89
  -1   4  -2 4531.15  118.39
  -2  -4  -2 6506.65  169.18
  -2  -4  -2 6577.94  170.28
   2  -4   2 6391.66  168.48
  -2   4  -2 6436.36  169.58
  -3  -4  -2 1029.50   30.50
   3  -4   2 1032.90   28.00
  -3  -4  -2 1043.20   29.10
  -3   4  -2 1019.10   29.80
   4  -4   2    6.40    1.80
  -4  -4  -2    4.40    3.40
  -4  -4  -2    4.80    2.50
  -4   4  -2    4.90    2.90
   5  -4   2  102.59    5.10
  -5  -4  -2   72.99    8.90
  -5   4  -2   91.99    8.20
   6  -4   2   66.39    5.30
  -6  -4  -2   88.09   10.50
  -6   4  -2   81.19    9.80
  -7  -4  -2   41.00    8.60
   7  -4   2   33.20    5.30
  -7   4  -2   36.90    7.50
   9  -5  -2   95.99    8.50
  -9  -5   2   63.79   14.70
  -9   5   2   93.19   15.30
  -8  -5   2   -1.40    5.80
   8  -5  -2    5.60    3.70
   8  -5  -2    2.50    3.40
  -8   5   2    9.00    6.00
   7  -5  -2  146.29    8.10
   7  -5  -2  139.09    7.60
  -7  -5   2  133.69   10.50
  -7   5   2  153.68    9.80
   7   5  -2  151.08    6.80
  -6  -5   2  244.18   11.80
   6  -5  -2  260.57   10.10
   6  -5  -2  246.48    9.90
  -6   5   2  259.07   11.40
  -5  -5   2   23.00    4.00
   5  -5  -2   19.00    2.80
   5  -5  -2   21.00    3.80
  -5   5   2   21.00    3.90
   4  -5  -2   12.10    2.20
  -4   5   2   17.70    2.90
   4   5  -2   13.20    3.00
   4   5  -2   13.60    2.00
   3  -5  -2   22.00    1.70
   3  -5  -2   15.90    2.40
   3   5  -2   19.10    2.10
   3   5  -2   16.90    3.10
   2  -5  -2   -0.20    1.10
   2   5  -2    2.60    1.40
   1  -5  -2    0.20    0.80
   0  -5   2  973.60   26.00
   0  -5  -2  986.30   26.40
   0  -5  -2  977.50   26.30
   0   5   2  938.11   26.10
   0   5  -2 1008.50   26.70
   1  -5   2  344.47    9.80
  -1  -5  -2  334.37   10.90
  -1  -5  -2  343.87   10.30
  -1   5  -2  347.37   10.40
   2  -5   2 3947.10  104.19
  -2  -5  -2 3970.40  104.99
  -2  -5  -2 4049.19  105.99
  -2   5  -2 3981.20  105.19
  -3  -5  -2  334.37   12.60
   3  -5   2  328.47   10.10
  -3  -5  -2  335.67   11.30
  -3   5  -2  331.67   11.70
  -4  -5  -2   41.80    4.80
   4  -5   2   43.00    3.30
  -4  -5  -2   30.20    5.70
  -4   5  -2   36.80    5.00
   5  -5   2   26.50    4.00
  -5  -5  -2   13.60    5.10
  -5   5  -2   23.70    5.10
   6  -5   2  178.38    7.70
  -6  -5  -2  178.18   12.80
  -6   5  -2  195.28   12.50
   7  -5   2   22.30    3.70
  -7  -5  -2   35.80    8.30
  -7   5  -2   22.10    7.00
  -9  -6   2   -7.70    7.50
   9  -6  -2    5.80    4.30
  -9   6   2    1.20    7.80
  -8  -6   2   48.10   10.70
   8  -6  -2   58.39    8.00
   8  -6  -2   48.10    6.50
  -8   6   2   60.99   10.80
   7  -6  -2  165.58    8.50
   7  -6  -2  152.08    7.80
  -7  -6   2  155.48   11.10
  -7   6   2  169.68   10.10
   7   6  -2  165.68    7.10
   6  -6  -2 1086.09   31.20
  -6  -6   2 1076.49   33.80
   6  -6  -2 1092.49   31.40
  -6   6   2 1124.49   32.60
  -5  -6   2  219.48   10.10
   5  -6  -2  237.28    8.60
   5  -6  -2  221.78    8.60
  -5   6   2  235.28    9.10
   4  -6  -2  357.16   11.20
   4   6  -2  342.67   13.20
  -4   6   2  356.26   11.20
   4   6  -2  347.07   11.10
   3  -6  -2    1.30    1.20
   3  -6  -2    1.70    0.80
  -3   6   2    4.00    1.20
   3   6  -2    2.00    1.30
   3   6  -2    0.80    1.90
   2  -6  -2 2433.66   63.79
   2   6  -2 2400.76   64.99
   1  -6  -2 1823.02   46.60
   1   6  -2 1693.53   47.30
   0  -6  -2   21.10    2.10
   0  -6  -2   24.00    1.90
   0  -6   2   23.30    1.60
   0   6   2   23.30    1.70
   0   6  -2   27.30    3.20
  -1  -6  -2  110.59    5.30
   1  -6   2  121.79    4.30
  -1  -6  -2  112.19    4.80
  -1   6  -2  118.49    4.80
  -2  -6  -2 5212.68  136.59
   2  -6   2 5117.09  135.69
  -2  -6  -2 5280.27  137.59
  -2   6  -2 5199.18  136.59
   3  -6   2   86.59    4.10
  -3  -6  -2   92.79    6.50
  -3  -6  -2   87.19    5.20
  -3   6  -2   88.59    5.50
  -4  -6  -2   39.30    4.80
   4  -6   2   36.90    3.40
  -4  -6  -2   25.50    5.60
  -4   6  -2   31.20    5.20
   5  -6   2   75.49    5.20
  -5  -6  -2   65.39    8.50
  -5  -6  -2   73.49    6.90
  -5   6  -2   77.49    8.00
  -6  -6  -2  153.48   12.30
   6  -6   2  141.59    7.00
  -6   6  -2  139.69   11.10
   7  -6   2   -3.90    3.00
  -7  -6  -2   -0.40    7.10
  -7   6  -2   -2.20    6.20
  -9  -7   2   64.09   11.10
   9  -7  -2   71.69    9.00
  -9   7   2   62.49   10.00
   8  -7  -2    5.60    3.60
  -8  -7   2    1.90    6.10
  -8   7   2    8.00    6.00
  -7  -7   2  139.59   10.80
   7  -7  -2  143.99    7.80
   7  -7  -2  141.49    7.30
   7   7  -2  148.09    6.50
  -7   7   2  144.89    9.60
   6  -7  -2   27.00    5.00
   6  -7  -2   13.60    3.00
  -6  -7   2   19.50    4.60
   5  -7  -2  182.18    7.60
   5  -7  -2  186.08    7.30
   5   7  -2  176.98    7.50
  -5   7   2  187.88    7.90
   5   7  -2  181.48    9.90
   4  -7  -2  239.38    8.60
   4  -7  -2  246.98    8.30
   4   7  -2  238.78    8.50
   4   7  -2  235.98   10.60
  -4   7   2  249.28    8.40
   3  -7  -2  292.27    9.10
  -3   7   2  290.17    8.60
   3   7  -2  286.47   10.90
   2  -7  -2  835.02   22.60
   2   7  -2  808.52   23.90
   1  -7  -2   61.99    2.90
   1   7  -2   64.29    4.00
   0  -7   2 3895.11  101.49
   0  -7  -2 3984.10  101.99
   0  -7  -2 3822.92  101.89
   0   7   2 3829.22  101.69
   0   7  -2 3926.51  102.29
  -1  -7  -2  147.69    6.20
  -1  -7  -2  148.99    5.80
   1  -7   2  154.88    5.10
  -1   7  -2  153.08    5.70
   2  -7   2  254.47    8.00
  -2  -7  -2  255.07    9.00
  -2  -7  -2  250.57    9.70
  -2   7  -2  255.47    8.80
  -3  -7  -2   93.09    5.50
  -3  -7  -2   95.79    6.80
   3  -7   2  101.59    4.40
  -3   7  -2  110.09    5.70
  -4  -7  -2  133.29    7.50
   4  -7   2  140.79    5.80
  -4  -7  -2  136.69    8.70
  -4   7  -2  123.39    7.80
   5  -7   2  840.02   24.00
  -5  -7  -2  816.62   26.30
  -5  -7  -2  843.62   28.30
  -5   7  -2  839.92   27.20
  -6  -7  -2   48.80    9.90
   6  -7   2   42.60    5.00
  -6   7  -2   39.70    8.70
   7  -7   2   11.70    3.40
  -7  -7  -2   17.10    8.10
  -7   7  -2   18.20    6.90
   9  -8  -2   14.40    4.80
   9   8  -2    0.30    5.70
  -9   8   2    9.50    8.20
   9   8  -2   -2.00    9.00
   8  -8  -2    2.20    3.80
  -8  -8   2   -4.70    6.10
  -8   8   2    1.10    5.80
   7  -8  -2   58.99    5.80
  -7  -8   2   40.20    8.80
   7  -8  -2   43.20    5.10
   7   8  -2   60.79    5.60
  -7   8   2   44.20    7.40
   6  -8  -2  365.06   13.00
  -6  -8   2  363.26   15.20
   6  -8  -2  369.46   12.30
   6   8  -2  370.36   13.00
  -6   8   2  383.06   13.80
   6   8  -2  361.96   16.20
   5  -8  -2    7.60    2.40
   5  -8  -2    4.90    2.00
   5   8  -2    6.20    3.40
  -5   8   2    6.00    2.50
   5   8  -2    8.70    2.40
   4  -8  -2   80.19    4.60
   4  -8  -2   80.69    4.20
   4   8  -2   78.49    4.70
  -4   8   2   78.99    4.20
   4   8  -2   75.39    6.60
   3  -8  -2  160.38    5.70
   3   8  -2  150.38    7.50
   2  -8  -2  382.16   11.20
   2   8  -2  375.76   12.60
   1  -8  -2 3342.67   86.69
   1   8  -2 3263.07   87.69
   0  -8  -2  106.89    4.60
   0  -8   2  115.89    4.00
   0  -8  -2  117.89    4.60
   0   8   2  105.99    4.30
   0   8  -2  118.99    5.50
   1  -8   2  136.09    4.70
  -1  -8  -2  131.49    5.40
  -1  -8  -2  125.29    5.80
  -1   8  -2  134.49    5.30
   2  -8   2    1.90    1.20
  -2  -8  -2   -0.10    1.70
  -2  -8  -2    0.30    2.10
  -2   8  -2    2.40    1.80
  -3  -8  -2  315.07   11.40
  -3  -8  -2  313.87   12.40
   3  -8   2  310.67    9.90
  -3   8  -2  314.57   11.20
  -4  -8  -2 1319.67   39.10
  -4  -8  -2 1266.47   37.60
   4  -8   2 1310.57   35.70
  -4   8  -2 1294.87   37.70
  -5  -8  -2    3.80    3.90
  -5  -8  -2    5.60    4.50
   5  -8   2    9.40    2.60
  -5   8  -2    0.40    4.00
  -6  -8  -2   20.60    6.50
   6  -8   2   15.90    3.20
  -6   8  -2   21.00    5.70
  -7  -8  -2   13.20    7.90
   7  -8   2    1.20    3.30
  -7   8  -2    6.20    6.50
   9  -9  -2    5.00    4.90
   9   9  -2   23.30    6.50
  -9   9   2   15.90    8.40
   9   9  -2   15.20   10.00
   8  -9  -2    3.40    3.70
   8   9  -2    2.60    4.60
   8   9  -2    7.40    7.40
  -8   9   2    8.40    5.80
   7  -9  -2   37.30    4.90
   7  -9  -2   38.80    5.80
   7   9  -2   41.20    7.70
   7   9  -2   55.89    6.80
  -7   9   2   37.50    5.60
   6  -9  -2   50.09    4.50
   6  -9  -2   47.60    5.30
  -6   9   2   57.79    6.00
   6   9  -2   53.09    5.60
   6   9  -2   52.09    8.10
   5  -9  -2  124.19    5.60
   5  -9  -2  123.29    6.40
   5   9  -2  129.79    8.70
   5   9  -2  131.49    6.30
  -5   9   2  129.79    6.40
   4  -9  -2  150.28    6.60
   4  -9  -2  164.98    6.10
   4   9  -2  158.58    6.60
  -4   9   2  160.58    6.20
   4   9  -2  150.98    8.80
   3  -9  -2  585.74   17.30
   3  -9  -2  600.44   16.80
   3   9  -2  574.74   19.00
   2  -9  -2    1.30    1.20
   2   9  -2    2.50    1.80
   1  -9  -2  551.94   15.50
   1   9  -2  535.75   16.60
   0  -9  -2 2613.14   69.69
   0  -9   2 2609.44   69.09
   0  -9  -2 2739.93   69.69
   0   9   2 2563.34   69.39
   0   9  -2 2641.84   70.09
   1  -9   2  407.66   11.80
  -1  -9  -2  398.76   12.90
  -1  -9  -2  413.56   12.70
  -1   9  -2  402.16   12.30
  -2  -9  -2   14.10    3.00
  -2  -9  -2   15.10    2.80
   2  -9   2   15.40    2.20
   3  -9   2   68.79    3.90
  -3  -9  -2   68.19    5.10
  -3  -9  -2   63.19    6.00
  -3   9  -2   54.59    4.90
  -4  -9  -2   -4.20    3.50
  -4  -9  -2   -1.50    3.00
  -4   9  -2   -1.30    2.90
  -5  -9  -2   64.89    8.90
   5  -9   2   68.49    5.20
  -5  -9  -2   64.99    8.10
  -5   9  -2   51.69    7.80
  -6  -9  -2   -2.60    5.50
   6  -9   2   -0.60    2.80
  -6   9  -2   -4.80    4.70
  -7  -9  -2   43.50    9.30
   7  -9   2   35.80    6.20
  -7   9  -2   35.60    8.10
   9 -10  -2    6.60    5.00
   9  10  -2    8.10   10.20
  -9  10   2   14.40    8.20
   9  10  -2    4.50    6.30
   8 -10  -2   45.50    7.30
   8  10  -2   53.19   10.00
  -8  10   2   49.20    7.50
   8  10  -2   56.59    6.70
   7 -10  -2   31.20    5.70
   7 -10  -2   21.30    3.20
   7  10  -2   32.00    7.30
  -7  10   2   25.10    5.20
   7  10  -2   23.60    4.60
   6 -10  -2   47.90    5.20
   6 -10  -2   45.90    4.50
  -6  10   2   46.70    5.70
   6  10  -2   58.49    5.70
   6  10  -2   50.29    8.20
   5 -10  -2  420.56   13.00
   5 -10  -2  415.26   14.00
   5  10  -2  410.96   16.70
  -5  10   2  431.26   13.80
   5  10  -2  420.06   13.80
   4 -10  -2  525.05   16.70
   4 -10  -2  608.44   18.10
   4 -10  -2  618.84   17.30
   4  10  -2  606.04   20.60
  -4  10   2  630.44   17.40
   4  10  -2  615.04   18.00
   3 -10  -2 2576.74   69.39
   3 -10  -2 2675.83   70.19
   3  10  -2 2636.54   72.19
   2 -10  -2 1168.98   32.00
   2 -10  -2 1191.08   32.40
   2  10  -2 1185.28   33.80
   1 -10  -2   46.80    3.00
   1  10  -2   53.49    4.40
   0 -10  -2  845.82   24.00
   0 -10  -2  877.91   23.90
   0 -10   2  853.51   23.20
   0  10  -2  841.92   24.40
  -1 -10  -2   56.69    4.10
   1 -10   2   54.49    3.00
  -1 -10  -2   61.99    3.80
  -1  10  -2   53.79    3.80
  -2 -10  -2   89.69    5.20
   2 -10   2   88.19    4.10
  -2 -10  -2   86.99    5.70
  -2  10  -2   83.49    4.70
  -3 -10  -2   -4.10    2.60
   3 -10   2   -1.30    1.50
  -3 -10  -2   -2.20    2.30
  -3  10  -2   -1.30    2.10
   4 -10   2  292.07    9.90
  -4 -10  -2  284.37   13.00
  -4 -10  -2  280.47   12.20
  -4  10  -2  274.67   11.60
  -5 -10  -2  124.19   10.80
   5 -10   2  116.89    6.50
  -5 -10  -2  108.39    9.00
  -5  10  -2  113.99    9.10
  -6 -10  -2   10.00    6.10
   6 -10   2    0.90    2.90
  -6  10  -2   -0.80    4.70
  -7 -10  -2   -9.20    7.30
   7 -10   2   -1.90    3.50
  -7  10  -2    0.20    6.70
   8 -11  -2   21.80    4.80
  -8  11   2   13.80    6.20
   8  11  -2   27.10    8.70
   8  11  -2   21.00    5.70
   7 -11  -2    5.10    3.30
   7 -11  -2    3.30    2.90
  -7  11   2    3.30    4.50
   7  11  -2   10.40    6.30
   7  11  -2    9.00    4.00
   6 -11  -2    6.10    2.30
   6 -11  -2    4.70    2.90
  -6  11   2    3.10    3.40
   6  11  -2    9.40    3.30
   6  11  -2    6.80    4.90
   5 -11  -2  157.48    6.40
   5 -11  -2  155.38    7.40
  -5  11   2  159.08    7.10
   5  11  -2  159.08    7.30
   5  11  -2  152.98    9.80
   4 -11  -2   22.00    3.40
   4 -11  -2   20.10    3.00
   4 -11  -2   21.70    3.60
   4  11  -2   24.10    5.10
  -4  11   2   23.60    3.00
   4  11  -2   15.80    2.60
   3 -11  -2 1763.72   47.70
   3 -11  -2 1753.72   47.00
   3  11  -2 1754.62   49.80
   2 -11  -2    9.10    1.90
   2 -11  -2   11.20    2.50
   2  11  -2   16.90    3.80
   1 -11  -2 1578.84   40.80
   1 -11  -2 1497.35   40.90
  -1  11   2 1498.25   40.20
   1  11  -2 1486.75   42.10
   0 -11  -2 1850.21   47.50
   0 -11   2 1774.12   47.50
   0 -11  -2 1763.92   48.30
   0  11  -2 1777.42   48.80
   1 -11   2  310.87    9.70
  -1 -11  -2  314.77   10.80
  -1 -11  -2  304.77   10.80
  -1  11  -2  333.67   10.20
  -2 -11  -2 1191.58   33.80
   2 -11   2 1167.88   32.20
  -2 -11  -2 1178.88   34.10
  -2  11  -2 1168.58   32.70
  -3 -11  -2   90.49    7.20
   3 -11   2  106.09    5.10
  -3 -11  -2  103.19    6.60
  -3  11  -2   93.99    5.90
  -4 -11  -2   31.50    6.90
  -4 -11  -2   16.60    4.60
  -4  11  -2   17.20    4.00
  -5 -11  -2  302.77   15.00
  -5 -11  -2  251.77   12.90
   5 -11   2  267.87   10.50
  -5  11  -2  291.77   13.40
  -6 -11  -2   26.70    6.90
   6 -11   2   18.80    3.80
  -6  11  -2   23.50    6.10
   7 -11   2    5.70    3.80
  -7 -11  -2    7.70    8.00
  -7  11  -2   20.00    7.50
   8 -12  -2    3.50    4.30
   8  12  -2   -4.50    8.20
  -8  12   2    0.20    5.80
   8  12  -2   -0.70    5.40
   7 -12  -2   19.10    4.20
   7  12  -2   21.00    7.30
  -7  12   2   12.20    4.90
   7  12  -2   22.60    4.60
   6 -12  -2    3.80    2.30
   6 -12  -2    3.00    2.80
   6  12  -2    3.70    3.10
   6  12  -2    4.40    4.80
  -6  12   2   -2.20    3.20
   5 -12  -2   25.00    4.30
   5 -12  -2   19.90    3.50
  -5  12   2   17.20    4.00
   5  12  -2   20.50    3.10
   5  12  -2   17.60    4.60
   4 -12  -2   60.39    4.80
   4 -12  -2   61.69    3.90
  -4  12   2   63.89    3.90
   4  12  -2   63.79    6.40
   3 -12  -2 2092.29   55.99
   3 -12  -2 2040.70   55.19
   3  12  -2 2091.19   58.39
   2 -12  -2 3788.12   97.19
   2 -12  -2 3546.25   96.79
   2  12  -2 3713.33   98.89
  -1 -12   2 2583.74   68.69
   1 -12  -2 2587.14   69.59
   1 -12  -2 2735.03   69.29
  -1  12   2 2605.64   68.89
  -1  12   2 2594.04   68.89
   1  12  -2 2597.64   70.79
   0 -12  -2   75.19    3.60
   0 -12   2   80.19    3.50
   0 -12  -2   79.89    4.50
   0  12   2   78.09    4.80
   0  12   2   77.29    3.50
  -1 -12  -2    1.60    1.70
  -1 -12  -2    0.90    2.00
   1 -12   2    4.90    1.50
  -1  12  -2   -1.00    2.20
  -2 -12  -2  231.78    9.50
  -2 -12  -2  226.28    9.70
   2 -12   2  230.28    7.90
  -2  12  -2  218.98    8.60
  -3 -12  -2  244.58   10.70
  -3 -12  -2  244.28   11.20
   3 -12   2  239.78    8.60
  -3  12  -2  223.68    9.50
   4 -12   2 1427.36   39.00
  -4 -12  -2 1349.77   41.60
  -4 -12  -2 1454.55   42.70
  -4  12  -2 1412.56   40.70
  -5 -12  -2    3.30    5.00
   5 -12   2    0.80    2.80
  -5 -12  -2    3.10    4.10
  -5  12  -2    7.70    4.20
   6 -12   2   25.50    4.10
  -6 -12  -2   35.90    7.50
  -6  12  -2   32.90    6.60
  -7 -12  -2    9.80    8.40
  -7  12  -2   10.40    7.20
   8  13  -2    2.00    5.60
  -8  13   2    4.10    8.70
   8  13  -2    2.50    8.90
   7 -13  -2    6.50    3.70
  -7  13   2   -1.20    4.60
   7  13  -2    1.80    4.30
   7  13  -2   -5.00    6.50
  -6  13   2   20.30    4.30
   6  13  -2   26.30    6.20
   6  13  -2   27.10    4.10
   5 -13  -2  281.37    9.50
   5 -13  -2  279.57   10.70
   5  13  -2  285.27   13.80
   5  13  -2  288.97   10.70
  -5  13   2  285.77   10.20
   4 -13  -2  404.46   12.20
   4 -13  -2  404.86   13.40
   4 -13  -2  370.06   12.60
   4  13  -2  401.26   15.70
  -4  13   2  416.96   12.20
   3 -13  -2  363.16   11.50
   3 -13  -2  381.46   12.20
   3  13  -2  368.26   14.20
   2 -13  -2   49.00    3.80
   2 -13  -2   63.59    4.00
   2  13  -2   63.89    5.40
  -1 -13   2  430.96   12.20
   1 -13  -2  422.86   13.20
   1 -13  -2  424.06   12.70
   1  13  -2  428.76   14.60
  -1  13   2  439.06   12.50
  -1  13   2  398.76   12.40
   0 -13  -2 3488.45   90.49
   0 -13   2 3314.77   90.59
   0 -13  -2 3376.26   91.79
   0  13   2 3595.14   91.99
   0  13   2 3647.44   90.49
   0  13  -2 3292.07   91.89
   1 -13   2  741.53   20.70
  -1 -13  -2  736.33   21.90
  -1 -13  -2  735.83   22.00
  -1  13  -2  716.43   21.20
   2 -13   2   13.10    2.20
  -2 -13  -2   14.20    3.10
  -2 -13  -2   16.50    3.50
  -2  13  -2   12.00    2.90
  -3 -13  -2  141.49    8.80
   3 -13   2  144.79    6.20
  -3 -13  -2  130.59    8.30
  -3  13  -2  114.09    7.10
   4 -13   2   50.59    4.90
  -4 -13  -2   50.39    8.30
  -4 -13  -2   31.70    7.10
  -4  13  -2   41.20    6.80
   5 -13   2    5.70    3.10
  -5 -13  -2   10.00    4.60
  -5 -13  -2   13.20    5.60
  -5  13  -2   12.80    4.60
   6 -13   2   12.20    3.80
  -6 -13  -2   13.40    7.10
  -6  13  -2   20.10    6.10
   7 -13   2    8.30    4.20
  -7 -13  -2    9.30    8.80
  -7  13  -2   14.10    7.60
   8 -14  -2  283.37   13.30
   8  14  -2  251.37   14.00
   8  14  -2  237.98   20.00
   7 -14  -2  242.48   11.10
   7  14  -2  212.28   11.60
  -7  14   2  197.78   11.40
   7  14  -2  203.38   16.60
   6 -14  -2   43.00    4.40
   6 -14  -2   46.60    5.90
   6  14  -2   44.70    6.30
   6  14  -2   47.20    9.80
   5 -14  -2    4.20    2.60
   5 -14  -2    5.00    2.10
   5  14  -2    0.10    4.00
  -5  14   2    2.50    2.60
   4 -14  -2  245.58    9.80
   4 -14  -2  257.87    8.70
   4  14  -2  260.77   12.00
   3 -14  -2   44.30    3.70
   3 -14  -2   52.49    4.30
   3  14  -2   52.19    5.60
   2 -14  -2   95.29    4.90
   2 -14  -2  109.89    5.10
   2  14  -2  105.79    6.90
   1 -14  -2   48.20    4.00
  -1 -14   2   56.59    2.90
   1 -14  -2   51.49    3.50
  -1 -14   2   50.39    4.30
  -1  14   2   54.69    3.50
  -1  14   2   48.20    3.50
   0 -14   2  175.88    6.00
   0 -14  -2  158.18    6.00
   0 -14  -2  172.18    7.40
   0  14  -2  177.48    8.40
   0  14   2  160.68    7.30
   1 -14   2 1125.19   31.00
  -1 -14  -2 1139.19   32.70
   1  14   2 1134.39   33.10
  -1  14  -2 1078.09   31.50
   1  14   2 1161.78   31.00
  -2 -14  -2   25.80    5.50
  -2 -14  -2   23.80    5.00
   2 -14   2   26.00    3.60
   3 -14   2    0.90    2.10
  -3 -14  -2   -2.20    3.30
  -3 -14  -2   -0.70    3.50
  -4 -14  -2  215.18   12.20
   4 -14   2  220.08    8.90
  -4 -14  -2  220.18   11.50
  -4  14  -2  212.18   10.50
  -5 -14  -2  151.18   11.00
  -5 -14  -2  158.58   12.20
   5 -14   2  159.18    8.20
  -5  14  -2  164.98   10.50
   6 -14   2   -1.10    3.40
  -6 -14  -2    3.10    5.50
  -6 -14  -2   -6.10    6.50
  -6  14  -2   -3.50    5.50
   7 -14   2   -3.50    3.90
  -7 -14  -2   -7.40    8.60
  -7  14  -2   -1.40    7.20
   8 -15  -2   18.90    5.30
   8  15  -2   12.20    9.20
   8  15  -2    5.90    5.80
   7 -15  -2   84.89    8.50
   7  15  -2   57.19    8.70
   7  15  -2   68.29   13.60
   6 -15  -2   83.09    5.30
   6 -15  -2   89.69    7.10
   6  15  -2   74.19    7.50
   6  15  -2   66.89   10.90
   5 -15  -2   10.10    2.30
   5 -15  -2    4.90    2.90
  -5  15   2    0.30    2.60
   5  15  -2    7.50    4.60
   4 -15  -2   88.99    5.00
   4 -15  -2   78.69    5.60
   4  15  -2   87.49    7.70
   3 -15  -2   93.19    5.40
   3 -15  -2   85.79    4.80
   3  15  -2   90.89    6.90
   2 -15  -2   10.20    2.20
   2 -15  -2   10.30    2.20
   2  15  -2    9.20    3.40
  -1 -15   2  146.89    5.30
   1 -15  -2  148.09    5.90
   1 -15  -2  146.39    6.50
  -1 -15   2  135.99    7.00
   1  15  -2  157.28    8.60
  -1  15   2  143.79    5.90
   0 -15   2  722.03   22.20
   0 -15  -2  729.33   22.40
   0 -15   2  763.02   21.10
   0 -15  -2  754.52   20.90
   0  15  -2  755.22   23.00
   0  15   2  783.62   22.50
  -1 -15  -2   87.39    6.30
   1 -15   2   78.29    4.40
   1  15   2   54.49    6.20
  -1  15  -2   73.69    5.70
  -2 -15  -2  966.70   30.10
  -2 -15  -2  993.70   30.00
   2 -15   2  980.30   27.90
  -2  15  -2 1009.90   28.50
  -3 -15  -2   -0.60    3.40
   3 -15   2   -4.50    2.20
  -4 -15  -2  286.97   13.50
   4 -15   2  289.17   10.90
  -4 -15  -2  299.77   14.30
  -4  15  -2  301.37   12.50
  -5 -15  -2   42.60    8.30
   5 -15   2   32.20    5.80
  -5 -15  -2   28.50    6.60
  -5  15  -2   37.80    8.00
  -6 -15  -2   11.60    6.30
   6 -15   2    8.80    3.80
  -6 -15  -2    5.80    7.30
  -6  15  -2   12.30    5.90
   8 -16  -2    2.60    5.20
   8  16  -2    4.10    9.30
   8  16  -2   -3.50    5.80
   7 -16  -2  393.96   15.90
   7  16  -2  414.86   16.60
   7  16  -2  398.66   22.00
   6 -16  -2  273.97   11.60
   6 -16  -2  272.87    9.60
   6  16  -2  239.58   16.10
  -6  16   2  233.78   10.80
   5 -16  -2  380.26   11.90
   5 -16  -2  364.66   13.20
  -5  16   2  360.76   12.20
   5  16  -2  345.97   17.10
   4 -16  -2    1.50    2.10
   4 -16  -2    3.50    2.50
   4  16  -2   -1.10    3.90
   3 -16  -2   43.90    4.60
   3 -16  -2   43.30    4.20
   3  16  -2   43.90    5.80
   2 -16  -2  194.78    7.80
   2 -16  -2  202.38    7.70
   2  16  -2  202.98    9.90
   1 -16  -2  155.68    6.30
  -1 -16   2  148.69    7.70
  -1 -16   2  156.68    5.70
   1 -16  -2  158.58    7.20
   1  16  -2  167.58    9.30
  -1  16   2  158.68    6.50
   0 -16   2  278.97   10.50
   0 -16  -2  289.17   10.90
   0 -16   2  281.67    9.20
   0 -16  -2  281.27    9.10
   0  16   2  297.17   10.70
   0  16  -2  277.67   11.80
  -1 -16  -2 7102.29  186.88
   1 -16   2 7019.30  187.98
  -1 -16  -2 7201.98  190.08
  -1  16  -2 6787.62  188.38
   1  16   2 7595.94  188.08
   1  16   2 7476.75  190.58
  -2 -16  -2 1087.99   33.30
   2 -16   2 1109.79   30.90
   2  16   2 1105.39   34.10
   2  16   2 1098.69   31.10
  -2  16  -2 1082.59   31.30
   3 -16   2  969.70   28.20
  -3 -16  -2  956.80   30.80
  -3 -16  -2  993.10   31.00
  -3  16  -2 1013.80   29.10
   4 -16   2   26.90    4.90
  -4 -16  -2   35.90    7.60
  -4 -16  -2   41.40    7.30
  -4  16  -2   39.40    6.60
   5 -16   2   17.10    3.70
  -5 -16  -2   14.00    5.80
  -5 -16  -2   14.80    5.30
  -5  16  -2   17.50    5.00
  -6 -16  -2    1.70    6.90
  -6 -16  -2    1.10    5.90
  -6  16  -2   -2.10    5.80
   8 -17  -2   -1.50    5.40
   8  17  -2   -5.90    9.40
   8  17  -2    5.80    6.30
   7 -17  -2  182.88   11.30
   7  17  -2  187.98   17.00
   6 -17  -2  163.38    9.40
   6  17  -2  146.59   14.50
   5 -17  -2  120.09    6.50
   5 -17  -2  134.19    7.50
  -5  17   2  103.79    6.30
   5  17  -2   90.49   11.20
   4 -17  -2    6.70    2.80
   4 -17  -2    1.40    2.30
   4  17  -2    0.00    4.20
   3 -17  -2   23.10    4.10
   3 -17  -2   28.10    4.60
   3  17  -2   23.20    4.50
  -2 -17   2  137.49    8.30
   2 -17  -2  150.38    6.70
   2 -17  -2  159.88    7.20
   2  17  -2  154.88    8.90
  -2  17   2  152.58    5.40
   1 -17  -2  516.55   15.50
  -1 -17   2  505.45   17.20
  -1 -17   2  518.75   14.90
   1 -17  -2  521.45   16.70
  -1  17   2  523.05   15.70
   1  17  -2  510.25   18.20
   0 -17   2  172.28    6.40
   0 -17  -2  156.38    6.20
   0 -17  -2  158.08    8.40
   0 -17   2  170.08    8.00
   0  17   2  159.98    7.90
   0  17  -2  177.88    9.50
   1  17   2   30.30    3.50
   1  17   2   34.10    7.00
  -2 -17  -2 1015.00   32.40
   2 -17   2 1046.90   29.80
   2  17   2 1065.39   29.90
  -2  17  -2 1059.39   30.20
   2  17   2 1055.69   33.00
   3 -17   2  258.17   10.30
  -3 -17  -2  286.87   13.00
  -3 -17  -2  267.77   12.80
  -3  17  -2  281.77   11.30
  -4 -17  -2   11.90    5.00
   4 -17   2    5.90    3.10
  -4 -17  -2   14.20    4.80
  -4  17  -2   13.90    4.20
   5 -17   2   22.90    4.20
  -5 -17  -2   24.70    6.40
  -5 -17  -2   26.00    6.20
  -5  17  -2   25.50    5.50
  -6 -17  -2    7.60    6.70
  -6 -17  -2    5.90    7.20
   6 -17   2    8.10    4.10
  -6  17  -2    0.70    6.40
   7 -18  -2  521.75   19.60
   7  18  -2  552.94   26.30
   6 -18  -2  373.26   14.80
   6  18  -2  388.66   20.00
   5 -18  -2  856.61   24.10
   5 -18  -2  796.32   25.10
   5  18  -2  805.72   29.70
   4 -18  -2  339.47   11.60
   4 -18  -2  320.27   11.90
   4  18  -2  316.07   15.20
   3 -18  -2   23.10    4.70
   3 -18  -2   16.90    3.30
   3  18  -2   15.60    4.70
   2 -18  -2  484.35   15.70
   2 -18  -2  480.25   15.20
  -2 -18   2  459.15   17.40
   2  18  -2  507.85   18.00
  -1 -18   2    4.20    3.20
   1 -18  -2    1.80    2.20
   1 -18  -2    6.70    3.00
  -1 -18   2    4.70    1.70
  -1  18   2    5.40    2.90
   1  18  -2   11.60    4.60
   0 -18  -2  104.19    5.20
   0 -18  -2  102.09    7.60
   0 -18   2  117.49    5.40
   0 -18   2  113.79    7.20
   0  18  -2  126.09    8.60
   0  18   2  111.99    6.90
   1 -18   2 2060.29   55.09
  -1 -18  -2 2011.10   57.59
   1  18   2 2123.89   57.79
  -1  18  -2 1974.80   55.59
   2 -18   2  176.98    7.80
  -2 -18  -2  169.48   10.30
   2  18   2  169.78    8.00
   2  18   2  171.08   10.80
  -2  18  -2  204.18    8.70
  -3 -18  -2  342.67   15.00
   3 -18   2  339.17   12.30
   3  18   2  354.36   15.90
  -3  18  -2  363.76   13.30
   3  18   2  347.47   12.50
  -4 -18  -2    1.80    4.80
   4 -18   2   -2.40    3.00
  -4 -18  -2    6.10    4.80
  -4  18  -2    6.70    3.80
   5 -18   2   -4.50    3.40
  -5 -18  -2   -1.70    5.50
  -5 -18  -2   -0.10    5.60
  -5  18  -2    1.50    4.70
   6 -18   2   14.70    4.40
  -6 -18  -2   17.40    7.80
  -6 -18  -2   13.80    7.50
  -6  18  -2   15.70    7.10
   7 -19  -2  180.08   11.60
   7  19  -2  194.78   17.50
   6 -19  -2    6.10    4.10
   6  19  -2    2.50    6.60
   5 -19  -2   -3.50    3.20
   5 -19  -2    8.30    3.50
   5  19  -2   -0.90    5.50
   4 -19  -2  101.89    6.70
   4 -19  -2  104.69    6.80
   4  19  -2   92.59    9.90
   3 -19  -2 1963.10   53.09
   3 -19  -2 1890.01   52.99
   3  19  -2 1942.71   56.29
   2 -19  -2   18.30    3.10
  -2 -19   2    9.60    4.60
   2 -19  -2   15.00    3.60
   2  19  -2   12.00    4.60
   1 -19  -2  696.23   20.20
  -1 -19   2  688.83   19.60
  -1 -19   2  667.33   22.30
   1 -19  -2  686.73   21.80
   1  19  -2  699.63   23.10
  -1  19   2  687.83   20.50
   0 -19  -2  829.72   26.20
   0 -19  -2  820.62   23.50
   0 -19   2  830.52   25.70
   0 -19   2  844.72   23.80
   0  19  -2  826.52   26.00
   0  19   2  867.11   25.40
  -1 -19  -2    9.50    4.00
  -1 -19  -2   16.90    3.00
   2 -19   2   88.69    5.50
  -2 -19  -2   89.09    7.90
   2  19   2  103.09    8.80
   2  19   2   93.59    6.10
  -2  19  -2  106.29    6.70
   3 -19   2  158.78    8.00
  -3 -19  -2  168.78   10.80
  -3  19  -2  197.08    9.70
   3  19   2  173.88   11.80
   3  19   2  176.38    8.60
  -4 -19  -2   -3.70    4.40
   4  19   2    2.70    3.70
   4  19   2   -3.50    5.60
  -4  19  -2    7.60    4.20
  -5 -19  -2   29.50    7.20
   5 -19   2   25.40    4.60
   5  19   2   31.30    8.30
  -5  19  -2   38.60    6.40
   5  19   2   26.20    5.20
   6 -19   2    3.00    4.50
  -6 -19  -2   -2.60    7.10
  -6  19  -2   10.20    6.90
   7 -20  -2   67.69    9.30
   7  20  -2   94.29   16.40
   6  20  -2   18.70    7.70
   5 -20  -2  157.18    8.90
   5 -20  -2  154.58    8.50
   5  20  -2  168.78   13.00
   4 -20  -2  113.59    7.20
   4 -20  -2  112.19    7.30
   4  20  -2  114.39   10.30
   3 -20  -2  533.15   17.50
   3 -20  -2  506.65   16.90
   3  20  -2  526.65   20.20
   2 -20  -2   17.10    3.40
   2 -20  -2   17.50    4.00
   2  20  -2   11.90    5.10
  -1 -20   2   20.20    3.50
   1 -20  -2   17.40    3.90
  -1 -20   2   14.70    4.50
   1 -20  -2   23.70    4.20
   1  20  -2   22.80    5.70
  -1  20   2   12.80    3.70
   0 -20  -2   80.69    4.60
   0 -20   2   85.99    6.90
   0 -20  -2   72.59    7.40
   0 -20   2   92.39    5.10
   0  20  -2   85.79    7.90
   0  20   2   84.69    6.70
  -1 -20  -2  153.68    5.70
   1 -20   2  148.09    6.80
  -1 -20  -2  128.09    9.30
  -1  20  -2  178.28    8.10
   1  20   2  155.68   10.00
   2 -20   2   10.50    2.80
  -2 -20  -2   11.60    4.30
   2  20   2    9.20    4.60
   3 -20   2   -1.30    2.60
  -3 -20  -2   -3.20    3.90
   3  20   2   -0.20    3.20
   3  20   2   -0.70    5.10
  -4 -20  -2   41.30    7.10
   4 -20   2   53.79    6.50
   4  20   2   60.79   11.30
  -4  20  -2   69.89    8.30
   4  20   2   63.09    7.50
  -5 -20  -2  194.98   15.60
   5 -20   2  212.68   10.80
  -5  20  -2  215.38   13.00
   5  20   2  197.58   11.80
   5  20   2  211.28   17.40
   7 -21  -2    3.40    5.20
   7  21  -2   11.80    9.80
   6 -21  -2   16.50    4.60
   6  21  -2   18.60    7.80
   5 -21  -2   25.10    4.60
   5 -21  -2   20.50    4.20
   5  21  -2   20.50    6.60
   4 -21  -2   -0.50    3.20
   4 -21  -2    2.40    3.90
   4  21  -2    6.70    5.40
   3 -21  -2   10.50    4.10
   3 -21  -2    6.60    3.20
   3  21  -2    7.30    5.10
   2 -21  -2   40.80    7.00
   2 -21  -2   39.40    5.50
   2  21  -2   49.40    8.40
  -1 -21   2  162.58   10.60
   1 -21  -2  190.58    7.70
   1 -21  -2  195.88    9.80
  -1 -21   2  181.98    7.20
  -1  21   2  177.88    8.50
   1  21  -2  162.88   11.30
   0 -21   2   -0.50    2.10
   0 -21   2   -0.10    3.60
   0 -21  -2   -2.00    2.00
   0  21   2   -3.10    3.30
  -1 -21  -2    2.30    1.80
   1 -21   2    0.80    2.20
   1  21   2   -2.70    4.00
  -1  21  -2   -0.40    3.10
   2 -21   2   83.39    5.60
  -2 -21  -2   74.19    8.00
   2  21   2   77.29    9.00
  -3 -21  -2   67.99    9.20
   3 -21   2   76.59    6.20
   3  21   2   71.99   10.50
   3  21   2   72.69    7.00
   4 -21   2    4.10    3.40
  -4 -21  -2   -0.10    5.20
   4  21   2    6.30    4.50
   4  21   2   -2.30    6.70
  -4  21  -2    7.40    4.50
   5 -21   2    4.60    4.10
  -5 -21  -2    4.90    6.80
   5  21   2    5.50    5.50
   5  21   2   11.60    8.60
  -5  21  -2   14.30    5.90
   6 -22  -2   -0.70    4.30
   6  22  -2   15.20    7.90
   5 -22  -2    1.60    4.50
   5 -22  -2    3.20    3.80
   5  22  -2   13.50    6.50
   4 -22  -2    1.30    3.50
   4 -22  -2   -0.20    3.30
   4  22  -2    4.60    5.40
   3 -22  -2  861.51   26.60
   3 -22  -2  884.71   27.30
   3  22  -2  943.31   30.80
   2 -22  -2  282.37   10.90
   2 -22  -2  263.67   12.60
   2  22  -2  298.97   14.70
  -2  22   2  309.17    9.50
  -1 -22   2   16.00    4.60
   1 -22  -2   15.50    4.10
  -1 -22   2   23.60    4.10
   1  22  -2   12.50    5.90
  -1  22   2    9.20    3.90
   0 -22  -2    0.10    2.20
   0 -22   2    6.90    2.50
   0 -22   2    4.80    4.00
   0  22   2   -1.00    3.90
   0  22  -2    3.80    4.60
  -1 -22  -2   80.89    4.10
   1 -22   2   86.49    5.40
  -1 -22  -2   71.49    8.00
  -1  22  -2   89.19    6.70
   1  22   2   80.79    8.10
  -2 -22  -2   65.59    8.30
   2 -22   2   71.49    5.60
   2  22   2   64.49    9.00
  -3 -22  -2    8.30    5.40
   3 -22   2    7.30    3.20
   3  22   2   13.00    6.40
  -4 -22  -2   -1.40    6.00
   4 -22   2    4.60    3.70
   4  22   2    2.40    7.10
   4  22   2    3.10    4.70
   5 -22   2   62.99    8.30
  -5 -22  -2   35.30    8.80
   5  22   2   48.90    7.10
  -5  22  -2   58.19   11.10
   5  22   2   43.70   10.90
   6 -23  -2    1.90    4.30
   6  23  -2    4.10    7.90
   5 -23  -2   -3.20    3.70
   5  23  -2    0.00    6.40
   4 -23  -2    2.20    3.70
   4 -23  -2    0.10    3.70
   4  23  -2    6.90    5.90
   3 -23  -2  279.57   12.20
   3 -23  -2  270.37   11.50
   3  23  -2  294.97   15.20
   2 -23  -2    0.30    4.00
   2 -23  -2    8.60    3.10
   2  23  -2    5.00    5.70
   1 -23  -2   17.30    4.40
  -1 -23   2   22.70    4.10
   1 -23  -2   16.50    3.30
  -1 -23   2   16.70    4.50
   1  23  -2    6.90    6.00
   0 -23  -2    1.80    2.40
   0 -23  -2   -4.50    3.90
   0 -23   2   -2.30    2.30
   0  23  -2    0.10    4.60
   0  23   2   -5.40    4.60
   1 -23   2    7.90    2.80
  -1 -23  -2    2.80    4.50
  -1 -23  -2   11.70    3.00
  -1  23  -2    8.30    3.70
   1  23   2    6.90    4.80
  -2 -23  -2    6.80    4.60
   2  23   2    2.80    5.40
  -3 -23  -2   47.60   10.20
   3 -23   2   53.69    6.20
   3  23   2   46.00    8.40
   4 -23   2   14.30    4.10
  -4 -23  -2   18.00    7.40
   4  23   2    2.30    5.00
  -4  23  -2   19.30    5.20
   4  23   2    9.50    7.80
   6 -24  -2   -2.70    4.80
   6  24  -2    3.80    8.60
   5 -24  -2   -2.10    3.80
   5  24  -2    2.40    7.10
   4 -24  -2   14.80    4.30
   4 -24  -2    7.70    4.10
   4  24  -2   14.10    6.60
   3 -24  -2   25.00    4.00
   3 -24  -2   16.70    4.50
   3  24  -2   27.20    6.90
   2 -24  -2    7.30    3.10
   2  24  -2   -0.20    6.20
   1 -24  -2    4.80    3.10
   1 -24  -2   -6.40    4.00
   1  24  -2   -3.50    5.80
   0 -24  -2   -2.00    2.50
   0 -24   2   -1.80    2.40
   0 -24  -2   -5.60    4.00
   0  24   2   -7.00    4.80
   0  24  -2   -3.00    4.80
  -1 -24  -2    2.60    4.30
   1 -24   2    2.80    2.70
   1  24   2    6.00    4.90
  -1  24  -2    8.00    3.90
   2 -24   2    3.20    3.10
  -2 -24  -2    0.10    4.90
   2  24   2    7.80    5.70
   3 -24   2    7.50    3.60
  -3 -24  -2    6.50    6.00
   3  24   2    8.80    6.70
  -4 -24  -2   -1.20    7.00
   4 -24   2    0.30    3.80
   4  24   2   -5.70    8.20
   5 -25  -2    3.00    4.30
   5  25  -2    4.40    7.50
   4 -25  -2   22.40    4.70
   4 -25  -2   15.80    4.40
   4  25  -2   25.60    7.50
   3 -25  -2   -4.30    3.80
   3 -25  -2    1.90    3.60
   3  25  -2   -4.10    5.90
   2 -25  -2   12.70    4.60
   2 -25  -2   15.90    3.70
   2  25  -2    5.30    7.00
   1 -25  -2   -0.10    3.00
   1 -25  -2    2.20    4.40
   1  25  -2   -8.70    6.10
   0 -25  -2   -0.30    4.60
   0 -25   2    4.30    2.70
   0 -25  -2    6.60    3.00
   0  25  -2   -0.70    5.20
  -1 -25  -2   19.60    5.70
   1 -25   2   16.50    3.40
  -1  25  -2   20.50    4.60
   1  25   2   17.50    5.50
  -2 -25  -2    2.50    5.20
  -3 -25  -2   37.20    7.70
   3 -25   2   36.90    6.80
   3  25   2   36.00    8.30
  -4 -25  -2    8.20    8.10
   4 -25   2   18.30    4.90
   4  25   2    8.70    9.20
   5 -26  -2    0.10    4.50
   5  26  -2    4.40    8.30
   4 -26  -2   58.89    7.70
   4 -26  -2   69.19    8.70
   4  26  -2   67.09   12.90
   3 -26  -2    0.70    3.70
   3 -26  -2   -2.30    4.40
   3  26  -2   -6.40    6.50
   2 -26  -2   49.90    6.60
   2 -26  -2   49.40    8.80
   2  26  -2   39.50    9.00
   1 -26  -2   29.80    6.00
   1 -26  -2   38.50    5.70
   1  26  -2   23.20    7.70
   0 -26   2   20.40    3.60
   0 -26  -2   18.20    5.50
   0 -26  -2   24.20    3.60
   0  26  -2   23.40    6.10
  -1 -26  -2   47.30   10.10
   1 -26   2   39.40    5.80
   1  26   2   39.00    7.20
  -2 -26  -2   38.60    7.70
   2 -26   2   35.20    6.40
   2  26   2   31.00    7.70
   3 -26   2   25.90    4.70
  -3 -26  -2   30.60    8.30
   3  26   2   29.30    8.50
   4 -27  -2   33.60    5.50
   4  27  -2   29.70    9.70
   3 -27  -2   14.10    5.10
   3 -27  -2   10.20    4.50
   3  27  -2    0.80    7.80
   2 -27  -2   24.60    4.20
   2 -27  -2   20.80    5.50
   2  27  -2   10.70    8.50
   1 -27  -2   86.19   10.40
   1 -27  -2   86.69    6.80
   1  27  -2   61.99    9.40
   0 -27  -2   44.60    9.80
   0 -27  -2   43.80    5.80
   0 -27   2   42.10    6.20
   0  27  -2   39.80    9.00
   1 -27   2   21.10    4.10
  -1 -27  -2   24.30    6.90
   1  27   2   13.50    7.00
  -2 -27  -2  271.77   17.70
   2 -27   2  247.48   11.50
   2  27   2  244.48   15.90
   3 -27   2    2.90    4.40
  -3 -27  -2    9.90    7.90
   3  27   2   -4.40    8.00
   4 -28  -2    7.20    4.80
   4  28  -2   -2.00    9.00
   3 -28  -2   64.19    8.10
   3 -28  -2   70.39    9.90
   3  28  -2   43.10   11.00
   2 -28  -2   75.59    7.80
   2 -28  -2   94.19   10.50
   2  28  -2   62.89   11.00
   1 -28  -2   92.79    7.70
   1 -28  -2  113.69   11.30
   0 -28   2  128.79    8.20
   0 -28  -2  132.39   12.70
   0  28  -2  116.19   10.90
   1 -28   2  327.47   13.70
  -1 -28  -2  343.17   18.90
  -1  28  -2  363.56   15.50
   2 -28   2   13.40    4.50
  -2 -28  -2   10.20    8.30
   2  28   2    3.20    7.50
   3 -29  -2    8.50    4.90
   3  29  -2   -2.10   10.20
   2 -29  -2   18.30    6.00
   2 -29  -2   18.40    5.00
   2  29  -2  -11.60    9.50
   1 -29  -2  102.69    8.10
   1 -29  -2  118.89   12.70
   0 -29  -2   27.80    7.50
   0 -29   2   18.90    4.40
   0  29  -2   24.70    6.90
   1 -29   2   48.90    7.80
  -1 -29  -2   42.70    8.50
   1 -30  -2    3.40    6.60
   1 -30  -2    3.40    4.20
   0 -30   2  116.79    8.80
   0 -30  -2  145.69   14.90
   0  30  -2  124.59   11.60
  -9   0   3    4.90    7.10
   9   0  -3   12.00    4.30
   9   0  -3    5.20    5.20
   8   0  -3    0.00    3.10
  -8   0   3   -7.30    4.70
  -7   0   3    1.90    3.50
  -6   0   3   -3.70    3.10
   5   0  -3  600.34   19.80
   5   0  -3  605.34   17.60
   3   0  -3   15.70    3.10
   2   0  -3    0.00    1.40
   2   0  -3    1.40    1.70
  -2   0   3   -0.10    1.10
   1   0  -3  974.30   26.10
   1   0  -3  958.00   26.60
  -1   0   3  979.40   26.70
   0   0  -3   -3.30    1.20
   0   0  -3   -0.50    1.20
  -1   0  -3 2459.65   65.09
  -1   0  -3 2509.55   66.29
  -2   0  -3   -1.80    1.60
  -3   0  -3   -2.40    2.50
  -4   0  -3    9.40    4.80
   5   0   3  325.27   11.00
  -5   0  -3  380.26   16.70
  -6   0  -3    4.50    5.50
  -7   0  -3    0.60    7.70
  -9  -1   3   -7.80    6.40
   9  -1  -3   -5.50    4.80
   9  -1  -3    4.30    4.10
  -9   1   3   -0.50    6.90
   9   1  -3    0.40    4.10
  -8  -1   3   16.30    5.60
   8  -1  -3    4.40    4.40
   8  -1  -3   12.40    3.70
   8   1  -3   13.90    3.70
  -8   1   3   10.50    5.60
  -7  -1   3   -1.60    3.60
  -7   1   3   -1.50    3.60
  -6  -1   3   45.30    6.00
  -6   1   3   45.20    5.80
   5   1  -3   26.70    3.50
   5   1  -3   32.00    5.30
  -5   1   3   39.50    4.40
   3  -1  -3 1139.69   30.90
   3  -1  -3 1050.49   30.70
   3  -1  -3 1161.38   31.50
   3   1  -3 1130.79   31.30
   2  -1  -3  693.63   19.10
   2  -1  -3  713.93   19.70
   2   1  -3  694.23   19.80
  -2   1   3  642.34   19.00
   2   1  -3  682.43   19.40
   1  -1  -3  308.77    9.40
   1  -1  -3  298.27    8.90
   1   1  -3  290.97    9.40
  -1   1   3  313.27    9.40
   1   1  -3  309.47    9.30
   0  -1  -3 3916.91  101.79
   0  -1  -3 3816.62  101.99
   0   1  -3 3821.32  101.99
   0   1  -3 4024.60  101.79
  -1  -1  -3  557.94   15.00
  -1  -1  -3  546.55   16.10
  -1   1  -3  548.55   16.00
  -1   1  -3  501.55   14.70
  -2  -1  -3   71.39    3.30
  -2  -1  -3   67.79    4.60
  -2   1  -3   57.99    4.40
   3  -1   3  321.47    9.50
  -3  -1  -3  308.57   12.30
  -3  -1  -3  315.77   10.40
  -3   1  -3  320.17   12.10
  -4  -1  -3 2379.26   66.69
  -4  -1  -3 2279.77   63.79
   4  -1   3 2374.16   62.69
  -4   1  -3 2439.56   66.69
  -5  -1  -3   17.70    5.40
  -6  -1  -3   -1.60    5.50
   6  -1   3   -4.90    2.60
  -6   1  -3    0.70    5.30
  -7  -1  -3   -0.30    7.50
  -7   1  -3    5.60    7.80
  -9  -2   3   -8.30    6.70
   9  -2  -3   -0.20    3.90
   9  -2  -3    1.40    4.70
  -9   2   3   -4.80    6.50
   9   2  -3   -1.20    4.20
   8  -2  -3   24.10    5.10
  -8   2   3   27.50    6.30
   8   2  -3   40.00    6.50
   7  -2  -3    1.50    3.90
   7  -2  -3   -0.30    3.40
  -7  -2   3    8.30    4.20
  -7   2   3    0.80    3.80
   6  -2  -3   -3.20    2.80
  -6  -2   3    0.80    3.10
  -6   2   3   -0.70    3.00
   5  -2  -3   31.80    4.80
   5   2  -3   27.10    5.30
  -5   2   3   30.60    4.10
   5   2  -3   30.40    3.60
   3  -2  -3   99.09    4.40
   3  -2  -3  100.39    4.40
   3  -2  -3   91.79    5.20
   3   2  -3   95.09    5.10
   2  -2  -3   28.80    2.70
   2  -2  -3   21.70    2.70
   2   2  -3   27.50    3.00
  -2   2   3   20.70    2.00
   1  -2  -3 4807.52  125.39
   1  -2  -3 4647.44  124.79
   1   2  -3 4773.72  125.39
   1   2  -3 4607.54  125.49
  -1   2   3 5148.49  125.19
   0  -2  -3 1900.81   50.29
   0  -2  -3 1949.90   50.09
   0   2  -3 1878.51   50.29
   0   2  -3 1844.32   49.99
  -1  -2  -3   12.40    2.50
  -1  -2  -3   14.40    1.80
  -1   2  -3   12.30    2.00
  -2  -2  -3  568.44   16.10
  -2  -2  -3  555.94   17.50
   2  -2   3  552.74   15.50
  -2   2  -3  554.54   17.20
  -3  -2  -3   27.00    4.30
  -3  -2  -3   23.00    3.60
   3  -2   3   33.50    2.70
  -3   2  -3   32.90    4.80
   4  -2   3    7.60    2.00
  -4   2  -3    5.50    3.80
   5  -2   3  656.43   19.50
  -5  -2  -3  684.73   24.70
  -5   2  -3  684.93   24.30
  -6  -2  -3   24.70    6.70
  -6   2  -3   30.10    6.80
  -7  -2  -3    3.20    7.80
  -7   2  -3    1.70    7.60
   9  -3  -3   46.60    8.20
   9  -3  -3   62.79    7.20
  -9   3   3   50.19    8.90
   9   3  -3   52.49    6.50
   9   3  -3   54.79    9.20
   9   3  -3   43.30    9.40
   8  -3  -3  463.35   17.80
  -8  -3   3  506.25   20.70
   8  -3  -3  515.15   17.00
   8   3  -3  466.65   16.60
  -8   3   3  502.45   19.70
  -7  -3   3  139.69    9.60
   7  -3  -3  142.09    8.90
   7  -3  -3  132.19    7.80
  -7   3   3  127.59    8.90
   6  -3  -3   60.79    6.00
  -6   3   3   68.19    6.00
   6   3  -3   51.29    7.50
   6   3  -3   47.40    5.10
   5  -3  -3   12.00    2.90
   5   3  -3   13.90    2.40
  -5   3   3   17.70    3.60
   5   3  -3   11.90    3.40
   4  -3  -3 1235.38   37.40
   4  -3  -3 1340.97   35.40
   4  -3  -3 1346.47   36.90
   4   3  -3 1358.76   36.10
   4   3  -3 1336.37   38.10
   3  -3  -3    3.90    1.40
   3  -3  -3    2.70    1.30
   3  -3  -3    0.40    1.80
   3   3  -3    3.20    1.80
   2  -3  -3  136.79    5.40
   2  -3  -3  146.29    4.80
   2   3  -3  136.99    5.70
  -2   3   3  126.49    4.60
   1  -3  -3   10.40    2.00
  -1   3   3    5.50    1.50
   0  -3  -3  238.88    7.60
   0  -3  -3  243.38    7.40
   0   3  -3  226.98    7.30
   0   3  -3  229.58    7.60
  -1  -3  -3  121.79    5.30
  -1  -3  -3  121.99    4.50
  -1   3  -3  104.09    5.20
  -2  -3  -3  101.59    4.40
  -2  -3  -3   98.69    5.70
   2  -3   3   96.09    3.90
  -2   3  -3   92.39    5.30
  -3  -3  -3   11.90    2.50
  -3  -3  -3    6.50    3.30
  -3   3  -3   12.20    2.90
  -4  -3  -3  159.58    8.00
   4  -3   3  170.58    6.40
  -4   3  -3  170.98    9.70
  -5  -3  -3  153.58   11.80
   5  -3   3  166.48    7.10
  -5   3  -3  173.38   11.40
   6  -3   3   36.50    4.60
  -6   3  -3   53.89   10.40
  -7  -3  -3    0.20    7.90
   7  -3   3    3.20    3.40
  -7   3  -3   -5.50    7.50
   9  -4  -3   11.70    5.00
   9  -4  -3    8.80    4.10
   9   4  -3   16.80    5.50
   9   4  -3   10.90    8.40
  -9   4   3   -0.80    6.80
   8  -4  -3   83.99    7.40
   8  -4  -3   71.99    7.80
   8   4  -3   81.39   11.90
  -8   4   3   88.79   10.10
   8   4  -3   71.79    7.40
   8   4  -3   67.89    7.70
   7  -4  -3  132.19    7.90
   7  -4  -3  134.59    8.70
  -7   4   3  129.69    9.00
   7   4  -3  149.59    8.00
   7   4  -3  141.59   11.20
   6  -4  -3   93.99    6.70
   6   4  -3   85.79    5.70
  -6   4   3   87.09    6.50
   6   4  -3   95.29    8.30
   5  -4  -3    4.40    2.40
  -5   4   3    5.70    2.20
   5   4  -3    5.00    2.30
   5   4  -3    8.70    3.60
   4  -4  -3   79.09    3.50
   4  -4  -3   78.89    4.80
   4   4  -3   75.89    6.00
   3  -4  -3   18.00    2.00
   3  -4  -3   12.90    2.20
   3  -4  -3   16.20    2.00
   3   4  -3   13.60    2.90
   2  -4  -3   41.00    3.00
   2  -4  -3   44.50    2.20
   2   4  -3   46.40    3.50
  -2   4   3   40.80    2.10
   1  -4  -3   46.70    2.80
   1  -4  -3   47.50    2.30
  -1   4   3   51.69    2.50
   1   4  -3   57.09    4.10
   0  -4  -3   65.49    3.50
   0  -4  -3   73.79    3.40
   0   4  -3   63.89    3.80
  -1  -4  -3 1328.57   36.50
  -1  -4  -3 1341.17   35.70
  -1   4  -3 1295.57   36.10
  -2  -4  -3   87.09    4.30
   2  -4   3   81.19    3.60
  -2  -4  -3   82.09    5.40
  -2   4  -3   78.49    5.00
  -3  -4  -3  546.75   16.60
   3  -4   3  535.45   15.40
  -3  -4  -3  534.85   18.40
  -3   4  -3  535.65   17.70
  -4  -4  -3  619.84   19.70
   4  -4   3  634.54   18.00
  -4  -4  -3  618.94   22.00
  -4   4  -3  628.94   21.30
   5  -4   3   32.50    4.40
  -5  -4  -3   41.90    6.20
  -5  -4  -3   32.00    6.30
  -5   4  -3   40.00    8.10
  -6  -4  -3    2.10    5.90
   6  -4   3    3.10    2.60
  -6   4  -3    4.60    5.50
  -7  -4  -3   45.50    9.90
   7  -4   3   35.60    5.90
  -7   4  -3   41.40    9.60
   9  -5  -3   10.40    4.20
   9   5  -3    1.20    5.00
   9   5  -3    0.40    8.00
  -9   5   3    0.60    6.90
   8  -5  -3  277.37   12.70
   8  -5  -3  297.57   12.40
   8   5  -3  294.77   12.80
   8   5  -3  311.47   17.40
  -8   5   3  300.77   14.70
   8   5  -3  298.27   11.70
   7  -5  -3  154.08    8.40
   7  -5  -3  155.38    8.70
   7   5  -3  149.49   11.50
  -7   5   3  158.88    9.50
   7   5  -3  170.98    8.40
   6  -5  -3   26.60    4.80
   6   5  -3   28.40    6.60
  -6   5   3   22.50    5.10
   6   5  -3   23.20    3.30
   5  -5  -3   88.39    5.50
   5   5  -3   72.29    7.00
  -5   5   3   86.69    5.00
   5   5  -3   76.19    5.00
   4  -5  -3   45.10    4.80
   4  -5  -3   50.69    3.20
   4  -5  -3   49.40    3.70
   4  -5  -3   50.29    2.70
   4   5  -3   50.09    5.00
   3  -5  -3  156.58    6.30
   3   5  -3  157.38    6.90
   2  -5  -3  106.49    4.50
   2   5  -3  103.89    5.20
   1  -5  -3    2.30    0.90
   1  -5  -3    3.40    1.20
   1   5  -3    5.60    2.30
  -1   5   3    3.20    0.90
   0  -5  -3 9293.97  233.18
   0   5  -3 8625.84  232.68
   1  -5   3  361.26   11.00
  -1  -5  -3  383.56   11.50
  -1  -5  -3  373.96   12.30
  -1   5  -3  393.26   11.90
  -2  -5  -3 1181.18   34.00
   2  -5   3 1181.98   31.90
  -2  -5  -3 1185.18   32.70
  -2   5  -3 1181.18   33.40
  -3  -5  -3  134.99    8.30
  -3  -5  -3  151.58    6.90
   3  -5   3  157.98    5.70
  -3   5  -3  145.09    7.60
  -4  -5  -3  112.09    9.30
  -4  -5  -3  134.29    7.40
   4  -5   3  138.29    5.80
  -4   5  -3  122.09    8.70
   5  -5   3   38.40    4.30
  -5  -5  -3   40.40    6.60
  -5  -5  -3   42.00    8.90
  -5   5  -3   45.60    8.20
   6  -5   3   -2.10    2.60
  -6  -5  -3    4.30    6.10
  -6   5  -3    8.80    5.60
   7  -5   3   45.80    6.20
  -7  -5  -3   39.40    9.80
  -7   5  -3   44.80    9.60
   9  -6  -3    3.30    4.30
   9   6  -3   13.70    8.60
   9   6  -3   -2.30    5.10
  -9   6   3   -5.10    6.70
   8  -6  -3   -1.60    3.80
   8  -6  -3    0.80    3.90
   8   6  -3    0.50    5.70
   8   6  -3    0.80    3.20
  -8   6   3    1.20    5.10
   7  -6  -3    7.10    3.40
   7  -6  -3   11.80    3.40
   7   6  -3    8.10    5.10
   7   6  -3   15.40    3.50
  -7   6   3    7.10    4.10
   6  -6  -3  335.47   12.60
   6  -6  -3  359.06   12.60
   6   6  -3  349.96   15.20
  -6   6   3  345.77   12.60
   6   6  -3  345.27   12.10
   5  -6  -3   13.90    2.60
   5   6  -3   13.40    3.70
   5   6  -3   11.50    2.40
  -5   6   3   15.60    2.60
   4  -6  -3  256.67    8.50
   4  -6  -3  249.18    9.10
   4  -6  -3  246.18    7.80
   4  -6  -3  256.97    7.50
   4   6  -3  249.88   10.40
   3  -6  -3  624.14   17.90
   3   6  -3  596.74   18.90
   2  -6  -3    4.40    1.50
   2   6  -3    7.70    2.00
   1  -6  -3  887.31   24.10
   1  -6  -3  866.91   23.50
   1   6  -3  869.81   24.90
  -1   6   3  877.31   23.20
   0  -6  -3  693.83   20.20
   0  -6  -3  722.63   20.10
   0   6  -3  719.03   20.30
  -1  -6  -3  723.93   21.40
  -1  -6  -3  739.73   20.60
   1  -6   3  720.83   20.00
  -1   6  -3  715.73   20.70
   2  -6   3  208.48    6.90
  -2  -6  -3  214.78    7.80
  -2  -6  -3  202.28    8.90
  -2   6  -3  205.38    8.30
   3  -6   3   94.29    4.40
  -3  -6  -3   87.39    7.00
  -3  -6  -3   96.79    5.70
  -3   6  -3   91.49    6.30
  -4  -6  -3  826.72   27.30
  -4  -6  -3  798.42   25.00
   4  -6   3  822.92   23.30
  -4   6  -3  840.92   26.40
  -5  -6  -3  156.88    9.50
   5  -6   3  162.28    6.90
  -5  -6  -3  163.28   11.90
  -5   6  -3  164.98   11.10
   6  -6   3   44.90    5.00
  -6  -6  -3   40.40    7.90
  -6   6  -3   47.50    9.90
   7  -6   3   17.50    4.00
  -7  -6  -3   23.00    9.40
  -7   6  -3   23.90    8.40
   9  -7  -3   43.60    5.80
   9   7  -3   48.70    6.70
   9   7  -3   57.79   10.90
  -9   7   3   49.80    8.60
   8  -7  -3   23.60    4.70
   8  -7  -3   18.80    4.50
   8   7  -3   28.40    4.90
   8   7  -3   24.30    7.30
  -8   7   3   20.30    5.70
   7  -7  -3   -4.40    2.90
   7  -7  -3   -0.10    2.90
   7   7  -3    0.30    3.20
   7   7  -3    1.60    4.90
  -7   7   3    2.40    4.10
   6  -7  -3  102.09    6.30
   6  -7  -3  109.69    6.60
   6   7  -3   89.79    5.90
  -6   7   3   90.39    6.20
   6   7  -3   92.89    8.60
   5  -7  -3   26.50    3.90
  -5   7   3   21.90    3.50
   5   7  -3   18.00    4.00
   5   7  -3   21.40    2.80
   4  -7  -3   30.40    2.10
   4  -7  -3   19.70    3.40
   4   7  -3   27.00    4.70
   3  -7  -3  667.23   20.60
   3   7  -3  751.82   21.90
   2  -7  -3  322.67    9.90
   2   7  -3  304.97   10.90
   1  -7  -3  450.05   12.70
   1  -7  -3  456.05   13.20
   1   7  -3  451.25   14.30
  -1   7   3  443.26   12.20
   0  -7  -3 6926.81  176.48
   0  -7  -3 6709.23  176.28
   0   7  -3 6640.04  176.38
   1  -7   3  445.76   12.70
  -1  -7  -3  434.96   14.10
  -1  -7  -3  451.15   13.50
  -1   7  -3  429.16   13.40
   2  -7   3  298.37    9.30
  -2  -7  -3  305.17   10.40
  -2  -7  -3  292.97   11.30
  -2   7  -3  303.37   10.70
  -3  -7  -3  597.54   20.20
   3  -7   3  596.94   17.30
  -3  -7  -3  605.24   18.80
  -3   7  -3  589.24   19.10
  -4  -7  -3   -0.50    3.00
   4  -7   3    1.40    2.30
  -4  -7  -3   -3.30    3.70
  -4   7  -3   -1.30    3.50
   5  -7   3  146.19    6.80
  -5  -7  -3  147.19    9.70
  -5  -7  -3  155.68   11.70
  -5   7  -3  146.69   10.80
  -6  -7  -3   -2.70    6.20
   6  -7   3   -0.60    2.60
  -6   7  -3    4.50    5.60
   7  -7   3    6.90    3.70
  -7  -7  -3    6.70    8.80
  -7   7  -3   10.80    7.80
   9  -8  -3    8.20    4.60
  -9   8   3    4.10    7.20
   9   8  -3    5.20    8.60
   9   8  -3    2.90    5.50
   8  -8  -3   37.90    7.30
   8  -8  -3   39.90    5.50
   8   8  -3   37.30    8.50
  -8   8   3   50.19    8.80
   8   8  -3   46.10    5.70
   7  -8  -3   10.00    3.40
   7  -8  -3   12.50    3.30
  -7   8   3   12.70    4.40
   7   8  -3    8.20    3.60
   7   8  -3   10.80    5.60
   6  -8  -3   81.99    6.00
   6  -8  -3   84.29    5.80
  -6   8   3   80.29    5.80
   6   8  -3   73.09    5.80
   6   8  -3   68.59    8.20
   5  -8  -3   99.19    5.50
   5   8  -3   81.69    7.20
  -5   8   3   89.69    5.00
   5   8  -3   95.29    5.40
   4  -8  -3  104.49    5.20
   4   8  -3   99.09    7.00
   3   8  -3    1.10    2.10
   2  -8  -3 1096.69   29.50
   2   8  -3 1049.89   30.70
   1  -8  -3 4193.88  111.29
   1  -8  -3 4419.06  110.69
  -1   8   3 4150.08  110.29
   1   8  -3 4209.08  112.19
   0  -8  -3  234.18    8.00
   0  -8  -3  233.18    8.20
   0   8  -3  237.98    8.40
   1  -8   3  766.12   20.90
  -1  -8  -3  755.72   22.30
  -1  -8  -3  752.52   21.60
  -1   8  -3  732.33   21.50
  -2  -8  -3    0.10    2.60
   2  -8   3    2.80    1.40
  -2  -8  -3    1.10    1.90
  -2   8  -3    2.10    2.30
   3  -8   3  198.28    7.20
  -3  -8  -3  193.68   10.00
  -3  -8  -3  195.38    8.80
  -3   8  -3  183.08    8.90
  -4  -8  -3  247.58   12.50
  -4  -8  -3  237.88   10.70
   4  -8   3  250.97    8.90
  -4   8  -3  233.98   11.50
  -5  -8  -3   16.20    5.50
   5  -8   3    6.50    2.60
  -5  -8  -3    9.80    4.60
  -5   8  -3    0.60    4.50
  -6  -8  -3   -3.20    6.40
   6  -8   3    1.20    2.70
  -6   8  -3    5.70    5.70
   7  -8   3    6.00    3.70
  -7  -8  -3   -8.00    8.90
  -7   8  -3   12.90    8.20
   9  -9  -3    0.80    4.50
   9   9  -3   -5.00    8.40
   9   9  -3   -5.80    5.40
  -9   9   3    0.60    7.80
   8  -9  -3   17.90    4.60
   8  -9  -3   14.80    4.30
  -8   9   3   15.20    5.50
   8   9  -3   17.20    7.30
   8   9  -3   20.60    4.70
   7  -9  -3   14.40    3.70
   7  -9  -3   11.70    3.30
  -7   9   3   10.00    4.30
   7   9  -3   10.10    5.70
   7   9  -3    7.80    3.70
   6  -9  -3  209.98    9.10
   6  -9  -3  199.28    8.50
   6   9  -3  197.88    8.70
  -6   9   3  200.68    8.70
   6   9  -3  191.78   11.70
   5  -9  -3  208.08    8.10
   5  -9  -3  197.28    8.70
   5   9  -3  208.28   10.70
  -5   9   3  204.38    7.60
   4  -9  -3  552.84   16.40
   4   9  -3  536.45   18.70
   3  -9  -3 1667.23   44.50
   3   9  -3 1622.74   46.40
   2  -9  -3  288.07    9.20
   2   9  -3  282.97   10.70
   1  -9  -3    4.10    1.50
   1   9  -3    7.00    2.80
   0  -9  -3   13.00    2.50
   0  -9   3   15.60    1.90
   0  -9  -3   12.00    2.70
   0   9  -3   14.50    2.80
  -1  -9  -3   13.40    2.90
  -1  -9  -3   15.30    3.50
   1  -9   3   13.60    2.10
  -1   9  -3   12.90    2.50
  -2  -9  -3    2.10    2.10
   2  -9   3    1.20    1.50
  -2  -9  -3    1.30    2.80
  -2   9  -3   -1.50    2.10
   3  -9   3 1698.23   45.60
  -3  -9  -3 1663.83   47.20
  -3  -9  -3 1692.33   48.60
  -3   9  -3 1676.53   47.30
   4  -9   3   39.00    4.30
  -4  -9  -3   41.10    7.40
  -4  -9  -3   47.40    6.50
  -4   9  -3   27.10    5.10
  -5  -9  -3   44.00    7.60
   5  -9   3   36.30    4.80
  -5  -9  -3   43.40    9.40
  -5   9  -3   38.90    6.30
  -6  -9  -3    6.00    6.90
   6  -9   3    0.70    2.90
  -6   9  -3   -1.70    5.60
  -7  -9  -3   10.60    9.30
   7  -9   3   23.20    4.30
  -7   9  -3   28.40    8.80
   9 -10  -3    6.40    5.10
   9  10  -3   -1.50    5.80
   9  10  -3    4.30    9.00
   8 -10  -3   16.80    4.40
   8 -10  -3    7.10    4.40
  -8  10   3    9.40    5.30
   8  10  -3   20.00    7.40
   8  10  -3    5.80    4.50
   7 -10  -3   -0.30    2.70
   7 -10  -3   -1.00    3.20
  -7  10   3   -4.50    4.00
   7  10  -3    0.10    5.40
   7  10  -3   -1.50    3.40
   6 -10  -3  273.97   10.90
   6 -10  -3  276.77   10.30
  -6  10   3  274.57   10.40
   6  10  -3  279.17   10.80
   6  10  -3  267.37   14.00
   5 -10  -3   74.79    5.70
   5 -10  -3   82.79    5.10
  -5  10   3   75.79    4.60
   5  10  -3   81.29    7.10
   4 -10  -3   72.29    4.60
   4  10  -3   67.29    6.30
   3 -10  -3 1812.92   48.30
   3  10  -3 1775.42   50.49
   2 -10  -3   64.29    3.80
   2  10  -3   64.29    5.40
   1 -10  -3  180.28    6.70
   1  10  -3  187.48    8.40
   0 -10  -3  271.77    9.20
   0 -10  -3  268.97    9.10
   0 -10   3  266.17    8.30
   0  10  -3  267.17    9.70
  -1 -10  -3   16.30    3.20
   1 -10   3   16.90    2.30
  -1 -10  -3   18.50    3.60
  -1  10  -3   12.10    2.60
   2 -10   3  113.49    4.90
  -2 -10  -3  108.89    7.20
  -2 -10  -3  114.79    6.20
  -2  10  -3  101.39    5.90
  -3 -10  -3   95.09    6.90
   3 -10   3  106.89    5.40
  -3 -10  -3  103.99    8.00
  -3  10  -3   90.49    6.90
   4 -10   3  641.64   19.00
  -4 -10  -3  633.44   22.80
  -4 -10  -3  616.94   21.50
  -4  10  -3  635.24   21.50
   5 -10   3   91.99    6.30
  -5 -10  -3  101.59    9.00
  -5 -10  -3  108.49   10.70
  -5  10  -3   92.29    9.90
  -6 -10  -3   17.00    7.90
   6 -10   3   11.20    3.40
  -6  10  -3   18.70    6.50
   9 -11  -3   24.00    5.70
   9  11  -3   25.30   10.20
   9  11  -3   17.90    6.40
   8 -11  -3    5.30    4.20
  -8  11   3    5.10    5.30
   8  11  -3    8.00    7.50
   8  11  -3    8.30    4.80
   7 -11  -3   58.79    5.80
   7 -11  -3   65.39    6.80
   7  11  -3   63.39   10.60
   7  11  -3   64.59    7.00
  -7  11   3   47.70    7.20
   6 -11  -3   92.39    6.50
   6 -11  -3   90.39    5.90
  -6  11   3   90.09    6.00
   6  11  -3   86.49    9.10
   5 -11  -3   86.79    5.80
   5 -11  -3   79.19    5.10
   5  11  -3   85.39    7.40
  -5  11   3   74.39    4.60
   4 -11  -3 1114.49   30.60
   4 -11  -3 1098.59   31.30
   4  11  -3 1087.59   33.50
   3 -11  -3 2792.62   72.59
   3  11  -3 2667.83   74.79
   2 -11  -3 1601.74   43.00
   2  11  -3 1581.64   44.90
   1 -11  -3    0.60    1.60
   1  11  -3    5.80    3.40
   0 -11   3  421.36   12.50
   0 -11  -3  427.26   13.30
   0 -11  -3  423.56   13.50
   0  11  -3  441.46   14.00
  -1 -11  -3  488.95   15.30
   1 -11   3  464.35   14.00
  -1 -11  -3  480.55   15.50
  -1  11  -3  468.35   14.80
   2 -11   3  128.19    5.40
  -2 -11  -3  115.19    7.70
  -2 -11  -3  120.69    6.80
  -2  11  -3  111.39    6.20
  -3 -11  -3    1.40    3.50
   3 -11   3    2.70    2.20
  -3 -11  -3    1.80    3.60
  -3  11  -3   -1.10    3.00
   4 -11   3  131.59    6.80
  -4 -11  -3  135.59    9.10
  -4 -11  -3  146.19   10.50
  -4  11  -3  135.19    9.00
  -5 -11  -3   25.20    6.40
  -5 -11  -3   19.80    5.10
   5 -11   3   15.20    3.40
  -5  11  -3   24.20    5.60
   6 -11   3    0.50    3.10
  -6 -11  -3    0.80    7.00
  -6 -11  -3    3.90    5.80
  -6  11  -3   -3.00    6.00
   9 -12  -3   28.30    6.10
   9  12  -3   16.60    6.60
   9  12  -3   22.70   10.40
   8 -12  -3   66.09    8.30
   8  12  -3   45.60    6.40
   8  12  -3   54.89   10.20
   7 -12  -3   24.10    4.50
   7 -12  -3   28.50    5.40
   7  12  -3   24.40    4.70
  -7  12   3   24.60    4.60
   7  12  -3   31.90    7.40
   6 -12  -3   44.20    5.10
   6 -12  -3   49.40    5.60
  -6  12   3   48.30    5.10
   6  12  -3   62.39    8.40
   5 -12  -3  260.37    9.40
   5 -12  -3  252.57   10.20
   5  12  -3  260.17   12.60
   4 -12  -3   16.10    3.70
   4 -12  -3   14.00    3.00
   4  12  -3   23.40    4.90
   3 -12  -3  115.69    5.60
   3  12  -3  125.69    7.40
   2 -12  -3    7.00    2.00
   2  12  -3    7.40    3.40
   1 -12  -3 1586.14   42.90
   1  12  -3 1563.44   44.20
   0 -12  -3  157.58    6.70
   0 -12  -3  154.28    6.50
   0 -12   3  153.88    5.70
   0  12  -3  150.98    7.70
  -1 -12  -3  578.34   17.90
  -1 -12  -3  569.54   17.90
   1 -12   3  557.44   16.40
  -1  12  -3  549.15   17.20
  -2 -12  -3  257.07   10.60
   2 -12   3  266.77    8.80
  -2 -12  -3  235.88   11.10
  -2  12  -3  246.48    9.70
  -3 -12  -3   40.80    7.30
   3 -12   3   42.30    4.50
  -3  12  -3   28.90    6.10
  -4 -12  -3   -0.80    4.50
  -4 -12  -3    3.80    3.70
   4 -12   3    0.20    2.60
  -4  12  -3    0.30    3.60
   5 -12   3  200.48    9.20
  -5 -12  -3  198.18   12.10
  -5 -12  -3  209.98   13.90
  -5  12  -3  222.38   12.70
  -6 -12  -3    5.20    7.40
  -6 -12  -3    7.10    6.00
   6 -12   3    0.40    3.40
  -6  12  -3    5.80    6.50
   8 -13  -3   32.10    5.40
   8  13  -3   28.30    5.90
   8  13  -3   26.30    8.90
   7 -13  -3   24.80    4.60
   7 -13  -3   24.70    3.90
   7  13  -3   28.50    7.20
  -7  13   3   14.60    6.60
   6 -13  -3   13.10    3.40
   6 -13  -3   13.70    3.00
   6  13  -3   10.90    5.20
  -6  13   3   10.40    3.00
   5 -13  -3  474.05   15.90
   5 -13  -3  495.75   14.90
   5  13  -3  458.15   18.50
   4 -13  -3  305.27   11.20
   4 -13  -3  295.77   10.20
   4  13  -3  297.37   12.90
   3 -13  -3   69.29    4.80
   3 -13  -3   65.79    4.40
   3  13  -3   67.79    6.00
   2 -13  -3  154.08    6.50
   2  13  -3  161.08    8.70
   1 -13  -3    2.80    1.90
   1  13  -3   11.60    4.10
   0 -13  -3  257.47    9.00
   0 -13   3  244.08    8.10
   0 -13  -3  251.47    9.40
   0  13  -3  228.08   10.00
  -1 -13  -3   52.09    4.90
  -1 -13  -3   50.99    5.00
   1 -13   3   48.10    3.50
  -1  13  -3   36.80    4.90
  -2 -13  -3  331.87   12.90
   2 -13   3  329.57   10.70
  -2 -13  -3  333.57   13.20
  -2  13  -3  299.47   11.70
   3 -13   3 1821.72   49.20
  -3 -13  -3 1748.43   51.49
  -3 -13  -3 1821.02   52.19
  -3  13  -3 1823.92   50.69
   4 -13   3  334.97   11.90
  -4 -13  -3  344.87   15.70
  -4 -13  -3  319.47   14.40
  -4  13  -3  344.87   14.30
  -5 -13  -3  145.69   10.90
  -5 -13  -3  153.68   12.60
   5 -13   3  136.79    8.00
  -5  13  -3  156.48   11.50
   6 -13   3   -5.10    3.20
  -6 -13  -3    5.20    7.50
  -6 -13  -3    6.40    6.10
  -6  13  -3   -0.20    6.40
   8 -14  -3  150.08   10.30
   8  14  -3  133.39   16.80
   7 -14  -3   17.60    4.40
   7  14  -3   17.30    7.10
   6 -14  -3   21.30    3.80
   6 -14  -3   27.50    4.70
  -6  14   3   16.90    3.30
   6  14  -3   26.20    6.20
   5 -14  -3  337.07   11.50
   5 -14  -3  331.17   12.40
   5  14  -3  353.36   15.60
   4 -14  -3  647.24   20.60
   4 -14  -3  684.93   19.80
   4  14  -3  688.43   23.10
   3 -14  -3  106.19    5.80
   3 -14  -3   97.89    5.30
   3  14  -3  104.89    7.30
   2 -14  -3  111.19    5.50
   2 -14  -3  102.09    5.40
   2  14  -3  120.69    7.70
   1 -14  -3  251.87    9.50
   1 -14  -3  267.27    9.00
  -1  14   3  269.77    8.80
   1  14  -3  267.87   11.50
   0 -14  -3   19.10    3.20
   0 -14  -3   29.10    4.20
   0 -14   3   25.60    3.00
  -1 -14  -3    5.70    2.80
   1 -14   3    2.80    2.10
  -1 -14  -3    7.10    3.00
  -1  14  -3   -1.50    2.90
   2 -14   3    9.40    2.40
  -2 -14  -3    6.10    3.30
  -2 -14  -3    9.60    3.90
  -2  14  -3    1.80    3.30
  -3 -14  -3  277.57   13.10
  -3 -14  -3  263.67   12.50
   3 -14   3  282.07   10.20
  -3  14  -3  284.37   11.90
  -4 -14  -3    0.60    4.60
   4 -14   3    0.70    2.70
  -4 -14  -3    2.70    3.90
  -4  14  -3    4.80    4.00
  -5 -14  -3    6.60    4.90
   5 -14   3    4.00    3.40
  -5 -14  -3    9.00    5.90
  -5  14  -3    8.30    5.10
  -6 -14  -3   -1.40    6.40
  -6 -14  -3   -8.40    7.20
   6 -14   3    3.30    3.50
  -6  14  -3   -2.20    6.50
   8 -15  -3  207.78   11.90
   8  15  -3  186.48   18.60
   7 -15  -3  842.72   27.10
   7 -15  -3  839.82   25.00
   7  15  -3  871.31   32.60
   6 -15  -3   24.00    4.30
   6 -15  -3   33.30    5.10
   6  15  -3   28.60    6.80
   5 -15  -3  141.39    7.60
   5 -15  -3  143.19    7.00
   5  15  -3  159.18   10.70
   4 -15  -3   56.89    4.80
   4 -15  -3   61.89    5.20
   4  15  -3   69.29    7.10
   3 -15  -3  159.18    7.00
   3 -15  -3  173.58    7.50
   3  15  -3  173.18    9.40
   2 -15  -3  128.69    6.00
   2 -15  -3  116.49    6.00
   2  15  -3  124.19    8.20
   1 -15  -3  222.78    9.00
   1 -15  -3  226.78    8.10
  -1  15   3  207.18    7.50
   1  15  -3  240.58   11.10
   0 -15  -3   -1.40    2.00
   0 -15   3   -2.90    2.00
   0 -15  -3    1.50    2.70
   0  15   3   -0.40    2.70
   0  15  -3    6.60    4.00
   0  15   3    0.60    1.80
  -1 -15  -3 2058.19   53.59
   1 -15   3 1856.81   51.79
  -1 -15  -3 1849.91   53.69
  -1  15  -3 1923.51   52.59
   2 -15   3  459.65   14.30
  -2 -15  -3  460.55   16.70
  -2 -15  -3  470.25   16.80
  -2  15  -3  429.16   15.50
   3 -15   3    4.40    2.50
  -3 -15  -3    6.40    4.20
  -3 -15  -3    4.20    3.60
  -3  15  -3    7.40    3.50
  -4 -15  -3    9.40    5.00
   4 -15   3    4.50    3.00
  -4 -15  -3    8.20    4.50
  -4  15  -3   11.60    4.50
  -5 -15  -3   -1.20    5.80
   5 -15   3   -0.10    3.20
  -5 -15  -3    5.60    5.30
  -5  15  -3   -3.30    5.10
  -6 -15  -3   20.70    7.70
   6 -15   3   32.40    4.70
  -6 -15  -3   21.70    8.50
  -6  15  -3   38.00    8.90
   8 -16  -3  217.08   12.50
   8  16  -3  199.28   19.30
   7 -16  -3   96.39    9.20
   7  16  -3   76.49   14.30
   6 -16  -3   19.20    4.20
   6 -16  -3   26.80    5.30
   6  16  -3   18.80    6.70
   5 -16  -3   37.60    5.00
   5 -16  -3   46.90    5.40
   5  16  -3   45.10    8.00
   4 -16  -3  203.28    8.80
   4 -16  -3  205.48    8.30
   4  16  -3  216.58   11.40
   3 -16  -3    8.90    2.90
   3 -16  -3    9.40    2.50
   3  16  -3   11.00    4.00
   2 -16  -3  499.75   15.90
   2 -16  -3  507.95   15.70
   2  16  -3  503.85   18.20
   1 -16  -3   31.10    5.00
   1 -16  -3   31.80    4.00
  -1  16   3   28.50    3.80
   0 -16   3   67.69    4.90
   0 -16  -3   74.29    4.80
   0 -16  -3   73.69    7.00
   0  16   3   74.59    4.60
   0  16  -3   92.79    7.60
   0  16   3   67.29    6.40
   1 -16   3  301.67   11.00
  -1 -16  -3  329.87   12.80
  -1 -16  -3  337.67   13.30
  -1  16  -3  321.07   12.20
  -2 -16  -3  108.79    8.30
   2 -16   3  103.69    6.00
  -2 -16  -3  106.79    8.00
  -2  16  -3  110.99    7.60
  -3 -16  -3   12.80    4.30
  -3 -16  -3   14.60    4.60
   3 -16   3    9.60    2.90
  -3  16  -3   12.60    3.70
  -4 -16  -3   -2.40    4.10
   4 -16   3   -4.60    2.70
  -4 -16  -3   -5.10    4.70
  -4  16  -3   -5.10    4.00
  -5 -16  -3   29.50    7.30
  -5 -16  -3   24.90    6.70
   5 -16   3   24.00    4.30
  -5  16  -3   23.80    6.40
  -6 -16  -3   -3.90    7.80
  -6 -16  -3   -4.70    7.00
   6 -16   3    2.00    3.90
  -6  16  -3   -0.10    7.10
   8 -17  -3   58.09   10.20
   8  17  -3   34.00   10.60
   7 -17  -3  807.62   26.50
   7  17  -3  829.82   32.90
   6 -17  -3  302.97   12.80
   6 -17  -3  308.57   11.60
   6  17  -3  302.67   17.60
   5 -17  -3  173.18    8.10
   5 -17  -3  174.58    8.80
   5  17  -3  158.18   11.80
   4 -17  -3    1.20    2.60
   4 -17  -3    4.80    2.80
   4  17  -3   -2.90    3.70
   3 -17  -3  300.77   11.30
   3 -17  -3  309.07   11.10
   3  17  -3  310.87   13.70
   2 -17  -3   59.59    5.50
   2 -17  -3   61.79    4.90
   2  17  -3   65.09    7.70
   1 -17  -3 1731.53   46.50
   1 -17  -3 1677.63   47.60
  -1  17   3 1743.03   46.40
   1  17  -3 1691.83   48.90
   0 -17  -3 1436.46   39.20
   0 -17  -3 1438.96   41.60
   0 -17   3 1437.46   39.50
   0  17   3 1492.25   41.20
   0  17  -3 1412.76   41.10
   1 -17   3 3756.42   99.59
  -1 -17  -3 3739.33  102.09
   1  17   3 3830.92   99.49
  -1  17  -3 3688.83  100.29
   1  17   3 3801.92  102.19
  -2 -17  -3   81.59    7.80
  -2 -17  -3   94.29    7.60
   2 -17   3   86.89    5.60
  -2  17  -3  109.09    7.40
  -3 -17  -3    7.60    4.20
  -3 -17  -3    3.60    3.70
   3 -17   3    2.70    2.60
  -3  17  -3   10.70    3.80
  -4 -17  -3    0.50    5.00
   4 -17   3    4.60    3.20
  -4 -17  -3    1.20    4.80
  -4  17  -3    3.30    4.30
   5 -17   3   11.80    3.80
  -5 -17  -3   15.10    7.00
  -5 -17  -3   17.50    6.30
  -5  17  -3    5.90    5.80
   8 -18  -3    3.00    5.80
   8  18  -3    7.40   10.70
   7 -18  -3   62.49    8.80
   7  18  -3   41.40    9.90
   6 -18  -3   19.70    4.40
   6 -18  -3   13.00    3.80
   6  18  -3    5.30    6.90
   5 -18  -3  189.58    9.40
   5 -18  -3  197.48    9.00
   5  18  -3  170.58   12.80
   4 -18  -3   54.29    6.00
   4 -18  -3   51.49    5.70
   4  18  -3   42.50    8.00
   3 -18  -3  285.77   11.00
   3 -18  -3  286.27   11.10
   3  18  -3  295.37   13.70
   2 -18  -3  148.79    8.00
   2 -18  -3  151.18    7.20
   2  18  -3  155.78   10.40
   1 -18  -3  139.29    8.00
   1 -18  -3  111.69    6.50
  -1  18   3  119.19    6.40
   0 -18  -3  724.23   20.80
   0 -18  -3  706.73   23.50
   0 -18   3  738.63   21.20
   0  18  -3  735.53   23.10
   0  18   3  734.63   22.90
  -1 -18  -3  389.46   15.70
   1 -18   3  403.86   13.10
  -1  18  -3  421.26   14.30
   1  18   3  394.06   16.10
   1  18   3  412.16   13.30
  -2 -18  -3   -2.20    3.60
   2 -18   3   -1.80    2.30
   3 -18   3   -4.20    2.60
  -3 -18  -3   -2.20    3.70
  -3 -18  -3   -1.10    4.10
  -3  18  -3    3.80    3.90
   4 -18   3    8.00    3.50
  -4 -18  -3    8.00    5.30
  -4 -18  -3   11.80    5.20
  -4  18  -3    9.10    5.00
  -5 -18  -3   41.40    8.20
  -5 -18  -3   42.00    8.30
   5 -18   3   43.30    6.80
  -5  18  -3   41.10    7.50
   7 -19  -3  115.69    9.90
   7  19  -3  111.79   15.70
   6 -19  -3   -4.00    3.60
   6 -19  -3   -0.80    3.90
   6  19  -3   -4.20    6.40
   5 -19  -3    3.40    3.20
   5 -19  -3    0.50    3.40
   5  19  -3    0.60    5.50
   4 -19  -3   13.20    3.50
   4  19  -3    4.90    5.00
   3 -19  -3  126.89    7.60
   3 -19  -3  119.89    7.20
   3  19  -3  119.29    9.70
   2 -19  -3   86.59    6.20
   2 -19  -3   90.19    7.00
   2  19  -3   90.49    9.50
   1 -19  -3 1600.74   43.90
   1 -19  -3 1587.84   45.60
   1  19  -3 1592.64   46.70
  -1  19   3 1629.04   43.90
   0 -19  -3  704.93   21.00
   0 -19   3  753.42   21.50
   0 -19  -3  720.33   23.80
   0  19  -3  738.23   23.30
   0  19   3  758.42   23.10
   1 -19   3   68.99    4.70
   1  19   3   57.99    8.30
   1  19   3   59.39    5.60
   2 -19   3   45.80    4.70
  -2 -19  -3   42.90    7.10
   2  19   3   58.19    5.80
   2  19   3   62.99    8.40
  -2  19  -3   63.29    6.60
   3 -19   3   27.00    5.10
  -3 -19  -3   28.70    5.70
  -3 -19  -3   28.90    6.10
  -4 -19  -3   -0.90    5.70
   4 -19   3   -0.70    3.40
  -4 -19  -3    4.60    5.60
  -4  19  -3    4.50    5.20
   5 -19   3   80.59    7.90
  -5 -19  -3   76.89   13.20
  -5 -19  -3   65.79   12.70
  -5  19  -3   79.59   12.40
   7 -20  -3    9.70    5.00
   7  20  -3   12.70    8.50
   6 -20  -3   12.80    4.50
   6 -20  -3   10.90    4.20
   6  20  -3   22.20    7.80
   5 -20  -3   42.60    6.90
   5 -20  -3   62.79    6.90
   5  20  -3   52.39   10.20
   4 -20  -3  341.27   12.90
   4 -20  -3  334.67   13.00
   4  20  -3  346.37   16.90
   3 -20  -3  130.49    8.10
   3 -20  -3  117.39    7.30
   3  20  -3  111.49   10.40
   2 -20  -3  293.47   11.90
   2 -20  -3  290.17   11.20
   2  20  -3  281.07   14.50
   1 -20  -3  183.48    7.80
   1 -20  -3  178.48    9.70
  -1  20   3  166.98    7.90
   1  20  -3  188.58   11.50
   0 -20   3  153.38    6.60
   0 -20  -3  126.59    9.10
   0 -20  -3  144.79    6.30
   0  20  -3  146.69    9.00
   0  20   3  147.89    8.40
   1 -20   3   80.69    5.30
  -1 -20  -3   68.69    7.70
  -1  20  -3   96.19    7.10
   1  20   3   88.89    8.90
   2 -20   3  116.59    6.50
  -2 -20  -3  115.49    9.30
   2  20   3  101.69   10.10
  -2  20  -3  135.89    8.10
   2  20   3  110.79    7.10
   3 -20   3   55.59    6.00
  -3 -20  -3   45.00    9.20
   3  20   3   61.79   10.40
   3  20   3   61.39    7.00
   4 -20   3   38.80    6.60
  -4 -20  -3   29.70    7.80
  -5 -20  -3   41.50    8.70
  -5 -20  -3   28.20    8.70
   5 -20   3   33.60    5.30
  -5  20  -3   31.90    8.10
   7 -21  -3   17.60    5.80
   7  21  -3   19.20    9.90
   6 -21  -3   28.60    5.20
   6 -21  -3   29.70    7.10
   6  21  -3   44.70    8.80
   5 -21  -3    4.50    3.60
   5 -21  -3    4.90    4.00
   5  21  -3    5.60    6.10
   4 -21  -3    1.10    3.40
   4 -21  -3    0.50    3.60
   4  21  -3    4.50    5.60
   3 -21  -3 2106.89   57.79
   3 -21  -3 2028.10   57.09
   3  21  -3 2096.29   61.09
   2 -21  -3   -2.80    3.30
   2 -21  -3    5.60    3.50
   2  21  -3   -2.00    5.90
   1 -21  -3   21.50    4.60
   1 -21  -3   18.80    3.20
   1  21  -3   13.80    5.80
   0 -21  -3    4.80    2.40
   0 -21   3    7.00    2.40
   0  21   3   10.10    4.00
   0  21  -3    8.80    4.40
  -1 -21  -3    3.50    4.10
   1 -21   3    6.30    2.70
  -1  21  -3   12.70    3.90
   1  21   3   14.60    4.70
  -2 -21  -3   51.39    8.60
   2 -21   3   54.29    5.40
   2  21   3   57.99    6.40
   2  21   3   50.89    9.40
  -3 -21  -3    0.90    5.60
   3 -21   3   11.40    3.40
   3  21   3    5.30    4.30
   3  21   3   11.70    6.70
  -4 -21  -3  201.08   15.90
   4 -21   3  206.98   10.50
  -4  21  -3  227.98   13.90
   4  21   3  183.58   11.30
   4  21   3  208.48   16.60
   6 -22  -3    5.70    4.70
   6  22  -3   24.90    8.40
   5 -22  -3   15.10    4.10
   5 -22  -3    9.70    4.30
   5  22  -3    8.60    6.50
   4 -22  -3    0.50    3.60
   4 -22  -3   -2.00    3.70
   4  22  -3    8.30    5.90
   3 -22  -3   50.59    6.30
   3  22  -3   59.69   10.20
   2 -22  -3  201.58    9.00
   2 -22  -3  212.08   10.70
   2  22  -3  196.28   13.30
   1 -22  -3    1.50    2.80
   1 -22  -3   -5.40    3.40
   1  22  -3   -3.00    5.70
   0 -22   3    7.20    2.50
   0 -22  -3   -0.90    4.00
   0 -22  -3    1.90    2.40
   0  22   3    4.20    4.00
   0  22  -3    2.60    4.40
   1 -22   3   10.50    3.00
  -1 -22  -3    6.50    4.90
  -1  22  -3   16.70    4.20
   1  22   3   12.50    5.10
   2 -22   3    0.60    2.80
  -2 -22  -3    0.20    4.90
  -3 -22  -3    3.40    5.90
   3 -22   3   11.00    3.60
   3  22   3    4.30    6.90
   3  22   3    7.70    4.50
   4 -22   3   57.89    7.50
  -4 -22  -3   47.80    9.00
   4  22   3   47.90    6.80
   4  22   3   52.29   10.30
   6 -23  -3    0.00    4.60
   6  23  -3    6.50    8.10
   5 -23  -3   48.90    7.70
   5 -23  -3   61.99    7.50
   5  23  -3   61.09   12.50
   4 -23  -3   42.40    6.80
   4 -23  -3   31.10    7.00
   4  23  -3   47.90   10.60
   3 -23  -3   53.39    7.60
   3 -23  -3   72.89    6.60
   3  23  -3   66.19   10.90
   2 -23  -3   -0.90    3.80
   2 -23  -3    0.40    3.20
   2  23  -3   -1.50    6.40
   1 -23  -3    2.40    4.10
   1 -23  -3    9.20    3.40
   1  23  -3    3.30    6.00
   0 -23  -3   65.09    8.50
   0 -23   3   86.39    5.60
   0 -23  -3   79.39    5.20
   0  23  -3   85.79    8.40
   0  23   3   92.39    8.10
  -1 -23  -3   39.70    8.80
   1 -23   3   40.20    5.10
   1  23   3   43.60    8.10
  -2 -23  -3    2.50    5.30
   3 -23   3    7.40    3.70
  -3 -23  -3    3.60    6.40
   3  23   3   -6.20    4.50
   3  23   3    2.20    7.30
   4 -23   3   25.80    5.10
  -4 -23  -3   21.30    8.40
   4  23   3   10.70    6.20
   4  23   3    7.10    9.80
   6 -24  -3   15.20    5.50
   6  24  -3   11.80    8.80
   5 -24  -3   10.20    4.50
   5 -24  -3   -4.60    4.30
   5  24  -3    5.90    7.30
   4 -24  -3   46.50    7.10
   4 -24  -3   42.20    5.60
   4  24  -3   46.70    8.50
   3 -24  -3    8.80    3.70
   3 -24  -3   -2.40    4.00
   3  24  -3    0.10    6.60
   2 -24  -3    2.90    3.30
   2  24  -3   -4.80    6.50
   1 -24  -3   23.70    4.00
   1 -24  -3   26.70    5.60
   1  24  -3   20.90    6.70
   0 -24  -3   19.80    3.20
   0 -24  -3   17.80    5.50
   0 -24   3   24.50    3.40
   0  24   3   16.30    5.60
   0  24  -3   22.40    5.40
  -1 -24  -3    4.80    5.70
   1 -24   3    8.00    3.10
   1  24   3    6.40    5.30
   2 -24   3    1.20    3.30
  -2 -24  -3   -1.80    5.50
   2  24   3    1.60    6.00
   3 -24   3   10.70    4.00
   3  24   3   15.20    8.10
   5 -25  -3   -4.90    4.40
   5 -25  -3    3.50    4.80
   5  25  -3   -1.50    7.90
   4 -25  -3   -0.70    4.40
   4 -25  -3   -0.70    4.20
   4  25  -3   -2.60    7.30
   3 -25  -3    6.30    3.90
   3 -25  -3    1.50    4.40
   3  25  -3    0.10    7.50
   2 -25  -3   11.30    3.80
   2 -25  -3   13.60    5.00
   2  25  -3    3.60    7.40
   1 -25  -3    2.80    3.40
   1 -25  -3   -0.60    4.50
   1  25  -3   -9.50    5.90
   0 -25   3   40.90    5.40
   0 -25  -3   51.79   10.40
   0  25  -3   50.79    8.30
   1 -25   3    3.50    3.20
  -1 -25  -3    1.30    5.50
   1  25   3    3.20    5.60
  -3 -25  -3    3.80    7.70
   5 -26  -3   -0.90    4.80
   5  26  -3    2.80    8.70
   4 -26  -3   15.30    4.50
   4 -26  -3   13.90    5.20
   4  26  -3   17.80    8.80
   3 -26  -3   18.60    5.20
   3 -26  -3   15.10    4.40
   3  26  -3   17.80    8.70
   2 -26  -3   12.20    4.00
   2 -26  -3   13.90    5.30
   2  26  -3   -8.70    7.60
   1 -26  -3   59.99    6.20
   1 -26  -3   59.59   10.10
   1  26  -3   49.60    8.40
   0 -26   3    6.50    3.30
   0 -26  -3    6.50    5.50
   0  26  -3   11.20    5.40
   1 -26   3   21.30    4.20
  -1 -26  -3   22.80    6.90
  -2 -26  -3   41.20    8.20
   2 -26   3   42.60    7.30
   2  26   3   37.60    8.40
   4 -27  -3    1.70    4.50
   4 -27  -3    2.10    5.20
   3 -27  -3    6.80    4.30
   3 -27  -3    0.50    5.10
   2 -27  -3   55.69    9.80
   2 -27  -3   51.69    7.10
   2  27  -3   43.30    9.70
   1 -27  -3  108.39    7.40
   1 -27  -3   98.69   11.50
   1  27  -3   74.99   11.80
   0 -27  -3   97.49   12.50
   0  27  -3   97.49   10.00
  -1 -27  -3   25.00    7.50
   1 -27   3   14.00    4.30
   2 -27   3   35.50    5.30
  -2 -27  -3   44.80    9.50
   3 -28  -3    3.30    4.70
   3 -28  -3    6.40    5.60
   3  28  -3  -13.60    9.40
   2 -28  -3   54.59   10.70
   2 -28  -3   50.49    7.80
   1 -28  -3   20.50    6.50
   1 -28  -3   14.50    4.20
   1  28  -3    3.80    7.50
   0 -28  -3   16.80    7.10
   0  28  -3   24.60    6.40
   1 -28   3   31.90    5.00
  -1 -28  -3   22.70    8.50
   2 -29  -3  269.47   15.90
   2 -29  -3  240.08   12.10
   2  29  -3  207.68   18.60
   1 -29  -3  181.48   14.50
   1  29  -3  123.29   14.00
   0 -29  -3   25.30    7.80
   0  29  -3   22.90    6.80
   9   0  -4   -1.80    3.90
   9   0  -4   -0.60    6.90
   9   0  -4    6.70    4.40
   8   0  -4    0.80    5.20
   8   0  -4    5.80    4.30
   8   0  -4    0.20    3.30
   7   0  -4    2.80    2.60
   7   0  -4   -1.90    4.00
   7   0  -4   -2.30    3.80
   6   0  -4    4.00    2.60
   6   0  -4    2.80    4.00
   5   0  -4   34.30    5.00
   3   0  -4    1.80    2.20
   3   0  -4    3.40    2.20
   2   0  -4    3.60    2.10
   2   0  -4    1.40    1.50
   1   0  -4   -0.40    1.50
   1   0  -4   -1.70    1.40
   0   0  -4  499.65   15.10
   0   0  -4  518.85   14.70
  -1   0  -4   -0.10    1.10
  -1   0  -4   -1.70    1.70
  -2   0  -4 1153.48   31.80
  -2   0  -4 1189.68   34.00
  -3   0  -4    5.50    4.20
  -3   0  -4   -2.80    2.60
  -4   0  -4  627.84   22.80
  -5   0  -4    3.80    5.40
  -6   0  -4   25.90    8.20
   9  -1  -4   12.30    4.40
   9  -1  -4    7.10    6.90
   9  -1  -4    5.60    5.10
   9  -1  -4   12.40    4.50
   9   1  -4    2.90    7.20
   9   1  -4   10.60    4.70
   9   1  -4    7.70    4.20
   9   1  -4    3.70    5.40
   8  -1  -4   14.60    5.60
   8  -1  -4   14.90    4.70
   8  -1  -4   20.40    3.80
   8   1  -4   15.40    3.80
   8   1  -4   13.70    5.60
   7  -1  -4    4.60    4.00
   7  -1  -4    3.50    2.60
   7  -1  -4    0.40    4.00
   7   1  -4    5.10    4.20
   7   1  -4    4.70    2.80
   6  -1  -4  497.15   18.00
   6  -1  -4  495.05   18.10
   6  -1  -4  516.75   15.50
   6   1  -4  500.65   15.60
   6   1  -4  494.95   18.40
   5  -1  -4  333.77   12.70
   5  -1  -4  319.77   12.00
   5   1  -4  315.27   12.40
   4  -1  -4  421.56   14.10
   4  -1  -4  347.67   12.90
   4   1  -4  356.26   13.50
   3  -1  -4  656.53   19.80
   3  -1  -4  653.33   19.00
   3   1  -4  650.63   19.40
   3   1  -4  660.53   20.00
   2  -1  -4   29.40    3.10
   2  -1  -4   30.50    3.30
   2   1  -4   24.10    3.20
   2   1  -4   33.80    3.90
   1  -1  -4  274.17    8.60
   1  -1  -4  295.27    9.10
   1   1  -4  268.27    8.80
   1   1  -4  268.77    9.10
   0  -1  -4  820.22   22.40
   0  -1  -4  797.42   22.80
   0   1  -4  781.12   22.70
   0   1  -4  836.12   22.40
  -1  -1  -4  125.79    4.70
  -1  -1  -4  121.49    5.90
  -1   1  -4  118.89    5.80
  -1   1  -4  125.69    4.60
  -2  -1  -4  424.56   14.80
  -2  -1  -4  422.56   12.70
  -2   1  -4  419.16   12.40
  -2   1  -4  420.16   14.60
  -3  -1  -4 1247.28   36.10
  -3  -1  -4 1326.27   39.00
  -3   1  -4 1349.86   38.80
  -4  -1  -4  304.67   14.90
  -4   1  -4  327.67   14.90
  -5  -1  -4    3.20    5.50
  -5   1  -4    6.60    5.50
  -6  -1  -4   -1.40    7.40
  -6   1  -4   -1.10    7.00
   9  -2  -4   14.00    7.30
   9  -2  -4    6.00    4.30
   9  -2  -4    6.80    5.10
   9  -2  -4   10.70    4.50
   9   2  -4   19.10    4.70
   9   2  -4   11.80    4.40
   9   2  -4   11.70    7.20
   8  -2  -4   -1.30    3.70
   8  -2  -4   -0.50    5.00
   8  -2  -4    3.40    4.10
   8  -2  -4    5.50    3.30
   8   2  -4    1.80    3.50
   8   2  -4    0.80    5.40
   7  -2  -4   88.69    8.40
   7  -2  -4   84.09    5.80
   7  -2  -4   80.49    8.30
   7   2  -4   80.59    6.10
   7   2  -4   89.79    9.00
   6  -2  -4 1195.88   33.30
   6  -2  -4 1177.48   35.80
   6  -2  -4 1197.48   35.80
   6   2  -4 1254.17   33.80
   6   2  -4 1205.58   36.60
   5  -2  -4  136.99    8.00
   5  -2  -4  128.79    7.00
   5   2  -4  133.39    7.60
   4  -2  -4 1757.62   49.10
   4  -2  -4 1781.92   48.00
   4   2  -4 1745.23   48.80
   3  -2  -4  228.08    8.70
   3  -2  -4  228.88    8.00
   3   2  -4  224.58    8.70
   3   2  -4  227.08    9.00
   2  -2  -4  357.96   11.40
   2  -2  -4  361.86   10.50
   2   2  -4  341.77   11.60
   2   2  -4  352.86   11.50
   1  -2  -4 2569.24   66.19
   1  -2  -4 2477.85   65.69
   1   2  -4 2464.15   65.89
   1   2  -4 2455.85   66.29
   0  -2  -4   49.60    3.50
   0  -2  -4   53.69    3.10
   0   2  -4   51.39    3.10
   0   2  -4   42.40    3.50
  -1  -2  -4  140.49    5.20
  -1  -2  -4  138.49    6.30
  -1   2  -4  126.09    6.20
  -1   2  -4  138.49    4.80
  -2  -2  -4 1286.07   36.70
  -2  -2  -4 1241.98   34.70
  -2   2  -4 1279.27   36.40
  -3  -2  -4  160.98    7.70
  -3  -2  -4  151.28   10.30
  -3   2  -4  198.18   10.00
  -4  -2  -4  416.36   14.90
  -4  -2  -4  456.05   18.30
  -4   2  -4  462.75   17.90
  -5  -2  -4   18.30    6.10
  -5   2  -4   26.00    6.20
  -6  -2  -4    5.30    7.50
  -6   2  -4   -4.40    7.00
   9  -3  -4    2.30    7.00
   9  -3  -4    9.10    4.60
   9  -3  -4   10.20    4.50
   9  -3  -4    3.80    4.70
   9   3  -4    9.10    4.40
   9   3  -4    0.00    7.40
   9   3  -4    8.70    4.80
   8  -3  -4    5.90    4.00
   8  -3  -4    7.80    5.20
   8  -3  -4    3.90    3.30
   8  -3  -4    5.50    3.80
   8   3  -4    3.10    5.70
   8   3  -4    0.50    3.50
   7  -3  -4   10.60    2.90
   7  -3  -4    7.90    4.40
   7  -3  -4   12.70    4.50
   7   3  -4    7.00    4.80
   7   3  -4    7.70    3.00
   6  -3  -4 1356.86   38.70
   6  -3  -4 1319.47   36.10
   6  -3  -4 1291.07   38.50
   6   3  -4 1297.77   39.60
   5  -3  -4  356.46   12.50
   5  -3  -4  357.86   13.20
   5   3  -4  354.26   13.60
   4  -3  -4  954.70   26.10
   4  -3  -4  893.61   27.20
   4   3  -4  918.31   27.30
   3  -3  -4  367.06   11.00
   3  -3  -4  348.87   11.90
   3   3  -4  363.66   12.10
  -3   3   4  348.37   10.10
  -3   3   4  345.47   11.10
   2  -3  -4  773.12   20.50
   2  -3  -4  770.82   21.70
   2   3  -4  766.62   22.10
  -2   3   4  705.23   20.90
   2   3  -4  748.03   21.90
   1  -3  -4 4674.53  120.79
   1  -3  -4 4578.34  120.29
   1   3  -4 4639.24  120.89
   1   3  -4 4523.85  120.69
   0  -3  -4   76.89    4.00
   0   3  -4   61.59    4.10
   0   3  -4   59.29    3.70
  -1  -3  -4  248.68    8.10
  -1  -3  -4  246.18    9.20
  -1   3  -4  251.47    7.50
  -1   3  -4  237.28    9.00
  -2  -3  -4  218.68    7.90
  -2  -3  -4  217.18    9.90
  -2   3  -4  218.88    9.20
  -3  -3  -4  792.12   23.90
  -3  -3  -4  817.72   26.50
  -3   3  -4  841.72   26.00
  -4  -3  -4    0.60    4.40
  -4  -3  -4    0.60    2.90
  -4   3  -4    0.60    4.10
  -5  -3  -4   21.30    4.20
  -5  -3  -4   22.10    6.40
  -5   3  -4   17.70    6.00
  -6  -3  -4   20.10    8.10
  -6   3  -4   14.00    7.60
   9  -4  -4   26.90    5.10
   9  -4  -4   27.60    5.10
   9  -4  -4   22.10    5.40
   9  -4  -4   31.50    7.90
   9   4  -4   34.00    5.60
   9   4  -4   23.50    5.00
   9   4  -4   23.00    8.30
   8  -4  -4   48.50    5.90
   8  -4  -4   41.50    9.00
   8  -4  -4   45.70    7.20
   8  -4  -4   30.30    4.90
   8   4  -4   39.00    7.60
   8   4  -4   27.80    4.70
   7  -4  -4   61.89    5.40
   7  -4  -4   66.09    7.50
   7  -4  -4   50.09    7.90
   7   4  -4   49.40    8.60
   7   4  -4   69.39    5.90
   6  -4  -4 1061.49   31.60
   6  -4  -4 1055.39   29.30
   6  -4  -4 1072.69   31.80
   6   4  -4 1041.20   33.10
   5  -4  -4   31.30    5.00
   5  -4  -4   33.80    4.10
   5   4  -4   34.30    5.60
   4  -4  -4  430.96   12.50
   4  -4  -4  385.76   13.00
   4  -4  -4  386.56   13.70
   4   4  -4  407.26   14.10
   3  -4  -4  417.76   13.40
   3  -4  -4  429.86   12.20
  -3   4   4  409.46   12.50
  -3   4   4  410.46   11.50
   3   4  -4  411.86   13.80
   2  -4  -4 2160.18   56.89
   2  -4  -4 2259.27   58.29
  -2   4   4 2110.99   57.39
   2   4  -4 2148.98   58.59
   1  -4  -4 1742.73   46.20
   1  -4  -4 1780.42   46.70
   1   4  -4 1700.73   46.90
   1   4  -4 1722.63   46.80
   0  -4  -4 3701.53   97.79
   0  -4  -4 3743.63   97.49
   0   4  -4 3806.22   97.29
   0   4  -4 3577.14   97.59
  -1  -4  -4  945.01   25.90
  -1  -4  -4  913.71   26.90
  -1   4  -4  928.81   26.60
  -2  -4  -4   -0.80    3.00
  -2  -4  -4    3.70    2.10
  -2   4  -4    4.40    2.50
  -3  -4  -4   24.20    5.20
  -3  -4  -4   24.20    4.50
  -3   4  -4   34.50    5.90
  -4  -4  -4   -0.60    4.60
  -4  -4  -4    6.20    3.10
  -4   4  -4    6.20    4.30
  -5  -4  -4    8.50    5.80
  -5  -4  -4   -2.50    3.80
  -5   4  -4    1.90    5.10
  -6  -4  -4  100.29   14.40
  -6   4  -4  107.99   14.10
   9  -5  -4   55.09    8.70
   9  -5  -4   55.49    8.30
   9  -5  -4   58.69    8.40
   9  -5  -4   67.89   12.80
   9   5  -4   52.79    8.10
   9   5  -4   41.90    6.00
   9   5  -4   41.70    9.40
   8  -5  -4   13.40    4.20
   8  -5  -4    7.80    4.00
   8  -5  -4    6.00    3.40
   8  -5  -4    9.10    5.40
   8   5  -4    1.70    5.80
   8   5  -4    0.90    3.70
   7  -5  -4    1.80    3.00
   7  -5  -4    4.70    4.80
   7  -5  -4    4.30    3.70
   7   5  -4    5.30    3.10
   7   5  -4    1.80    4.60
   6  -5  -4   41.40    6.60
   6  -5  -4   54.59    4.10
   6  -5  -4   64.69    6.10
   6   5  -4   63.59    7.50
   5  -5  -4   98.49    5.40
   5  -5  -4   90.39    6.20
   5   5  -4   88.69    7.10
   4  -5  -4    6.50    1.80
   4  -5  -4    2.50    1.70
   4   5  -4    3.10    2.50
   3  -5  -4  107.89    4.20
   3  -5  -4   97.99    5.50
   3   5  -4  110.49    6.10
   2  -5  -4  894.11   24.80
   2  -5  -4  886.01   23.40
   2   5  -4  867.91   25.40
  -2   5   4  850.61   23.80
   1  -5  -4    4.60    1.70
   1  -5  -4    3.00    1.50
   1   5  -4    7.80    2.70
   1   5  -4    3.50    2.00
   0  -5  -4 1522.45   40.30
   0  -5  -4 1476.55   40.60
   0   5  -4 1449.35   40.40
   0   5  -4 1498.85   39.90
  -1  -5  -4  173.28    7.70
  -1  -5  -4  182.28    6.70
  -1   5  -4  172.18    7.30
  -2  -5  -4   91.49    5.10
  -2  -5  -4   84.39    6.70
  -2   5  -4   87.89    5.90
  -3  -5  -4   33.40    4.80
   3  -5   4   38.70    3.60
  -3  -5  -4   31.00    5.40
  -3   5  -4   34.50    5.70
  -4  -5  -4  191.68    9.40
  -4  -5  -4  210.98   12.30
   4  -5   4  201.38    7.70
  -4   5  -4  210.28   11.60
  -5  -5  -4   -0.90    5.30
  -5  -5  -4    5.60    4.20
  -5   5  -4    3.20    5.30
  -6  -5  -4   -0.40    7.40
  -6   5  -4    6.70    7.40
   9  -6  -4   97.09    9.50
   9  -6  -4   88.29    9.00
   9  -6  -4   85.49   13.40
   9  -6  -4   95.59    9.40
   9   6  -4  104.49   15.00
   9   6  -4   84.99    9.50
   8  -6  -4  343.37   14.10
   8  -6  -4  344.37   15.80
   8  -6  -4  329.07   12.30
   8  -6  -4  355.06   14.20
   8   6  -4  341.87   13.70
   8   6  -4  344.77   18.40
   7  -6  -4   51.49    5.40
   7  -6  -4   49.10    7.10
   7  -6  -4   43.00    7.90
   7   6  -4   52.59    5.90
   7   6  -4   50.09    8.60
   6  -6  -4   13.70    3.40
   6  -6  -4   14.40    2.30
   6   6  -4    9.90    4.20
   5  -6  -4   -0.40    2.30
   5  -6  -4    0.20    2.10
   5   6  -4   -0.60    3.10
   4  -6  -4  372.96   12.70
   4   6  -4  374.76   13.70
   3  -6  -4  960.00   27.00
   3   6  -4  939.31   27.90
   2  -6  -4 1485.45   39.70
   2   6  -4 1419.56   40.50
   1  -6  -4  592.44   17.30
   1  -6  -4  624.44   17.80
   1   6  -4  621.04   18.40
   0  -6  -4 3493.15   92.89
   0  -6  -4 3616.64   93.39
   0   6  -4 3518.45   92.59
   0   6  -4 3472.75   93.09
  -1  -6  -4  218.88    8.80
  -1  -6  -4  228.68    7.80
  -1   6  -4  188.18    8.00
  -2  -6  -4    9.20    3.50
  -2  -6  -4    9.40    2.40
  -2   6  -4    4.60    2.60
   3  -6   4   76.89    4.60
  -3  -6  -4   73.39    5.80
  -3  -6  -4   59.79    7.60
  -3   6  -4   77.09    6.80
  -4  -6  -4   96.59    7.20
   4  -6   4   95.99    5.40
  -4  -6  -4  102.59    9.70
  -4   6  -4   94.89    8.90
   5  -6   4   -0.10    2.30
  -5  -6  -4    4.50    5.60
  -5  -6  -4    3.40    4.80
  -5   6  -4    0.80    5.10
   6  -6   4   12.00    3.30
  -6  -6  -4    9.50    8.10
  -6   6  -4   12.70    7.60
   9  -7  -4   42.30    8.40
   9  -7  -4   38.80    6.10
   9   7  -4   36.00    9.40
   9   7  -4   39.00    6.10
   8  -7  -4    8.00    3.90
   8  -7  -4    9.30    5.50
   8  -7  -4    4.50    4.00
   8  -7  -4    8.80    3.60
   8   7  -4   12.80    4.30
   8   7  -4   11.50    6.30
   7  -7  -4   77.69    7.80
   7  -7  -4   82.09    5.50
   7  -7  -4   89.79    7.30
   7  -7  -4   83.49    7.80
   7   7  -4   80.89    9.90
   6  -7  -4   19.30    3.70
   6  -7  -4   17.40    3.60
   6  -7  -4   25.40    3.30
   6   7  -4   25.20    5.10
   5  -7  -4   44.80    5.00
   5  -7  -4   49.40    3.90
   5   7  -4   42.80    5.80
   4  -7  -4  387.56   12.80
   4   7  -4  378.46   14.20
   3  -7  -4   -0.60    1.80
   3   7  -4    4.40    2.60
   2  -7  -4  217.48    7.90
   2   7  -4  225.68    9.50
   1   7  -4    7.30    3.10
  -1   7   4    9.10    1.80
   0  -7  -4    0.70    2.20
   0  -7  -4    3.90    1.90
   0   7  -4    8.20    2.00
   0   7  -4    7.90    2.40
  -1  -7  -4  757.12   21.50
  -1  -7  -4  739.63   22.30
  -1   7  -4  705.53   21.50
  -2  -7  -4  238.78   10.70
  -2  -7  -4  240.38    9.10
   2  -7   4  230.18    7.90
  -2   7  -4  216.18    9.60
  -3  -7  -4  834.32   26.60
  -3  -7  -4  791.42   24.50
   3  -7   4  789.82   22.90
  -3   7  -4  814.92   25.50
   4  -7   4   23.40    3.90
  -4  -7  -4   31.00    5.90
  -4  -7  -4   28.70    6.10
  -4   7  -4   32.30    5.60
  -5  -7  -4   19.40    5.20
  -5  -7  -4   17.10    6.50
   5  -7   4   18.40    3.00
  -5   7  -4   22.50    6.20
  -6  -7  -4   23.70    8.40
   6  -7   4   20.70    3.60
  -6   7  -4   22.80    8.10
   9  -8  -4   10.00    4.70
   9  -8  -4   12.10    5.20
   9   8  -4    9.30    8.40
   9   8  -4   17.70    5.70
   8  -8  -4  205.88    9.50
   8  -8  -4  216.88   10.70
   8  -8  -4  198.48   12.80
   8  -8  -4  226.48   11.30
   8   8  -4  234.48   15.60
   7  -8  -4   -3.70    2.50
   7  -8  -4    1.30    3.30
   7  -8  -4    2.40    3.80
   7  -8  -4   -0.30    3.40
   7   8  -4    7.00    5.00
   6  -8  -4    2.00    2.80
   6  -8  -4    2.00    1.90
   6  -8  -4    4.00    3.00
   6   8  -4    4.70    4.00
   5  -8  -4  111.69    6.50
   5   8  -4  103.69    7.50
   4  -8  -4   18.80    3.70
   4   8  -4   16.90    3.60
   3  -8  -4  250.07    9.10
   3   8  -4  254.57   10.50
   2  -8  -4   75.69    4.40
   2   8  -4   84.89    6.50
   1  -8  -4   29.00    3.30
   1  -8  -4   27.10    2.90
   1   8  -4   36.20    5.10
  -1   8   4   37.00    2.20
   0  -8  -4    0.20    2.00
   0  -8  -4   -1.00    1.50
   0   8  -4   -2.80    1.80
   0   8  -4   -1.40    2.30
  -1  -8  -4  113.69    6.60
  -1  -8  -4  121.79    5.80
  -1   8  -4  109.69    6.00
  -2  -8  -4 2262.67   61.39
  -2  -8  -4 2201.78   59.99
   2  -8   4 2145.29   58.59
  -2   8  -4 2182.38   60.19
  -3  -8  -4   53.69    7.40
  -3  -8  -4   56.89    5.80
   3  -8   4   58.19    4.30
  -3   8  -4   40.40    6.50
  -4  -8  -4   28.00    6.00
  -4  -8  -4   22.70    4.70
   4  -8   4   18.50    2.80
  -4   8  -4   20.80    5.10
   5  -8   4   -2.60    2.50
  -5  -8  -4   -1.00    4.30
  -5  -8  -4   -6.70    5.30
  -5   8  -4   -2.50    5.00
   6  -8   4    2.20    3.20
  -6  -8  -4   -4.50    7.90
  -6   8  -4   11.00    7.40
   9  -9  -4   -2.10    6.50
   9  -9  -4   -6.50    4.80
   9   9  -4    2.60    8.60
   8  -9  -4    9.90    4.40
   8  -9  -4    6.00    3.90
   8   9  -4   14.10    6.60
   7  -9  -4   20.80    4.10
   7  -9  -4   26.10    3.20
   7  -9  -4   31.10    6.70
   7  -9  -4   29.50    6.50
   7   9  -4   38.20    8.80
   6  -9  -4   82.59    6.50
   6  -9  -4   73.09    5.70
   6  -9  -4   71.89    4.10
   6   9  -4   68.89    8.10
   5  -9  -4  519.25   16.50
   5   9  -4  503.45   18.60
   4  -9  -4   35.90    4.00
   4   9  -4   33.50    5.10
   3  -9  -4  379.66   12.30
   3   9  -4  375.26   14.00
   2  -9  -4 1988.20   52.49
   2   9  -4 1907.21   53.89
   1  -9  -4   12.40    2.60
   1  -9  -4   13.50    2.20
   1   9  -4   23.00    5.30
   0  -9  -4   80.99    4.80
   0  -9  -4   78.49    4.60
   0   9  -4   65.39    5.20
  -1  -9  -4   34.00    4.00
  -1  -9  -4   29.10    4.60
  -1   9  -4   24.30    4.10
  -2  -9  -4   80.69    6.10
   2  -9   4   83.49    4.80
  -2  -9  -4   77.69    7.20
  -2   9  -4   72.29    6.20
   3  -9   4   14.00    2.60
  -3  -9  -4   15.50    4.60
  -3  -9  -4   19.70    4.00
  -3   9  -4    9.90    4.00
  -4  -9  -4   28.80    6.70
  -4  -9  -4   27.40    5.80
   4  -9   4   22.30    3.20
  -4   9  -4   27.60    5.50
   5  -9   4    7.10    2.90
  -5  -9  -4    5.60    4.60
  -5  -9  -4    8.70    6.20
  -5   9  -4   11.20    5.40
  -6  -9  -4   -5.70    7.80
   6  -9   4   -0.60    3.20
  -6   9  -4   -6.80    7.10
   9 -10  -4    4.30    5.10
   9  10  -4   -2.30    8.10
   8 -10  -4   13.40    4.30
   8 -10  -4   14.80    4.70
   8  10  -4   22.80    7.10
   7 -10  -4   31.70    5.70
   7 -10  -4   22.30    4.10
   7 -10  -4   29.00    4.50
   7 -10  -4   30.90    3.80
   7  10  -4   28.80    6.40
   6 -10  -4  246.38   10.20
   6  10  -4  232.98   12.60
   5 -10  -4 1037.70   29.50
   5  10  -4 1008.60   32.10
   4 -10  -4  136.69    6.50
   4  10  -4  133.89    8.00
   3 -10  -4  468.65   14.40
   3  10  -4  456.35   16.30
   2 -10  -4  160.78    6.70
   2  10  -4  167.78    9.10
   1 -10  -4  310.07   10.40
   1 -10  -4  323.67    9.90
   1  10  -4  312.57   11.90
  -1  10   4  301.47    9.00
   0 -10  -4   17.40    3.40
   0 -10  -4   22.00    3.50
   0  10  -4   20.50    4.40
   1 -10   4  168.28    6.30
  -1 -10  -4  169.98    8.20
  -1 -10  -4  178.58    7.70
  -1  10  -4  147.89    7.40
  -2 -10  -4  525.85   18.20
   2 -10   4  509.95   15.50
  -2 -10  -4  516.15   17.30
  -2  10  -4  505.75   17.10
  -3 -10  -4  326.87   13.60
  -3 -10  -4  347.37   14.70
   3 -10   4  321.37   11.20
  -3  10  -4  332.47   13.70
  -4 -10  -4    9.30    5.10
  -4 -10  -4    7.30    3.80
   4 -10   4    3.50    2.70
  -4  10  -4    9.00    4.60
   5 -10   4    4.70    3.00
  -5 -10  -4    8.10    4.80
  -5 -10  -4    0.60    6.10
  -5  10  -4    6.50    5.60
  -6 -10  -4   12.80    8.70
   6 -10   4   17.70    3.80
  -6 -10  -4   14.90    6.60
  -6  10  -4   24.50    8.30
   9 -11  -4    8.90    5.30
   9  11  -4    0.60    8.50
   8 -11  -4   -4.30    4.20
   8 -11  -4   -3.00    3.60
   8  11  -4    7.60    6.80
   7 -11  -4   61.89    6.80
   7 -11  -4   77.79    7.20
   7  11  -4   72.79   10.10
   6 -11  -4    2.20    2.90
   6 -11  -4    2.20    3.10
   6  11  -4    8.10    4.60
   5 -11  -4  239.98    9.70
   5  11  -4  242.18   12.00
   4 -11  -4   22.30    4.10
   4  11  -4   29.10    5.40
   3 -11  -4   72.89    4.80
   3  11  -4   74.59    6.60
   2 -11  -4  372.26   12.10
   2  11  -4  380.96   14.30
   1 -11  -4   63.69    4.40
   1 -11  -4   63.69    3.90
  -1  11   4   70.79    3.00
   1  11  -4   73.79    6.70
   0 -11  -4 1023.40   28.80
   0 -11  -4 1020.10   28.80
   0  11  -4  983.60   28.80
  -1 -11  -4  691.63   21.00
  -1 -11  -4  688.83   21.40
   1 -11   4  679.53   19.50
  -1  11  -4  649.04   20.40
  -2 -11  -4   14.20    4.20
  -2 -11  -4   11.80    3.70
  -2  11  -4    5.60    3.60
   3 -11   4    0.20    2.40
  -3 -11  -4    2.90    4.10
  -3 -11  -4    0.90    3.40
  -3  11  -4   -1.30    3.40
  -4 -11  -4    5.30    5.00
   4 -11   4    1.70    2.70
  -4 -11  -4   12.10    4.20
  -4  11  -4    8.50    4.50
  -5 -11  -4   12.20    5.50
  -5 -11  -4   23.20    7.00
   5 -11   4   14.00    3.50
  -5  11  -4   25.10    6.30
  -6 -11  -4    2.90    6.60
   6 -11   4    3.90    3.70
  -6 -11  -4   -5.20    8.40
  -6  11  -4   -6.60    7.70
   9 -12  -4   16.40    5.50
   9  12  -4    6.40    9.50
   8 -12  -4    7.90    3.80
   8 -12  -4    7.60    4.60
   8  12  -4   16.50    7.60
   7 -12  -4    7.80    4.10
   7 -12  -4    4.60    3.30
   7  12  -4    7.20    5.70
   6 -12  -4   38.00    5.90
   6 -12  -4   32.10    4.40
   6  12  -4   41.50    8.10
   5 -12  -4  585.14   18.20
   5  12  -4  579.94   21.10
   4 -12  -4 1042.70   29.40
   4  12  -4 1027.20   32.10
   3 -12  -4  702.23   20.60
   3  12  -4  695.53   22.90
   2 -12  -4   77.39    5.00
   2  12  -4   96.29    7.90
   1 -12  -4    5.00    1.90
   1 -12  -4    5.40    2.20
   1  12  -4    4.90    4.00
   0 -12  -4  102.89    5.80
   0 -12  -4  104.09    5.90
   0  12  -4   96.59    6.40
  -1 -12  -4  879.21   25.20
   1 -12   4  773.22   23.30
  -1 -12  -4  845.72   25.30
  -1  12  -4  800.02   24.30
  -2 -12  -4 2617.64   71.79
  -2 -12  -4 2622.64   71.39
   2 -12   4 2553.44   69.19
  -2  12  -4 2557.74   70.49
  -3 -12  -4   13.20    4.80
   3 -12   4    9.60    2.70
  -3 -12  -4   11.10    4.00
  -3  12  -4   19.20    4.20
  -4 -12  -4   63.69    8.20
  -4 -12  -4   88.99   10.10
   4 -12   4   58.19    5.80
  -4  12  -4   79.89    9.10
  -5 -12  -4   -3.60    5.00
   5 -12   4   -1.60    3.10
  -5 -12  -4    4.30    6.70
  -5  12  -4    2.50    5.70
  -6 -12  -4   15.40    9.30
   6 -12   4   20.90    4.40
  -6  12  -4   14.60    8.50
   9 -13  -4   25.80    6.40
   9  13  -4   20.90   10.60
   8 -13  -4   21.00    5.20
   8 -13  -4   22.00    4.30
   8  13  -4   17.50    8.40
   7 -13  -4   32.30    5.20
   7 -13  -4   39.70    6.00
   7  13  -4   49.00   10.40
   6 -13  -4  141.89    8.40
   6 -13  -4  141.29    8.00
   6  13  -4  157.38   11.40
   5 -13  -4   34.30    5.30
   5 -13  -4   41.60    5.30
   5  13  -4   41.70    7.10
   4 -13  -4    5.00    2.70
   4  13  -4    9.80    3.80
   3 -13  -4   16.80    2.90
   2 -13  -4 1478.65   40.90
   2  13  -4 1490.05   43.00
   1 -13  -4  307.07   11.00
   1 -13  -4  325.47   10.20
   1  13  -4  312.87   12.80
   0 -13  -4   -0.40    2.40
   0 -13  -4    0.40    2.30
   0  13  -4   -4.40    3.10
  -1 -13  -4   54.99    6.10
   1 -13   4   56.59    4.20
  -1 -13  -4   55.69    6.50
  -1  13  -4   41.90    5.70
  -2 -13  -4  105.39    8.50
  -2 -13  -4  117.89    8.90
   2 -13   4  118.19    6.10
  -2  13  -4  129.49    8.10
  -3 -13  -4   30.00    5.50
  -3 -13  -4   26.20    4.80
   3 -13   4   26.90    4.30
  -3  13  -4   30.60    6.50
  -4 -13  -4   29.10    5.50
   4 -13   4   31.40    5.20
  -4 -13  -4   47.40    9.40
  -4  13  -4   41.10    8.20
   5 -13   4    0.10    3.20
  -5 -13  -4    2.30    6.80
  -5 -13  -4   -4.20    5.30
  -5  13  -4    1.20    6.20
   8 -14  -4   13.00    5.50
   8 -14  -4   18.90    4.50
   8  14  -4   13.40    8.60
   7 -14  -4   45.00    5.90
   7 -14  -4   61.29    6.50
   7  14  -4   69.29   11.80
   6 -14  -4  186.38    8.70
   6 -14  -4  172.28    9.20
   6  14  -4  181.78   12.50
   5 -14  -4   46.20    5.30
   5 -14  -4   35.80    5.50
   5  14  -4   38.30    7.40
   4 -14  -4   17.40    3.10
   4  14  -4   20.60    4.60
   3 -14  -4   43.00    4.60
   3  14  -4   54.69    6.90
   2 -14  -4  347.07   12.20
   2  14  -4  365.56   14.70
   1 -14  -4  759.12   22.60
   1  14  -4  736.93   23.90
  -1  14   4  769.62   22.00
   0 -14  -4  111.99    6.90
   0 -14  -4  121.59    6.40
   0  14  -4  100.49    7.20
  -1 -14  -4  195.18    9.80
  -1 -14  -4  205.38    9.60
   1 -14   4  196.08    7.60
  -1  14  -4  171.58    8.90
  -2 -14  -4   57.99    7.00
   2 -14   4   55.59    4.70
  -2 -14  -4   38.80    7.00
  -2  14  -4   54.99    6.50
   3 -14   4   78.09    5.40
  -3 -14  -4   74.49    8.60
  -3 -14  -4   70.99    7.70
  -3  14  -4   87.09    7.90
  -4 -14  -4   -1.50    5.00
  -4 -14  -4    8.80    4.80
   4 -14   4    3.90    3.00
  -4  14  -4   11.40    5.50
  -5 -14  -4   13.80    7.40
   5 -14   4    9.80    3.80
  -5 -14  -4    5.90    6.40
  -5  14  -4   14.70    7.10
   8 -15  -4   25.60    5.80
   8  15  -4   22.40    8.90
   7 -15  -4    6.30    3.60
   7 -15  -4    2.60    4.40
   7  15  -4   11.10    7.00
   6 -15  -4    9.60    3.90
   6 -15  -4    9.80    3.40
   6  15  -4    9.90    5.70
   5 -15  -4   23.70    3.90
   5 -15  -4   32.30    5.30
   5  15  -4   35.50    7.30
   4 -15  -4    9.90    3.00
   4 -15  -4   11.20    3.10
   4  15  -4    9.80    4.30
   3 -15  -4    2.50    2.50
   3  15  -4    6.70    4.20
   2 -15  -4  462.55   15.20
   2  15  -4  468.15   17.70
   1 -15  -4  487.95   16.20
   1  15  -4  499.45   17.70
  -1  15   4  486.65   14.00
  -1  15   4  491.25   15.50
   0 -15  -4 1139.59   31.60
   0 -15  -4 1132.19   32.40
   0  15  -4 1021.70   31.70
  -1 -15  -4   32.90    6.70
   1 -15   4   41.30    4.30
  -1 -15  -4   46.60    6.10
  -1  15  -4   39.10    6.00
  -2 -15  -4  170.88   10.10
   2 -15   4  177.78    7.60
  -2 -15  -4  176.18   10.00
  -2  15  -4  182.28    9.10
  -3 -15  -4   -1.40    3.70
  -3 -15  -4   -3.40    4.30
   3 -15   4    1.90    2.60
  -3  15  -4    2.60    3.80
  -4 -15  -4    6.20    4.70
  -4 -15  -4   15.10    5.80
   4 -15   4    9.30    3.30
  -4  15  -4   13.50    5.80
   5 -15   4   47.30    6.80
  -5 -15  -4   40.80    8.70
  -5 -15  -4   28.70    7.60
  -5  15  -4   59.89   12.30
   8 -16  -4   61.99    9.80
   8  16  -4   38.60   10.40
   7 -16  -4    3.50    4.50
   7 -16  -4    6.30    3.50
   7  16  -4    1.70    7.30
   6 -16  -4   43.10    6.70
   6 -16  -4   38.60    5.80
   6  16  -4   52.59   10.10
   5 -16  -4   13.90    3.60
   5 -16  -4   11.00    3.10
   5  16  -4   14.50    5.30
   4 -16  -4   50.99    5.40
   4 -16  -4   48.10    5.60
   4  16  -4   54.39    7.80
   3 -16  -4   -0.90    2.60
   3 -16  -4   -3.00    2.90
   3  16  -4    5.20    4.30
   2 -16  -4  188.28    8.70
   2  16  -4  197.48   11.60
   1 -16  -4 6720.33  176.18
   1  16  -4 6640.54  176.98
   0 -16  -4  651.03   20.80
   0  16  -4  623.04   20.40
  -1 -16  -4  795.92   24.70
  -1 -16  -4  733.03   24.10
   1 -16   4  772.72   22.40
  -1  16  -4  757.92   23.40
   2 -16   4   22.30    4.00
  -2 -16  -4   19.80    4.60
  -2 -16  -4   22.20    4.60
  -3 -16  -4    4.60    4.60
  -3 -16  -4    0.10    4.20
   3 -16   4    2.30    2.60
  -3  16  -4    1.40    4.00
  -4 -16  -4    4.30    5.00
   4 -16   4   -0.60    3.10
  -4 -16  -4    1.60    5.50
  -4  16  -4   -1.00    5.50
   5 -16   4    4.00    3.90
  -5 -16  -4   -4.40    6.70
  -5 -16  -4   -0.60    7.70
  -5  16  -4    6.20    7.00
   8 -17  -4   15.90    6.00
   8  17  -4   24.80   10.00
   7 -17  -4   14.40    3.80
   7 -17  -4   17.90    5.10
   7  17  -4    0.70    7.80
   6 -17  -4    5.90    3.20
   6 -17  -4    3.00    3.80
   6  17  -4   -2.80    5.80
   5 -17  -4   47.10    5.60
   5 -17  -4   37.70    6.10
   5  17  -4   49.70    9.20
   4 -17  -4   88.19    6.70
   4 -17  -4  102.99    6.60
   4  17  -4  106.09    9.50
   3 -17  -4  355.56   12.60
   3 -17  -4  355.16   12.90
   3  17  -4  354.26   15.70
   2 -17  -4  156.78    8.20
   2 -17  -4  161.08    7.70
   2  17  -4  166.38   11.30
  -1  17   4    6.00    3.40
   0 -17  -4 1007.50   30.60
   0 -17  -4 1022.50   28.30
   0  17   4 1031.50   30.40
   0  17   4 1022.60   28.10
   0  17  -4  960.00   29.80
  -1 -17  -4   66.59    7.10
   1 -17   4   66.39    4.90
  -1 -17  -4   65.79    7.00
  -1  17  -4   76.19    6.70
  -2 -17  -4    1.60    3.80
  -2 -17  -4    2.90    3.90
   2 -17   4    1.50    2.40
  -2  17  -4    6.60    3.70
   3 -17   4   62.59    5.90
  -3 -17  -4   67.49    8.80
  -3 -17  -4   58.59    8.70
  -3  17  -4   57.99    8.70
  -4 -17  -4   28.80    6.90
   4 -17   4   15.20    3.90
  -4 -17  -4   22.20    6.60
  -4  17  -4   23.80    6.80
   5 -17   4   -0.20    3.90
  -5 -17  -4   -6.90    7.60
  -5 -17  -4   -9.00    6.80
  -5  17  -4   -4.90    6.80
   8 -18  -4  127.49   11.80
   8  18  -4  136.79   19.10
   7 -18  -4  151.88    8.90
   7 -18  -4  164.38   11.00
   7  18  -4  138.99   16.60
   6 -18  -4  151.28    9.50
   6 -18  -4  152.08    8.00
   6  18  -4  145.69   13.80
   5 -18  -4    6.60    3.70
   5  18  -4    4.00    5.60
   4 -18  -4  272.27   11.10
   4 -18  -4  278.07   10.80
   4  18  -4  260.87   14.30
   3 -18  -4   55.09    6.20
   3 -18  -4   65.99    6.20
   3  18  -4   57.19    8.90
   2 -18  -4   67.49    6.20
   2 -18  -4   67.79    6.50
   2  18  -4   85.29    9.80
   1 -18  -4 1164.48   32.30
   1 -18  -4 1128.09   33.70
   1  18  -4 1132.99   34.60
   0 -18  -4   -3.00    2.60
   0  18   4   -5.00    2.30
   0  18  -4    5.20    3.90
   0  18   4   -4.20    3.50
  -1 -18  -4   19.00    4.40
   1 -18   4   23.40    3.90
  -2 -18  -4   -1.30    4.00
   2 -18   4    0.90    2.50
  -2 -18  -4   -3.20    3.80
  -2  18  -4    8.20    3.80
  -3 -18  -4    1.60    4.60
   3 -18   4    4.20    3.10
  -3 -18  -4    3.10    4.80
  -3  18  -4    2.80    4.80
  -4 -18  -4   57.49   11.10
   4 -18   4   41.30    6.60
  -4 -18  -4   35.90    7.60
  -4  18  -4   41.30    7.90
   7 -19  -4    0.90    4.00
   7 -19  -4   -1.30    4.80
   7  19  -4   -7.60    7.70
   6 -19  -4   24.10    5.00
   6 -19  -4   28.50    6.10
   6  19  -4   25.90    7.80
   5 -19  -4  746.73   24.00
   5 -19  -4  747.73   23.00
   5  19  -4  762.62   28.30
   4 -19  -4    9.20    3.60
   4 -19  -4   11.40    3.60
   4  19  -4    2.90    5.30
   3 -19  -4   11.70    3.40
   3  19  -4    8.00    5.90
   2 -19  -4  769.42   23.40
   2 -19  -4  765.72   24.10
   2  19  -4  783.52   26.80
   1 -19  -4   27.20    4.90
   1 -19  -4   29.50    5.00
   1  19  -4   34.70    8.00
   0 -19  -4   27.20    4.30
   0  19  -4   32.30    6.30
   0  19   4   30.10    5.00
   1 -19   4   64.79    5.00
   1  19   4   61.49    8.30
  -1  19  -4   61.89    7.10
   1  19   4   52.39    5.50
  -2 -19  -4  119.99    8.90
  -2 -19  -4  103.49   10.10
   2 -19   4  101.39    6.70
  -2  19  -4  133.39    9.20
  -3 -19  -4   33.40    6.70
  -3 -19  -4   30.30    6.30
   3 -19   4   21.50    4.00
  -4 -19  -4   13.70    7.30
   4 -19   4    4.30    4.10
  -4 -19  -4    6.20    6.70
  -4  19  -4    6.70    7.30
   7 -20  -4   45.10    6.60
   7  20  -4   48.90   10.20
   6 -20  -4   12.70    4.00
   6 -20  -4   10.10    4.60
   6  20  -4    5.00    7.60
   5 -20  -4  432.96   16.70
   5 -20  -4  464.25   16.00
   5  20  -4  462.65   21.30
   4 -20  -4   16.00    4.00
   4  20  -4   12.80    6.30
   3 -20  -4   33.60    6.00
   3  20  -4   48.30    8.20
   2 -20  -4   11.80    4.40
   2 -20  -4   13.50    4.00
   2  20  -4   17.90    6.60
   1 -20  -4   27.70    4.80
   1  20  -4   23.90    5.90
   0 -20  -4    3.20    2.60
   0 -20  -4   -2.40    3.60
   0  20  -4    8.80    4.10
   0  20   4    1.50    3.90
  -1 -20  -4   20.40    4.90
   1 -20   4   25.90    4.40
   1  20   4   27.30    3.80
   1  20   4   26.10    5.80
  -1  20  -4   39.50    7.00
  -2 -20  -4  135.99   11.60
   2 -20   4  154.18    7.90
   2  20   4  136.49    8.40
   2  20   4  144.99   12.10
  -3 -20  -4  457.45   20.70
  -3 -20  -4  428.26   18.90
   3 -20   4  433.46   15.80
  -3  20  -4  458.05   18.20
  -4 -20  -4   35.40    8.30
   4 -20   4   35.70    5.40
  -4 -20  -4   42.10    9.10
  -4  20  -4   44.20    8.80
   7 -21  -4   13.90    5.70
   7  21  -4   14.50    9.70
   6 -21  -4    1.60    4.20
   6  21  -4   -3.00    7.10
   5 -21  -4   14.60    4.60
   5  21  -4   10.70    7.00
   4 -21  -4   47.60    6.90
   4 -21  -4   58.49    7.40
   4  21  -4   47.70   10.70
   3 -21  -4  318.47   12.80
   3 -21  -4  294.67   12.10
   3  21  -4  286.27   16.60
   2 -21  -4   36.30    7.10
   2 -21  -4   49.80    6.40
   2  21  -4   49.60    8.40
   1 -21  -4    7.20    3.10
   1  21  -4    3.20    5.30
   0 -21  -4   19.50    3.00
   0 -21  -4   17.60    4.70
   0  21   4   24.40    4.70
   0  21  -4   33.00    6.60
   1 -21   4   56.09    5.40
  -1 -21  -4   47.20    8.40
   1  21   4   41.60    5.90
   1  21   4   54.99    8.90
   2 -21   4    5.40    3.20
  -2 -21  -4   -4.40    5.30
   2  21   4    3.20    3.90
   2  21   4    9.60    6.10
  -3 -21  -4   10.90    6.70
   3  21   4   10.40    7.50
   3  21   4   10.30    4.90
   4 -21   4    4.20    4.50
  -4 -21  -4   10.80    7.70
  -4 -21  -4   -1.80    8.00
  -4  21  -4    9.50    7.90
   6 -22  -4    9.70    4.60
   6 -22  -4   10.90    5.00
   6  22  -4    9.40    7.90
   5 -22  -4  784.62   24.90
   5 -22  -4  758.62   25.50
   5  22  -4  821.12   30.80
   4 -22  -4   96.39    8.60
   4 -22  -4   95.79    8.00
   4  22  -4   87.89   12.30
   3 -22  -4    6.40    4.20
   3 -22  -4    8.00    3.90
   3  22  -4    5.70    6.80
   2 -22  -4   -1.40    3.40
   2 -22  -4   -3.90    3.80
   2  22  -4   -4.50    6.30
   1 -22  -4  152.08    7.90
   1 -22  -4  134.39   10.00
   1  22  -4  149.79   11.00
   0 -22  -4  101.09    5.80
   0 -22  -4   99.29    9.80
   0  22   4  111.49    8.60
   0  22  -4  111.39    8.40
   1 -22   4   16.40    3.40
  -1 -22  -4   16.90    5.40
   1  22   4   13.60    5.80
   2 -22   4   52.39    6.30
  -2 -22  -4   42.30    7.80
   2  22   4   30.10    5.30
   2  22   4   37.60    7.90
   3 -22   4  139.29    9.00
  -3 -22  -4  112.89   14.30
   3  22   4  130.19   10.00
   3  22   4  129.99   14.80
   6 -23  -4   -4.20    4.80
   6 -23  -4    0.30    4.80
   6  23  -4   -2.30    8.10
   5 -23  -4  226.08   11.80
   5 -23  -4  231.08   12.00
   5  23  -4  244.18   17.60
   4 -23  -4    8.70    4.60
   4 -23  -4    9.50    4.30
   4  23  -4    6.60    7.80
   3 -23  -4   31.40    5.20
   3 -23  -4   43.20    6.40
   3  23  -4   24.30    7.90
   2 -23  -4    3.70    3.50
   1 -23  -4    1.10    3.60
   1  23  -4   -2.70    5.40
   0 -23  -4    6.70    5.20
   0  23  -4   11.60    4.60
   1 -23   4   68.29    6.20
  -1 -23  -4   55.99   10.30
   1  23   4   51.69    9.50
  -2 -23  -4    8.30    6.70
   2 -23   4   19.40    3.90
   2  23   4    9.90    4.70
   2  23   4    7.60    7.30
  -3 -23  -4    7.20    7.40
   3 -23   4   17.50    4.70
   3  23   4    1.80    8.60
   6 -24  -4   10.20    5.30
   6 -24  -4   10.60    5.50
   6  24  -4   -2.30    9.10
   5 -24  -4   53.99    9.10
   5 -24  -4   77.49    8.90
   5  24  -4   79.79   14.30
   4 -24  -4   25.40    5.20
   4 -24  -4   32.70    5.20
   4  24  -4   27.00    9.30
   3 -24  -4    2.60    3.80
   3 -24  -4   -3.30    4.20
   3  24  -4   -9.50    7.20
   2 -24  -4   -1.00    4.50
   2 -24  -4    6.20    3.70
   2  24  -4   -8.70    6.90
   1 -24  -4   -2.10    3.60
   1 -24  -4   -5.90    4.50
   1  24  -4   -3.40    5.80
   0 -24  -4    2.80    5.40
   0  24  -4   11.60    4.80
   1 -24   4   -3.00    3.00
  -1 -24  -4   -0.40    5.60
  -1  24  -4    7.40    4.90
   2 -24   4   10.90    3.90
  -2 -24  -4    6.80    6.70
   2  24   4    4.00    7.60
   5 -25  -4    1.00    4.90
   5 -25  -4   -3.80    4.70
   5  25  -4   -3.90    8.60
   4 -25  -4    9.10    5.00
   4 -25  -4   18.10    4.70
   4  25  -4    6.20    9.00
   3 -25  -4   -3.60    4.50
   3 -25  -4    2.80    4.30
   3  25  -4  -11.50    7.60
   2 -25  -4    2.40    5.00
   2 -25  -4    5.50    3.90
   2  25  -4   -6.60    7.30
   1 -25  -4    9.40    3.90
   1 -25  -4    8.80    5.40
   1  25  -4    8.20    6.40
   0 -25  -4   30.90    7.00
   0  25  -4   43.90    8.10
  -1 -25  -4   43.30    8.50
  -2 -25  -4   78.19   14.70
   2 -25   4   76.19    8.00
   5 -26  -4    5.70    5.20
   5 -26  -4    1.40    5.50
   4 -26  -4   10.30    5.00
   4 -26  -4   12.80    5.60
   4  26  -4    6.20    9.60
   3 -26  -4   39.20    8.90
   3 -26  -4   25.80    5.10
   3  26  -4   14.90    9.80
   2 -26  -4   -4.30    4.80
   2 -26  -4    2.00    4.00
   2  26  -4   -6.50    7.80
   1 -26  -4   14.80    3.90
   1 -26  -4   22.80    6.40
   1  26  -4   13.30    6.60
   0 -26  -4  118.69   13.00
   0  26  -4  108.69   10.20
  -1 -26  -4   25.50    7.60
   4 -27  -4   29.60    5.80
   4  27  -4   12.30   10.90
   3 -27  -4   45.90   10.00
   3 -27  -4   39.40    5.60
   3  27  -4   25.10   10.40
   2 -27  -4   24.20    4.90
   2 -27  -4   34.40    6.80
   2  27  -4   19.10    9.10
   1 -27  -4   67.29   11.60
   1  27  -4   57.09   11.00
   0 -27  -4  309.87   17.90
   0  27  -4  264.57   14.80
  -1 -27  -4    8.20    7.80
   3 -28  -4   33.50    5.90
   3  28  -4   11.20   10.60
   2 -28  -4   93.09    8.40
   2  28  -4   64.39   11.10
   1 -28  -4  216.08   15.50
   1  28  -4  167.18   14.00
   0 -28  -4   10.50    8.10
   0  28  -4   19.50    6.90
   9   0  -5   -3.60    5.30
   9   0  -5    2.70    6.90
   8   0  -5   -0.90    4.90
   7   0  -5    6.10    4.50
   7   0  -5   13.30    4.40
   5   0  -5    8.50    3.50
   5   0  -5   13.50    4.20
   4   0  -5   -1.60    3.00
   4   0  -5   -3.30    2.70
   3   0  -5  130.29    7.00
   3   0  -5  135.79    6.90
   2   0  -5    3.80    2.10
   2   0  -5    1.60    2.30
   1   0  -5  586.54   17.10
   1   0  -5  565.54   16.80
   0   0  -5   -0.80    1.60
  -1   0  -5   29.20    3.40
  -1   0  -5   27.60    4.80
  -2   0  -5   25.90    4.60
  -3   0  -5   53.69    7.90
  -4   0  -5   -0.90    4.90
  -5   0  -5   31.60    8.30
  -6   0  -5   -6.60    9.10
   9  -1  -5   -2.30    5.20
   9  -1  -5   -1.50    6.50
   9   1  -5    9.90    6.90
   8  -1  -5    7.00    4.90
   8  -1  -5   10.80    4.90
   8   1  -5   11.10    5.20
   8   1  -5   -0.40    5.30
   7  -1  -5    5.30    4.50
   7  -1  -5    5.10    4.30
   7   1  -5    8.20    4.30
   6  -1  -5 7663.53  200.88
   6  -1  -5 7828.12  201.78
   6   1  -5 7211.48  201.08
   6   1  -5 7720.23  201.88
   5  -1  -5   12.50    4.10
   5  -1  -5   11.50    3.40
   5   1  -5    7.50    3.60
   4  -1  -5   -0.50    3.00
   4  -1  -5   -3.30    2.80
   4   1  -5   -4.40    3.00
   4   1  -5   -0.70    3.00
   3  -1  -5  740.13   22.10
   3  -1  -5  732.33   21.10
   3   1  -5  730.23   21.70
   3   1  -5  722.33   22.30
   2  -1  -5 1156.98   32.40
   2  -1  -5 1165.28   31.40
   2   1  -5 1139.49   31.70
   2   1  -5 1148.89   32.50
   1  -1  -5  419.56   12.90
   1  -1  -5  434.36   13.20
   1   1  -5  430.26   13.20
   1   1  -5  415.56   13.00
   0  -1  -5   70.99    3.90
   0  -1  -5   75.79    4.70
   0   1  -5   68.09    4.00
   0   1  -5   56.89    4.80
  -1  -1  -5  341.97   12.40
  -1  -1  -5  334.17   10.70
  -1   1  -5  334.47   10.40
  -1   1  -5  332.07   12.30
  -2  -1  -5 2646.74   71.19
  -2  -1  -5 2442.66   68.49
  -2   1  -5 2703.93   70.99
  -2   1  -5 2488.65   68.09
  -3  -1  -5   26.20    5.50
  -3  -1  -5   26.50    4.40
  -3   1  -5   23.00    5.00
  -4  -1  -5    8.60    5.30
  -4   1  -5    9.50    5.50
  -5  -1  -5   25.10    8.10
  -5   1  -5   33.00    8.30
  -6  -1  -5    3.50    9.60
  -6   1  -5   -1.60    9.20
   9  -2  -5   -8.10    6.40
   9  -2  -5    1.40    4.90
   9  -2  -5   -5.30    4.50
   9   2  -5   -4.30    5.50
   9   2  -5    1.30    6.70
   8  -2  -5    0.50    4.70
   8  -2  -5    2.40    4.50
   8   2  -5    3.80    5.00
   7  -2  -5   13.60    4.40
   7  -2  -5   11.30    4.60
   7   2  -5   12.70    4.40
   6  -2  -5 4365.06  116.89
   6  -2  -5 4325.37  115.79
   6   2  -5 4276.37  116.69
   5  -2  -5   85.29    6.10
   5  -2  -5   67.19    7.10
   5   2  -5   81.69    7.00
   5   2  -5   84.69    7.40
   4  -2  -5  530.45   17.50
   4  -2  -5  529.75   16.50
   4   2  -5  532.85   17.90
   4   2  -5  529.95   17.40
   3  -2  -5 1372.26   38.90
   3  -2  -5 1412.36   37.60
   3   2  -5 1359.26   38.70
   3   2  -5 1399.66   39.30
   2  -2  -5 1046.10   28.80
   2  -2  -5 1072.59   29.90
   2   2  -5 1044.60   30.10
   2   2  -5 1064.29   29.50
   1  -2  -5   28.80    3.30
   1   2  -5   29.00    3.60
   1   2  -5   30.40    3.60
   0  -2  -5   30.80    3.80
   0  -2  -5   38.00    3.30
   0   2  -5   38.40    3.30
   0   2  -5   27.90    4.10
  -1  -2  -5  538.85   16.20
  -1  -2  -5  546.65   17.80
  -1   2  -5  548.95   15.70
  -1   2  -5  552.24   17.60
  -3  -2  -5  443.46   15.20
  -3  -2  -5  489.05   18.50
  -3   2  -5  479.05   18.10
  -4  -2  -5    2.70    5.20
  -4  -2  -5    5.20    3.10
  -4   2  -5   -4.20    4.60
  -5  -2  -5   28.80    8.30
  -5   2  -5   23.00    8.10
  -6  -2  -5   16.90   10.20
  -6   2  -5  -11.50    8.80
   9  -3  -5   17.40    7.00
   9  -3  -5   10.30    5.00
   9  -3  -5   19.30    5.50
   9   3  -5   11.50    6.30
   9   3  -5   18.40    7.60
   8  -3  -5    5.00    4.20
   8  -3  -5    2.30    4.80
   8   3  -5    6.60    5.10
   7  -3  -5    6.50    4.00
   7  -3  -5    4.70    4.40
   7   3  -5    8.00    4.30
   6  -3  -5  274.87   11.60
   6  -3  -5  222.28   13.50
   6   3  -5  283.17   13.20
   5  -3  -5   71.89    5.50
   5  -3  -5   52.89    6.60
   5   3  -5   68.99    7.00
   4  -3  -5   56.99    5.80
   4  -3  -5   78.59    5.60
   4   3  -5   75.69    6.40
   4   3  -5   65.79    6.20
   3  -3  -5  197.58    8.40
   3  -3  -5  204.88    7.20
   3   3  -5  195.98    9.00
   3   3  -5  205.78    9.10
   2  -3  -5   31.50    3.10
   2  -3  -5   44.30    4.00
   2   3  -5   46.60    4.90
   2   3  -5   31.50    4.40
   1  -3  -5   62.09    4.10
   1  -3  -5   56.99    3.90
   1   3  -5   48.60    4.50
   1   3  -5   58.59    4.30
   0  -3  -5  740.13   22.00
   0  -3  -5  757.92   21.40
   0   3  -5  719.93   21.80
   0   3  -5  780.82   21.20
  -1  -3  -5   71.69    6.40
  -1  -3  -5   86.09    4.90
  -1   3  -5   93.29    4.30
  -1   3  -5   86.99    6.10
  -2  -3  -5   69.99    8.10
  -2  -3  -5   91.19    5.90
  -2   3  -5  110.89    7.50
  -3  -3  -5  104.89    9.40
  -3  -3  -5   98.19    6.30
  -3   3  -5  109.59    8.90
  -4  -3  -5   -4.80    4.90
  -4  -3  -5    5.40    3.30
  -4   3  -5    3.30    4.90
  -5  -3  -5   -1.50    7.00
  -5   3  -5    0.50    7.00
  -6  -3  -5  119.59   17.80
  -6   3  -5  113.69   17.50
   9  -4  -5    2.60    6.70
   9  -4  -5   12.30    5.10
   9  -4  -5   10.70    5.00
   9   4  -5   14.10    7.20
   8  -4  -5    9.70    4.30
   8  -4  -5    6.00    5.10
   8   4  -5    8.50    5.50
   7  -4  -5    8.20    4.10
   7  -4  -5    9.00    4.60
   7   4  -5    9.40    4.50
   6  -4  -5   85.09    6.50
   6   4  -5   77.09    8.30
   5  -4  -5    3.80    2.70
   5   4  -5    2.00    3.60
   4  -4  -5  161.68    6.90
   4  -4  -5  141.39    7.70
   4   4  -5  160.08    8.40
   3  -4  -5   62.69    3.70
   3  -4  -5   62.29    5.00
   3   4  -5   54.69    5.50
   3   4  -5   70.79    6.40
   2  -4  -5   26.20    3.00
   1  -4  -5  309.17   10.00
   1  -4  -5  303.87    9.70
   1   4  -5  278.97   10.20
   1   4  -5  290.77   10.10
   0  -4  -5   74.79    5.00
   0  -4  -5   82.99    4.40
   0   4  -5   66.39    5.10
   0   4  -5   80.89    4.20
  -1  -4  -5  869.81   24.80
  -1  -4  -5  890.01   26.40
  -1   4  -5  859.01   25.80
  -2  -4  -5  893.61   26.30
  -2  -4  -5  924.71   28.70
  -2   4  -5  920.81   27.90
  -3  -4  -5  100.19    6.40
  -3  -4  -5   96.09    9.40
  -3   4  -5  110.89    8.90
  -4  -4  -5   71.39   10.10
  -4  -4  -5   74.39    6.80
  -4   4  -5   81.79    9.80
  -5  -4  -5   65.49   13.20
  -5   4  -5   71.29   12.90
   9  -5  -5    5.90    4.70
   9  -5  -5   -0.60    5.00
   9   5  -5   10.70    7.20
   8  -5  -5   32.90    6.20
   8  -5  -5   47.80    7.80
   8   5  -5   49.20    9.90
   7  -5  -5    1.20    3.70
   7  -5  -5    1.20    3.70
   7   5  -5    3.30    4.50
   6  -5  -5  126.49    9.70
   6   5  -5  152.88    9.70
   5  -5  -5   12.50    2.80
   5   5  -5    7.90    3.80
   4  -5  -5   97.39    5.20
   4  -5  -5   85.79    6.10
   4  -5  -5   88.29    4.90
   4   5  -5  104.49    7.30
   3  -5  -5    3.50    1.50
   3  -5  -5    6.50    2.20
  -3   5   5    5.60    1.90
   3   5  -5   10.40    3.70
   2  -5  -5 4530.75  117.99
   2  -5  -5 4519.75  119.09
   2   5  -5 4489.25  119.39
   2   5  -5 4517.35  119.69
   1  -5  -5   14.10    3.20
   1  -5  -5    9.00    2.10
   1   5  -5    8.10    3.00
   1   5  -5   10.80    2.40
   0  -5  -5  368.16   12.50
   0  -5  -5  386.56   11.90
   0   5  -5  355.86   12.30
   0   5  -5  385.46   11.60
  -1  -5  -5  325.37   11.10
  -1  -5  -5  334.17   12.70
  -1   5  -5  321.57   11.90
  -2  -5  -5   64.69    5.30
  -2  -5  -5   49.50    7.40
  -2   5  -5   61.79    6.60
  -3  -5  -5    1.00    2.80
  -3  -5  -5   -3.00    4.30
  -3   5  -5   -1.40    3.70
  -4  -5  -5    1.30    5.10
  -4  -5  -5    4.70    3.60
  -4   5  -5    2.80    5.00
  -5  -5  -5  163.78   15.50
  -5   5  -5  176.08   15.00
   9  -6  -5    9.20    4.90
   9  -6  -5    5.00    5.20
   9   6  -5    1.80    7.20
   8  -6  -5    1.00    5.10
   8   6  -5    3.70    5.70
   7  -6  -5   28.40    6.10
   7  -6  -5   25.60    4.60
   7   6  -5   27.30    5.80
   6  -6  -5   62.69    5.70
   6   6  -5   63.39    7.50
   5  -6  -5   57.99    4.90
   5  -6  -5   39.20    6.00
   5   6  -5   55.89    6.60
   4  -6  -5    0.70    2.40
   4   6  -5    5.40    3.60
   3  -6  -5  258.77    7.60
   3  -6  -5  263.57    9.60
  -3   6   5  237.68    8.20
   3   6  -5  259.07   11.20
   2  -6  -5 1141.29   31.60
   2  -6  -5 1205.38   32.90
   2   6  -5 1162.58   33.50
   2   6  -5 1171.28   33.50
   1  -6  -5  471.15   14.30
   1  -6  -5  499.35   14.70
   1   6  -5  468.95   14.70
   1   6  -5  448.26   14.90
   0  -6  -5  388.26   13.00
   0  -6  -5  395.46   12.40
   0   6  -5  367.76   12.70
   0   6  -5  395.46   11.90
  -1  -6  -5   44.80    4.20
  -1  -6  -5   34.50    5.80
  -1   6  -5   39.50    5.00
  -2  -6  -5  386.96   15.40
  -2  -6  -5  390.76   13.40
  -2   6  -5  398.06   14.50
  -3  -6  -5  136.89    8.10
  -3  -6  -5  152.58   10.60
  -3   6  -5  143.19    9.60
  -4  -6  -5    8.40    5.70
  -4  -6  -5    6.10    4.00
  -4   6  -5   18.20    5.70
  -5  -6  -5   26.00    8.20
  -5   6  -5   30.30    8.00
   9  -7  -5    0.90    4.70
   9  -7  -5    1.10    4.70
   9   7  -5   -0.20    7.70
   8  -7  -5    6.30    4.00
   8   7  -5   -4.90    5.40
   7  -7  -5   13.10    4.00
   7  -7  -5    9.20    3.80
   7   7  -5   11.40    5.20
   6  -7  -5   13.40    3.20
   6   7  -5   16.20    4.60
   5  -7  -5   96.79    7.40
   5   7  -5  107.69    8.00
   4  -7  -5  130.29    6.90
   4   7  -5  135.89    8.50
   3  -7  -5  247.48    9.40
   3   7  -5  245.88   11.20
   2  -7  -5 2652.23   66.59
   2  -7  -5 2696.03   67.89
   2   7  -5 2613.54   68.59
  -2   7   5 2134.39   66.79
   1  -7  -5   91.29    5.00
   1  -7  -5  103.39    5.30
   1   7  -5  102.09    6.20
   1   7  -5  100.89    5.60
   0  -7  -5    4.80    2.10
   0  -7  -5    1.90    2.50
   0   7  -5    2.60    1.90
   0   7  -5    2.10    2.50
  -1  -7  -5  304.47   12.30
  -1  -7  -5  318.27   10.90
  -1   7  -5  292.37   11.40
  -2  -7  -5   24.70    4.70
  -2  -7  -5   22.20    4.80
  -2   7  -5   25.30    4.20
  -3  -7  -5  143.79   10.40
  -3  -7  -5  123.39    8.10
  -3   7  -5  136.79    9.50
  -4  -7  -5    1.60    4.00
  -4  -7  -5   -0.60    5.50
  -4   7  -5    7.50    5.00
  -5  -7  -5   12.90    5.40
  -5  -7  -5   13.30    7.80
  -5   7  -5   16.20    7.50
   9  -8  -5   -1.10    5.00
   9  -8  -5    3.60    4.70
   9   8  -5   -5.40    7.60
   8  -8  -5   49.10    8.40
   8  -8  -5   51.89    7.70
   8   8  -5   35.50    7.60
   7  -8  -5   10.90    4.10
   7  -8  -5   14.70    4.00
   7   8  -5   13.00    5.10
   6  -8  -5   90.09    7.50
   6   8  -5   88.89    8.70
   5  -8  -5   26.70    4.10
   5   8  -5   37.30    6.50
   4  -8  -5   44.70    4.90
   4   8  -5   52.69    6.50
   3  -8  -5  417.16   13.70
   3   8  -5  420.16   15.60
   2  -8  -5  232.08    7.70
   2  -8  -5  237.88    9.00
  -2   8   5  218.58    8.10
   2   8  -5  268.97   11.10
   1  -8  -5  117.39    5.60
   1  -8  -5  124.69    5.90
   1   8  -5  125.59    6.90
   1   8  -5  115.19    6.30
   0  -8  -5    9.20    2.40
   0  -8  -5    6.50    2.70
   0   8  -5    7.20    2.80
  -1  -8  -5  533.55   16.70
  -1  -8  -5  525.25   17.80
  -1   8  -5  489.75   16.80
  -2  -8  -5  338.97   12.50
  -2  -8  -5  341.37   14.00
  -2   8  -5  319.47   13.10
  -3  -8  -5   -3.90    4.00
  -3  -8  -5    2.20    3.60
  -3   8  -5   -3.80    3.70
  -4  -8  -5   -2.50    5.50
  -4  -8  -5    2.70    3.90
  -4   8  -5    2.20    4.90
  -5  -8  -5    6.70    5.20
  -5  -8  -5    3.50    7.80
  -5   8  -5   -2.70    6.70
   9  -9  -5   10.80    5.20
   9  -9  -5    8.00    5.30
   9   9  -5    5.00    8.10
   8  -9  -5   41.50    6.00
   8  -9  -5   44.80    7.70
   8   9  -5   40.90    7.70
   7  -9  -5   16.10    3.90
   7   9  -5   13.00    5.50
   6  -9  -5  101.59    7.60
   6   9  -5   88.29    9.00
   5  -9  -5  143.39    8.30
   5   9  -5  167.48    9.90
   4  -9  -5  118.29    6.90
   4   9  -5  136.49    8.70
   3  -9  -5    7.50    2.60
   3   9  -5   14.80    4.50
   2  -9  -5  238.08    9.00
   2   9  -5  244.48   11.10
   1  -9  -5  188.78    7.60
   1  -9  -5  186.68    7.30
   1   9  -5  182.48    8.00
   1   9  -5  182.68    8.50
   0  -9  -5  102.59    5.80
   0  -9  -5   97.39    6.10
   0   9  -5   94.69    5.20
   0   9  -5   85.69    6.10
  -1  -9  -5 1141.89   32.00
  -1  -9  -5 1129.49   33.00
  -1   9  -5 1047.90   31.80
  -2  -9  -5   35.90    5.90
  -2  -9  -5   39.00    6.80
  -2   9  -5   31.00    4.80
  -3  -9  -5    4.70    3.60
  -3  -9  -5    1.40    4.40
  -3   9  -5   -2.90    3.90
  -4  -9  -5   11.20    4.30
  -4  -9  -5   11.20    6.10
  -4   9  -5   15.60    5.80
  -5  -9  -5   70.39   10.50
  -5  -9  -5   80.09   13.80
  -5   9  -5  105.89   13.70
   9 -10  -5   -4.40    5.10
   9 -10  -5   -2.70    4.80
   9  10  -5   -7.30    7.60
   8 -10  -5   56.49    7.80
   8 -10  -5   60.59    9.00
   8  10  -5   73.39   11.60
   7 -10  -5   15.10    3.90
   7  10  -5   13.80    5.70
   6 -10  -5   58.19    6.70
   6  10  -5   67.09    8.80
   5 -10  -5  693.13   21.90
   5  10  -5  719.33   24.40
   4 -10  -5   65.99    5.80
   4  10  -5   65.99    7.40
   3 -10  -5   36.20    4.60
   3  10  -5   39.90    7.30
   2 -10  -5   45.20    4.40
   1 -10  -5    1.10    2.10
   1 -10  -5   -2.00    2.00
   1  10  -5    2.70    3.40
   0 -10  -5 1009.10   29.00
   0 -10  -5 1028.00   28.80
   0  10  -5  971.30   28.70
   0  10  -5  966.50   27.70
  -1 -10  -5   66.09    6.40
  -1 -10  -5   55.19    7.00
  -1  10  -5   70.09    6.10
  -2 -10  -5   80.79    7.00
  -2 -10  -5   87.29    7.90
  -2  10  -5   71.09    7.50
  -3 -10  -5   81.89    9.10
  -3 -10  -5   86.39    7.70
  -3  10  -5   71.09    8.40
  -4 -10  -5    4.00    4.30
  -4 -10  -5    4.50    5.90
  -4  10  -5    2.50    4.90
  -5 -10  -5    6.70    7.50
  -5 -10  -5   -2.30    5.80
  -5  10  -5    2.50    7.00
   9 -11  -5   25.40    5.80
   9 -11  -5   25.10    6.10
   9  11  -5   36.00    9.60
   8 -11  -5   -0.60    4.60
   8 -11  -5    4.30    4.10
   8  11  -5    7.40    6.40
   7 -11  -5   58.19    7.60
   7 -11  -5   66.99    7.10
   7  11  -5   64.69   10.20
   6 -11  -5  431.96   15.20
   6  11  -5  420.36   18.10
   5 -11  -5  364.86   13.50
   5  11  -5  381.66   16.00
   4 -11  -5  831.82   24.90
   4  11  -5  849.61   27.40
   3 -11  -5    1.50    2.40
   3  11  -5   11.20    4.70
   2 -11  -5    6.30    2.50
   2  11  -5    9.90    4.80
   1 -11  -5  117.49    6.40
   1 -11  -5  119.69    5.70
   1  11  -5  107.99    7.50
   0 -11  -5  420.46   13.80
   0 -11  -5  390.46   13.80
   0  11  -5  387.26   13.60
   0  11  -5  379.76   12.70
  -1 -11  -5    8.30    4.00
  -1 -11  -5    6.20    3.40
  -1  11  -5    6.00    3.30
  -2 -11  -5   -0.10    3.90
  -2 -11  -5    7.90    3.60
  -2  11  -5    4.30    3.80
  -3 -11  -5    8.00    4.70
  -3 -11  -5    7.60    4.00
  -3  11  -5   10.80    4.60
  -4 -11  -5    7.10    6.00
  -4 -11  -5    6.20    4.70
  -4  11  -5   11.90    5.50
  -5 -11  -5   -2.00    6.00
  -5 -11  -5    0.10    7.80
  -5  11  -5    2.90    7.40
   9 -12  -5   10.50    5.20
   9 -12  -5   11.10    5.80
   9  12  -5   21.20    9.30
   8 -12  -5    9.70    4.30
   8 -12  -5   20.40    5.30
   8  12  -5    9.10    7.20
   7 -12  -5  152.68    8.80
   7 -12  -5  145.39    9.90
   7  12  -5  163.38   12.90
   6 -12  -5    3.50    3.20
   6  12  -5   14.40    5.10
   5 -12  -5  137.19    7.80
   5  12  -5  143.19   10.30
   4 -12  -5   60.89    5.80
   4  12  -5   67.39    8.00
   3 -12  -5  562.24   17.70
   3  12  -5  580.34   20.50
   2 -12  -5    0.20    2.20
   2  12  -5    4.70    4.80
   1 -12  -5   40.70    4.80
   1 -12  -5   47.30    4.30
   1  12  -5   44.30    6.60
   0 -12  -5  391.56   13.80
   0 -12  -5  410.86   13.90
   0  12  -5  382.66   13.70
   0  12  -5  370.46   12.80
  -1 -12  -5   46.50    6.90
  -1 -12  -5   47.50    6.50
  -1  12  -5   43.50    6.30
  -2 -12  -5    8.40    4.30
  -2  12  -5   10.00    4.00
  -3 -12  -5  198.18   11.40
  -3 -12  -5  208.28   12.50
  -3  12  -5  223.18   11.90
  -4 -12  -5   12.60    5.20
  -4 -12  -5   10.70    6.30
  -5 -12  -5   -5.50    8.00
  -5 -12  -5   -5.10    6.00
  -5  12  -5   -6.50    7.30
   9 -13  -5    4.20    6.50
   9  13  -5    6.40    9.70
   8 -13  -5   26.00    5.80
   8 -13  -5   26.20    4.90
   8  13  -5   30.90    8.60
   7 -13  -5  231.28   10.60
   7 -13  -5  218.68   11.90
   7  13  -5  239.88   15.30
   6 -13  -5   90.89    7.20
   6  13  -5  104.59   10.50
   5 -13  -5   53.29    5.90
   5  13  -5   57.39    8.60
   4 -13  -5    7.80    3.10
   4  13  -5   10.50    4.80
   3 -13  -5  124.49    6.90
   3  13  -5  130.99   10.10
   2 -13  -5  400.16   13.40
   2  13  -5  396.56   15.90
   1 -13  -5   79.39    5.70
   1 -13  -5   78.39    5.00
   1  13  -5   72.29    7.40
   0 -13  -5   20.10    3.80
   0 -13  -5   13.30    3.70
   0  13  -5   14.90    3.50
  -1 -13  -5 1122.39   33.60
  -1 -13  -5 1139.49   33.60
  -1  13  -5 1098.49   32.60
  -2 -13  -5  143.19    9.70
  -2 -13  -5  146.69    9.40
  -2  13  -5  159.38    9.30
  -3 -13  -5   82.69    9.30
  -3 -13  -5   63.99    8.30
  -3  13  -5   91.39    9.10
  -4 -13  -5    6.60    5.30
  -4 -13  -5    8.00    6.50
  -4  13  -5    5.20    5.90
  -5 -13  -5    7.80    8.50
  -5 -13  -5    4.40    6.90
  -5  13  -5    4.50    8.30
   8 -14  -5    4.80    4.30
   8 -14  -5   -0.70    5.20
   8  14  -5    8.20    7.70
   7 -14  -5  188.88   11.10
   7 -14  -5  174.28    9.70
   7  14  -5  192.28   14.70
   6 -14  -5  251.27   11.60
   6 -14  -5  255.27   10.80
   6  14  -5  250.87   14.70
   5 -14  -5    5.20    3.10
   5  14  -5    5.60    5.00
   4 -14  -5    2.50    2.80
   4  14  -5    3.70    4.70
   3 -14  -5  724.13   22.00
   3  14  -5  730.93   24.90
   2 -14  -5   10.60    3.10
   2  14  -5    7.20    5.30
   1 -14  -5  163.58    7.00
   1 -14  -5  158.18    7.80
   1  14  -5  156.18    9.30
   0 -14  -5  435.96   15.00
   0 -14  -5  445.16   15.60
   0  14  -5  408.46   15.10
  -1 -14  -5  104.59    8.20
  -1 -14  -5   95.89    8.20
  -1  14  -5  121.49    7.70
  -2 -14  -5   21.80    4.90
  -2 -14  -5   22.40    4.70
  -2  14  -5   33.60    6.90
  -3 -14  -5    2.20    5.00
  -3 -14  -5    9.80    4.70
  -3  14  -5   10.60    4.90
  -4 -14  -5    1.60    6.50
  -4 -14  -5    2.10    5.50
  -4  14  -5    1.00    6.20
   8 -15  -5   11.90    5.70
   8 -15  -5   15.70    4.90
   8  15  -5   21.20    8.60
   7 -15  -5    9.80    4.70
   7 -15  -5   10.30    4.10
   7  15  -5   11.70    6.70
   6 -15  -5   -2.30    3.70
   6 -15  -5    0.70    3.20
   6  15  -5    5.50    5.60
   5 -15  -5   11.90    3.50
   5  15  -5   14.00    5.60
   4 -15  -5  342.17   12.50
   4  15  -5  343.37   15.90
   3 -15  -5  652.03   20.40
   3  15  -5  669.73   23.70
   2 -15  -5    7.90    2.90
   2  15  -5    5.40    5.50
   1 -15  -5  691.03   21.50
   1 -15  -5  706.03   20.30
   1  15  -5  658.43   22.30
   0 -15  -5  135.69    8.30
   0 -15  -5  130.79    7.90
   0  15  -5  122.89    8.10
  -1 -15  -5   18.60    4.40
  -1 -15  -5   13.00    4.10
  -1  15  -5   26.80    6.00
  -2 -15  -5    3.00    4.00
  -2 -15  -5    5.80    4.40
  -2  15  -5    8.60    4.20
  -3 -15  -5    0.80    4.60
  -3 -15  -5   -1.10    5.10
  -3  15  -5   -1.80    4.70
  -4 -15  -5   72.09   12.40
  -4 -15  -5   91.89   12.40
   4 -15   5   91.09    7.30
  -4  15  -5   81.99   11.70
   8 -16  -5    4.90    4.70
   8 -16  -5    4.70    5.30
   8  16  -5    5.50    8.40
   7 -16  -5    4.10    3.80
   7 -16  -5    3.20    4.90
   7  16  -5    5.20    7.30
   6 -16  -5   48.00    6.40
   6 -16  -5   34.10    5.20
   6  16  -5   46.30    8.00
   5 -16  -5    1.20    3.00
   5 -16  -5   -2.70    3.50
   5  16  -5   -6.20    4.90
   4 -16  -5   88.99    6.60
   4  16  -5   80.69   10.00
   3 -16  -5   53.59    6.20
   3  16  -5   52.99    9.80
   2 -16  -5  190.08    9.20
   2  16  -5  170.18   11.80
   1 -16  -5  302.87   12.30
   1  16  -5  286.77   13.10
   0 -16  -5   13.10    3.80
   0 -16  -5   13.30    4.00
   0  16  -5   13.10    4.40
  -1 -16  -5    2.00    3.80
  -1 -16  -5   -0.90    3.50
  -1  16  -5    3.40    3.60
  -2 -16  -5   26.30    5.50
  -2 -16  -5   26.00    5.20
  -2  16  -5   39.40    7.20
  -3 -16  -5   16.80    5.70
   3 -16   5   11.60    3.60
  -3 -16  -5   10.90    5.70
  -3  16  -5   21.80    6.20
   4 -16   5   16.70    4.10
  -4 -16  -5    9.10    7.50
  -4 -16  -5    8.30    6.90
  -4  16  -5   13.00    6.90
   8 -17  -5   66.29   10.90
   8 -17  -5   61.29    8.70
   8  17  -5   52.19   11.30
   7 -17  -5  109.19    8.30
   7 -17  -5  109.19   10.00
   7  17  -5  112.29   15.40
   6 -17  -5    3.90    3.60
   6 -17  -5    3.00    4.20
   6  17  -5    2.00    6.40
   5 -17  -5   80.49    6.60
   5 -17  -5   63.99    7.50
   5  17  -5   82.89   11.20
   4 -17  -5   48.30    6.40
   4 -17  -5   59.09    6.20
   4  17  -5   62.79   10.30
   3 -17  -5 1519.35   42.70
   3  17  -5 1504.45   45.90
   2 -17  -5  847.62   26.10
   2  17  -5  858.51   28.50
   1 -17  -5 1866.51   52.59
  -1  17   5 1905.51   49.70
   1  17  -5 1789.22   52.69
  -1  17   5 1906.21   51.39
   0 -17  -5   28.10    4.80
   0 -17  -5   32.50    5.80
   0  17  -5   31.20    6.50
  -1 -17  -5    8.30    4.00
  -1 -17  -5   -2.60    3.70
  -1  17  -5    7.80    4.00
  -2 -17  -5   14.40    4.80
  -2 -17  -5   13.40    5.20
  -2  17  -5   22.60    5.50
  -3 -17  -5    7.40    5.40
  -3 -17  -5   -1.40    5.80
   3 -17   5   -0.50    3.20
  -3  17  -5    3.30    5.80
   4 -17   5    0.80    3.70
  -4 -17  -5   -8.00    6.60
  -4 -17  -5    5.30    7.80
  -4  17  -5   -1.90    7.70
   7 -18  -5  147.09    9.20
   7 -18  -5  157.58   11.10
   7  18  -5  154.38   16.60
   6 -18  -5   10.30    4.60
   6 -18  -5   10.30    3.70
   6  18  -5    4.10    6.90
   5 -18  -5  185.18    9.20
   5 -18  -5  160.28    9.80
   5  18  -5  179.18   14.00
   4 -18  -5  117.09    7.70
   4 -18  -5   98.39    7.70
   4  18  -5  102.49   11.90
   3 -18  -5  394.96   14.70
   3 -18  -5  388.36   14.30
   3  18  -5  390.66   18.40
   2 -18  -5  767.62   24.80
   2  18  -5  790.92   26.80
   1 -18  -5   37.90    7.10
   0 -18  -5   26.70    4.60
   0 -18  -5   17.80    4.40
   0  18  -5   30.90    6.70
  -1 -18  -5   66.69    7.60
  -1 -18  -5   68.89    8.60
  -1  18  -5   90.89    7.80
  -2 -18  -5   13.50    5.10
  -2 -18  -5    9.40    5.20
  -3 -18  -5   57.89   10.90
   3 -18   5   45.70    6.60
  -3 -18  -5   58.99   10.50
  -3  18  -5   59.89   10.80
  -4 -18  -5    3.00    7.30
  -4 -18  -5    6.00    8.40
   4 -18   5   10.90    4.50
  -4  18  -5   25.70    8.80
   7 -19  -5   31.80    7.30
   7  19  -5   20.70    9.30
   6 -19  -5   27.40    5.30
   6  19  -5   18.30    8.20
   5 -19  -5  100.19    8.70
   5 -19  -5  126.99    8.40
   5  19  -5  104.69   13.00
   4 -19  -5   16.70    4.00
   4 -19  -5    8.80    4.20
   4  19  -5    9.80    7.20
   3 -19  -5  912.11   27.60
   3 -19  -5  919.51   28.00
   3  19  -5  907.41   31.60
   2 -19  -5  613.04   21.10
   2 -19  -5  641.24   20.20
   2  19  -5  632.24   23.40
   1 -19  -5    2.40    3.10
   1  19  -5   -0.60    4.90
   0 -19  -5    4.00    2.90
   0  19   5    5.90    3.00
   0  19   5    3.40    4.30
   0  19  -5    7.20    4.30
  -1 -19  -5   65.09    9.20
  -1 -19  -5   77.49    7.90
   3 -19   5   20.20    4.60
  -3 -19  -5   25.10    7.20
  -3 -19  -5   17.40    7.20
  -3  19  -5   31.90    8.00
   7 -20  -5   91.89    9.10
   7 -20  -5  108.49   10.80
   7  20  -5   96.09   16.70
   6 -20  -5  155.28    9.60
   6 -20  -5  135.89   10.40
   6  20  -5  134.19   16.10
   5 -20  -5   45.30    7.80
   5  20  -5   34.40    8.50
   4 -20  -5  126.99    8.90
   4 -20  -5  152.88    9.30
   4  20  -5  120.69   14.20
   3 -20  -5   59.19    8.00
   3 -20  -5   62.69    7.20
   3  20  -5   66.89   12.30
   2 -20  -5   17.60    4.20
   2  20  -5   18.20    7.00
   1 -20  -5    7.60    3.40
   1 -20  -5    4.70    4.50
   1  20  -5   10.20    5.30
   0 -20  -5   27.70    4.80
   0 -20  -5   15.30    4.90
   0  20   5   19.10    3.70
   0  20   5   25.60    5.70
   0  20  -5   33.70    7.20
  -1  20  -5  120.99    9.80
  -2 -20  -5   69.09   11.90
  -2 -20  -5   78.29   10.10
  -3 -20  -5   48.80    8.90
  -3 -20  -5   33.00    7.80
   7 -21  -5    0.60    4.90
   7 -21  -5   -9.20    5.50
   7  21  -5   -0.30    9.40
   6 -21  -5    5.60    4.90
   6 -21  -5    8.20    4.60
   6  21  -5    9.90    8.20
   5 -21  -5  359.86   14.20
   5 -21  -5  313.87   14.40
   5  21  -5  328.37   19.80
   4 -21  -5   -7.10    3.80
   4 -21  -5    5.10    4.10
   3 -21  -5   35.80    6.70
   3 -21  -5   29.30    5.30
   3  21  -5   24.70    8.20
   2 -21  -5    2.40    4.50
   2  21  -5    5.60    6.70
   1 -21  -5   -6.00    3.90
   1 -21  -5    1.50    3.70
   1  21  -5    3.00    5.00
   0 -21  -5   29.90    5.70
  -1 -21  -5   91.89   11.40
   1  21   5   83.59    7.30
   1  21   5   79.19   10.60
  -2  21  -5  174.48   12.80
  -3 -21  -5   31.50    8.50
  -3 -21  -5   41.60    8.70
  -3  21  -5   63.99   12.80
   6 -22  -5    6.60    4.80
   6 -22  -5   13.20    5.50
   6  22  -5    3.30    8.60
   5 -22  -5    3.90    4.50
   5 -22  -5   -3.20    4.40
   5  22  -5   -1.00    8.30
   4 -22  -5   41.10    5.60
   4 -22  -5   36.20    5.50
   4  22  -5   31.00    9.40
   3 -22  -5    1.70    3.90
   2 -22  -5   -2.30    3.60
   2 -22  -5   -6.20    4.20
   2  22  -5   -5.00    6.40
   1 -22  -5   11.20    4.20
   1 -22  -5   16.00    5.30
   1  22  -5   17.80    5.70
   0 -22  -5    8.00    5.20
   0  22  -5   15.50    5.10
  -1 -22  -5   -6.40    5.40
  -2 -22  -5   99.99   14.80
   2  22   5   91.69   13.50
   2  22   5   79.19    9.10
   6 -23  -5   24.40    5.90
   6 -23  -5   23.00    5.70
   6  23  -5    9.70   10.00
   5 -23  -5    0.70    4.60
   5 -23  -5   -1.90    4.80
   4 -23  -5   -0.20    4.40
   4 -23  -5    3.20    4.70
   4  23  -5  -13.00    8.30
   3 -23  -5   -2.30    3.90
   2 -23  -5   27.80    4.60
   2 -23  -5   23.20    6.00
   2  23  -5   12.40    7.10
   1 -23  -5   13.30    5.80
   1 -23  -5   13.60    4.40
   1  23  -5   16.70    5.80
   0 -23  -5   -5.20    5.20
   0  23  -5   12.20    5.20
  -1 -23  -5   30.60    7.80
  -2 -23  -5   13.90    7.80
   2  23   5   11.70    7.50
   2  23   5   20.70   11.60
   5 -24  -5   -0.20    5.10
   5 -24  -5    8.50    5.10
   5  24  -5  -13.40    8.90
   4 -24  -5   -3.60    4.60
   4 -24  -5   -4.30    4.40
   3 -24  -5   -4.20    4.60
   3 -24  -5   -3.00    4.10
   2 -24  -5    1.50    4.90
   2 -24  -5    3.60    4.10
   2  24  -5   -4.40    6.80
   1 -24  -5   40.00    7.00
   1 -24  -5   55.09   10.40
   1  24  -5   56.89    9.30
   0 -24  -5    0.50    6.40
   0  24  -5    9.40    5.40
   5 -25  -5   13.50    5.90
   5 -25  -5   20.50    5.40
   5  25  -5   13.20   10.90
   4 -25  -5   -3.60    5.00
   4 -25  -5    7.50    5.10
   4  25  -5   -9.50    9.20
   3 -25  -5   12.80    4.90
   3 -25  -5    7.50    5.50
   2 -25  -5   76.99    7.90
   2 -25  -5   71.19   10.60
   2  25  -5   59.79   11.90
   1 -25  -5    9.00    6.00
   1  25  -5    8.40    6.30
   0 -25  -5   -2.80    6.50
   0  25  -5   14.40    6.30
   4 -26  -5    4.80    5.20
   4 -26  -5    5.80    5.50
   3 -26  -5   45.40    6.30
   3  26  -5   25.50   10.50
   2 -26  -5   12.10    6.30
   2 -26  -5   11.60    4.70
   2  26  -5    6.70    8.10
   1 -26  -5   16.30    6.90
   1  26  -5   15.70    6.60
   0 -26  -5   34.00    8.40
   3 -27  -5   62.69    9.40
   3 -27  -5   58.99   10.90
   2 -27  -5   30.50    7.60
   2 -27  -5   23.60    5.30
   2  27  -5   27.00    9.00
   1 -27  -5    3.70    7.50
   1  27  -5   10.40    6.70
   9   0  -6   -8.80    6.00
   9   0  -6   -3.90    6.30
   7   0  -6    8.20    5.10
   7   0  -6    6.90    4.60
   6   0  -6 2016.40   57.59
   6   0  -6 1983.60   56.79
   5   0  -6    4.10    3.40
   4   0  -6  219.78   10.20
   4   0  -6  222.68   10.10
   3   0  -6    4.60    2.70
   3   0  -6    4.40    3.10
   2   0  -6  318.17   11.10
   2   0  -6  295.67   10.30
   1   0  -6   -3.70    2.40
   1   0  -6    1.30    2.10
   0   0  -6 2289.57   61.29
   0   0  -6 2281.87   62.39
  -1   0  -6    1.70    4.20
  -2   0  -6  223.88   11.90
  -2   0  -6  234.98    8.80
  -3   0  -6   -2.60    4.80
  -4   0  -6   59.39   12.10
  -5   0  -6  -10.80    8.60
   9  -1  -6   -2.70    6.30
   9  -1  -6    4.20    5.80
   9   1  -6    7.40    6.50
   9   1  -6    2.60    6.40
   8  -1  -6  438.06   18.10
   8  -1  -6  403.56   18.70
   8   1  -6  436.76   18.30
   8   1  -6  383.86   19.70
   7  -1  -6   55.29    8.60
   7  -1  -6   56.59    8.90
   7   1  -6   64.09    8.60
   7   1  -6   50.79    9.30
   6  -1  -6   54.69    9.50
   6  -1  -6   64.39    9.00
   6   1  -6   46.90    9.30
   5  -1  -6    1.30    3.20
   5  -1  -6   -5.70    4.00
   5   1  -6   -0.40    3.30
   5   1  -6   -6.10    4.60
   4  -1  -6   26.60    5.40
   4  -1  -6   25.50    5.90
   4   1  -6   16.10    3.70
   4   1  -6   30.40    6.70
   3  -1  -6  287.07   11.20
   3  -1  -6  292.97   10.10
   3   1  -6  299.07   10.90
   3   1  -6  282.27   11.30
   2  -1  -6    2.20    2.10
   2  -1  -6   -3.30    2.10
   2   1  -6    2.20    2.20
   2   1  -6   -3.90    2.60
   1  -1  -6   39.00    4.90
   1  -1  -6   52.09    4.40
   1   1  -6   54.59    4.40
   1   1  -6   38.40    5.00
   0  -1  -6  319.37   10.90
   0  -1  -6  324.07   12.40
   0   1  -6  324.97   12.40
   0   1  -6  329.67   10.90
  -1  -1  -6 1218.58   34.80
  -1  -1  -6 1279.57   37.10
  -1   1  -6 1240.68   34.50
  -1   1  -6 1295.17   36.90
  -2  -1  -6  225.98    8.80
  -2  -1  -6  235.08   12.20
  -2   1  -6  217.98    8.40
  -2   1  -6  239.38   11.90
  -3  -1  -6    4.10    2.60
  -3  -1  -6   -4.20    4.50
  -3   1  -6   -3.90    4.80
  -4  -1  -6    1.40    6.90
  -4   1  -6   -3.20    6.60
  -5  -1  -6   -6.60    8.90
  -5   1  -6    1.90    8.90
   9  -2  -6   12.50    6.70
   9  -2  -6   17.00    6.00
   9   2  -6   14.50    7.10
   9   2  -6   12.10    7.00
   8  -2  -6  770.82   26.60
   8  -2  -6  807.92   27.60
   8   2  -6  714.93   28.40
   8   2  -6  788.32   27.50
   7  -2  -6   17.50    5.10
   7  -2  -6   21.60    5.40
   7   2  -6   20.70    5.20
   7   2  -6   20.70    5.50
   6  -2  -6  123.99    9.30
   6   2  -6  123.49    9.80
   6   2  -6  109.99    9.90
   5  -2  -6   32.50    6.30
   5  -2  -6   35.30    6.50
   5   2  -6   38.70    6.90
   5   2  -6   26.40    5.70
   4  -2  -6  146.49    8.10
   4  -2  -6  145.49    7.60
   4   2  -6  116.19    8.60
   4   2  -6  144.89    9.20
   3  -2  -6  569.64   16.90
   3  -2  -6  572.04   18.40
   3   2  -6  577.74   18.20
   3   2  -6  582.94   18.80
   2  -2  -6    5.30    2.30
   2  -2  -6    9.10    2.50
   2   2  -6    6.20    3.00
   2   2  -6    9.10    2.80
   1  -2  -6   33.30    4.70
   1  -2  -6   35.60    4.10
   1   2  -6   35.50    4.10
   0  -2  -6  990.80   28.10
   0  -2  -6  971.60   29.10
   0   2  -6  998.50   29.10
   0   2  -6 1019.50   27.80
  -1   2  -6    8.70    3.80
  -2  -2  -6   52.39    4.90
  -2  -2  -6   45.20    7.80
  -2   2  -6   57.29    4.30
  -2   2  -6   58.09    7.70
  -3  -2  -6   10.90    5.30
  -3  -2  -6   11.10    3.10
  -3   2  -6    9.20    5.20
  -4  -2  -6    4.60    7.00
  -4   2  -6    4.80    6.90
  -5  -2  -6   -1.50    8.80
   9  -3  -6   10.70    5.90
   9   3  -6    6.20    6.50
   9   3  -6   -0.90    6.50
   8  -3  -6  952.70   30.90
   8  -3  -6  985.20   31.70
   8   3  -6  850.81   32.70
   8   3  -6  974.70   32.20
   7  -3  -6   22.80    5.70
   7  -3  -6   19.80    5.00
   7   3  -6   16.30    5.60
   7   3  -6   24.40    5.60
   6  -3  -6   86.19    8.20
   6   3  -6   83.59    8.60
   6   3  -6   89.19    9.10
   5  -3  -6   54.29    6.70
   5  -3  -6   59.19    6.80
   5   3  -6   49.70    7.10
   5   3  -6   51.69    8.30
   4  -3  -6  163.28    8.60
   4  -3  -6  169.58    7.60
   4   3  -6  147.39    9.40
   4   3  -6  162.98    9.90
   3  -3  -6  983.30   28.60
   3  -3  -6  980.00   26.90
   3   3  -6  965.70   28.50
   3   3  -6  954.50   29.00
   2  -3  -6    7.50    2.30
   2   3  -6    6.40    2.80
   2   3  -6    6.90    3.20
   1  -3  -6  420.96   13.50
   1  -3  -6  428.76   13.40
   1   3  -6  418.16   13.40
   1   3  -6  387.76   13.50
   0  -3  -6  496.55   15.60
   0  -3  -6  500.95   16.80
   0   3  -6  505.45   16.60
   0   3  -6  521.65   15.30
  -1  -3  -6  618.04   19.10
  -1  -3  -6  614.04   21.10
  -1   3  -6  632.74   18.20
  -1   3  -6  672.03   20.90
  -2  -3  -6   -2.90    4.10
  -2  -3  -6    1.40    2.40
  -2   3  -6    0.90    3.80
  -3  -3  -6   26.00    6.20
  -3  -3  -6   29.70    5.60
  -3   3  -6   23.50    5.90
  -4  -3  -6    3.80    6.90
  -4   3  -6   -3.10    6.70
  -5  -3  -6   50.49   10.80
  -5   3  -6   43.50   11.00
   9  -4  -6   18.50    5.80
   9   4  -6   20.40    7.40
   9   4  -6    3.80    7.10
   8  -4  -6  563.24   21.90
   8  -4  -6  547.75   21.20
   8   4  -6  569.64   22.60
   7  -4  -6    5.00    4.50
   7  -4  -6    1.60    4.40
   7   4  -6    3.60    4.90
   6  -4  -6   -4.10    3.70
   6   4  -6    2.40    4.50
   6   4  -6   -4.70    3.90
   5  -4  -6  132.39    8.50
   5  -4  -6  146.69    8.00
   5   4  -6  142.19    9.90
   5   4  -6  125.39    9.00
   4  -4  -6  353.06   13.10
   4  -4  -6  347.67   11.10
   4   4  -6  342.77   14.30
   4   4  -6  325.57   13.90
   3  -4  -6  252.47   10.00
   3  -4  -6  243.58    8.30
   3   4  -6  249.58   10.90
   3   4  -6  247.28   11.10
   2  -4  -6  628.74   19.00
   2  -4  -6  612.94   18.10
   2   4  -6  618.44   19.30
   2   4  -6  614.74   19.00
   1  -4  -6   29.50    4.40
   1  -4  -6   34.70    4.20
   1   4  -6   39.60    4.30
   0  -4  -6    8.70    2.60
   0  -4  -6    4.10    3.40
   0   4  -6   10.50    2.50
   0   4  -6    7.60    3.10
  -1  -4  -6   41.90    5.70
  -1   4  -6   50.49    6.30
  -1   4  -6   53.69    3.80
  -2  -4  -6    6.30    2.70
  -2  -4  -6   -1.10    4.30
  -2   4  -6    4.10    3.90
  -3  -4  -6   28.60    6.00
  -3  -4  -6   29.00    6.40
  -3   4  -6   38.40    8.70
  -4  -4  -6  191.78   15.40
  -4   4  -6  182.58   15.00
  -5  -4  -6  163.28   18.00
  -5   4  -6  164.78   18.00
   9  -5  -6    9.00    5.40
   9   5  -6    6.60    7.20
   7  -5  -6   47.80    7.60
   7  -5  -6   48.70    8.30
   7   5  -6   54.29    9.00
   6   5  -6   -2.30    4.10
   5  -5  -6   29.00    6.10
   5  -5  -6   33.50    5.50
   5   5  -6   43.80    8.20
   4  -5  -6  288.27   11.80
   4  -5  -6  294.27    9.40
   4   5  -6  292.17   13.20
   4   5  -6  288.87   12.90
   3  -5  -6  155.18    7.70
   3  -5  -6  150.88    6.10
   3   5  -6  152.48    8.60
   3   5  -6  167.58    9.60
   2  -5  -6  132.69    6.20
   2  -5  -6  137.39    6.90
   2   5  -6  133.39    7.70
   2   5  -6  133.09    7.30
   1  -5  -6   59.09    4.70
   1  -5  -6   52.79    4.70
   1   5  -6   57.59    4.90
   1   5  -6   42.00    5.20
   0  -5  -6  505.65   16.90
   0  -5  -6  507.35   15.90
   0   5  -6  493.95   16.50
   0   5  -6  533.05   15.40
  -1  -5  -6  163.78    9.50
  -1  -5  -6  164.98    7.70
  -1   5  -6  167.78    9.00
  -2  -5  -6  173.68    8.40
  -2  -5  -6  181.98   10.90
  -2   5  -6  184.58   10.40
  -3  -5  -6   75.69   10.00
  -3  -5  -6   71.99    7.40
  -3   5  -6   87.09    9.70
  -4  -5  -6   26.20    7.80
  -4  -5  -6   17.60    6.10
  -5  -5  -6   38.80   11.10
  -5   5  -6   39.80   10.50
   9  -6  -6   14.90    5.60
   9   6  -6   10.00    7.50
   8  -6  -6   -1.00    5.00
   8   6  -6   10.90    6.30
   7  -6  -6   -2.60    4.10
   7  -6  -6    0.30    4.00
   7   6  -6   11.50    5.20
   6  -6  -6   43.20    4.90
   6  -6  -6   36.80    7.00
   6   6  -6   56.99    8.60
   5  -6  -6  272.57   11.90
   5   6  -6  286.17   13.40
   4  -6  -6  844.62   26.20
   4  -6  -6  902.21   23.80
   4   6  -6  873.51   27.70
   3  -6  -6  267.37    8.80
   3  -6  -6  278.47   10.70
   3   6  -6  280.07   12.30
   3   6  -6  272.67   11.70
   2  -6  -6  833.02   23.60
   2  -6  -6  840.32   24.60
   2   6  -6  830.12   24.80
   2   6  -6  841.92   25.10
   1  -6  -6  374.76   12.50
   1  -6  -6  380.46   12.50
   1   6  -6  374.96   12.50
   1   6  -6  352.16   12.80
   0  -6  -6  162.58    7.40
   0  -6  -6  143.49    8.40
   0   6  -6  159.28    6.70
   0   6  -6  157.38    8.00
  -1  -6  -6   10.60    4.00
  -1  -6  -6    7.00    2.90
  -1   6  -6    7.60    3.50
  -2  -6  -6    0.90    4.20
  -2  -6  -6    0.40    3.10
  -2   6  -6   -3.80    3.70
  -3  -6  -6   -2.10    5.20
  -3  -6  -6   -4.40    3.60
  -3   6  -6    3.00    5.00
  -4  -6  -6    7.90    7.50
  -4  -6  -6    7.10    4.80
  -4   6  -6   19.30    7.30
   9  -7  -6   10.00    5.70
   9   7  -6   13.70    8.00
   8  -7  -6    0.30    4.80
   8   7  -6   12.20    6.50
   7  -7  -6    5.70    4.40
   7   7  -6    8.80    5.10
   6  -7  -6   17.50    4.20
   6   7  -6   20.00    5.40
   5  -7  -6   -0.20    3.20
   5   7  -6    8.70    4.80
   4  -7  -6  139.69    7.90
   4   7  -6  161.48   10.70
   3  -7  -6   77.59    4.20
   3  -7  -6   91.09    6.40
   3   7  -6   79.99    7.30
   3   7  -6   86.99    8.60
   2  -7  -6   32.60    3.80
   2  -7  -6   38.00    5.00
   2   7  -6   42.30    5.50
   2   7  -6   41.90    6.30
   1  -7  -6  586.44   18.20
   1  -7  -6  609.04   18.40
   1   7  -6  601.24   18.30
   1   7  -6  586.04   18.60
   0  -7  -6  163.08    7.80
   0   7  -6  148.09    7.90
   0   7  -6  142.39    6.60
  -1  -7  -6  317.67   11.80
  -1  -7  -6  297.97   12.90
  -1   7  -6  297.97   12.40
  -2  -7  -6   -3.50    4.20
  -2  -7  -6    3.80    3.30
  -2   7  -6   -1.60    3.90
  -3  -7  -6    0.50    5.30
  -3  -7  -6    1.30    3.60
  -3   7  -6   -1.80    4.50
  -4  -7  -6   13.10    5.10
  -4  -7  -6   19.20    7.80
  -4   7  -6   22.20    7.40
   9  -8  -6    4.30    5.20
   9  -8  -6   -2.10    5.50
   9   8  -6    7.90    7.80
   8  -8  -6   21.00    5.30
   8   8  -6   22.20    7.10
   7  -8  -6  122.59    9.50
   7   8  -6  113.89   11.50
   6  -8  -6   -0.80    3.50
   6   8  -6    1.20    4.60
   5  -8  -6   -0.30    3.20
   5   8  -6    1.80    4.70
   4  -8  -6  224.18    9.90
   4   8  -6  236.68   12.60
   3  -8  -6    1.90    3.00
   3   8  -6    7.30    5.10
   2  -8  -6   64.99    4.30
   2  -8  -6   64.19    5.50
   2   8  -6   66.59    7.10
   2   8  -6   59.19    6.10
   1  -8  -6    6.00    2.70
   1  -8  -6    5.10    2.70
   1   8  -6    9.90    3.40
   1   8  -6    5.00    2.70
   0  -8  -6 1091.59   30.80
   0  -8  -6 1024.30   31.50
   0   8  -6 1046.60   31.00
   0   8  -6 1107.79   29.80
  -1  -8  -6   50.29    7.00
  -1  -8  -6   53.79    6.10
  -1   8  -6   46.50    6.80
  -2  -8  -6   61.29    6.40
  -2  -8  -6   65.39    8.40
  -2   8  -6   58.09    7.90
  -3  -8  -6    5.50    3.90
  -3  -8  -6    1.80    5.40
  -3   8  -6    2.90    4.80
  -4  -8  -6    2.10    7.00
  -4  -8  -6   12.30    5.00
  -4   8  -6   16.70    7.40
   9  -9  -6   -4.60    5.20
   9  -9  -6    0.50    5.60
   9   9  -6    3.70    8.10
   8  -9  -6   45.90    8.60
   8   9  -6   47.40    8.40
   7  -9  -6  204.48   11.40
   7   9  -6  208.88   14.10
   6  -9  -6   27.00    6.30
   6   9  -6   25.30    6.10
   5  -9  -6   29.80    5.70
   5   9  -6   39.50    8.60
   4  -9  -6  739.73   22.70
   4   9  -6  736.03   25.00
   3  -9  -6    1.20    2.60
   3   9  -6    6.50    5.20
   2  -9  -6    2.90    2.50
   2  -9  -6   -0.70    2.10
   1  -9  -6  116.09    6.50
   1  -9  -6  122.29    6.80
   1   9  -6  117.79    6.90
   1   9  -6  119.89    7.30
   0  -9  -6  205.68   10.40
   0  -9  -6  214.48    9.50
   0   9  -6  217.18    8.30
   0   9  -6  214.78    9.60
  -1  -9  -6   -0.10    3.80
  -1  -9  -6    1.60    3.00
  -2  -9  -6   21.10    5.20
  -2  -9  -6   24.80    5.70
  -2   9  -6   19.40    5.00
  -3  -9  -6   -3.00    5.20
  -3  -9  -6    2.40    4.10
  -3   9  -6    7.70    5.00
  -4  -9  -6    1.70    7.40
  -4  -9  -6    1.60    5.10
  -4   9  -6    2.00    6.40
   9 -10  -6   -2.80    5.20
   9 -10  -6   -3.30    5.50
   9  10  -6   -4.60    8.30
   8 -10  -6   67.99    8.90
   8  10  -6   76.09   12.30
   7 -10  -6  308.87   14.00
   7  10  -6  342.27   17.40
   6 -10  -6    9.30    3.90
   6  10  -6   12.60    5.60
   5 -10  -6  209.78    9.80
   5  10  -6  204.38   12.60
   4 -10  -6   31.00    5.40
   4  10  -6   41.40    8.90
   3 -10  -6  235.58    9.70
   3  10  -6  237.78   12.40
   2 -10  -6    6.20    2.60
   2  10  -6    6.30    3.60
   2  10  -6   12.60    4.60
   1 -10  -6  407.76   13.50
   1 -10  -6  407.46   13.70
   1  10  -6  390.76   13.90
   1  10  -6  383.46   14.10
   0 -10  -6  494.75   16.10
   0 -10  -6  459.75   16.80
   0  10  -6  472.45   14.80
   0  10  -6  467.95   16.00
  -1 -10  -6  456.55   16.60
  -1 -10  -6  453.15   15.90
  -1  10  -6  407.56   15.90
  -2 -10  -6    6.90    4.60
  -2 -10  -6    8.90    3.70
  -2  10  -6    6.60    4.30
  -3 -10  -6   11.10    4.50
  -3 -10  -6   14.90    6.20
  -3  10  -6   19.30    5.90
  -4 -10  -6   42.70    9.80
  -4 -10  -6   49.80    9.30
  -4  10  -6   54.49   11.80
   9 -11  -6    2.60    6.20
   9 -11  -6   14.40    5.90
   9  11  -6   18.00    9.50
   8 -11  -6    0.80    4.50
   8  11  -6    9.00    7.20
   7 -11  -6    2.10    4.20
   7  11  -6   15.20    6.40
   6 -11  -6    6.30    3.80
   6  11  -6    6.40    5.70
   5 -11  -6   12.80    3.50
   5  11  -6   12.40    5.80
   4 -11  -6    1.40    2.80
   4  11  -6    6.10    5.40
   3 -11  -6    7.80    2.80
   3  11  -6    3.10    5.30
   2 -11  -6  228.18    9.40
   2  11  -6  238.88   11.40
   1 -11  -6  904.01   26.50
   1 -11  -6  908.61   26.20
   1  11  -6  870.91   26.70
   1  11  -6  888.71   26.60
   0 -11  -6   49.90    6.30
   0 -11  -6   31.90    7.00
   0  11  -6   31.90    5.30
  -1 -11  -6  184.68    9.50
  -1 -11  -6  168.58    9.80
  -1  11  -6  169.68    9.70
  -2 -11  -6    9.20    3.90
  -2 -11  -6    7.50    4.80
  -2  11  -6   10.00    4.40
  -3 -11  -6   43.90    9.10
  -3 -11  -6   42.70    7.40
  -4 -11  -6    4.10    7.50
  -4 -11  -6    0.30    5.50
  -4  11  -6   -2.50    7.30
   9 -12  -6   -5.90    5.20
   9 -12  -6   -7.40    6.20
   9  12  -6   -0.60    9.10
   8 -12  -6    1.70    4.60
   8 -12  -6    7.80    5.60
   8  12  -6   19.00    7.70
   7 -12  -6   95.69    8.80
   7  12  -6  119.19   12.80
   6 -12  -6  235.58   11.20
   6  12  -6  247.38   15.00
   5 -12  -6   43.10    6.10
   5  12  -6   28.20    6.60
   4 -12  -6   41.40    5.60
   4  12  -6   43.90    9.30
   3 -12  -6    4.40    2.70
   3  12  -6    2.90    5.40
   2 -12  -6    6.20    2.70
   2  12  -6    8.80    4.70
   1 -12  -6  734.43   22.00
   1 -12  -6  730.93   22.50
   1  12  -6  722.33   22.70
   1  12  -6  726.73   22.60
   0 -12  -6 1385.86   38.80
   0 -12  -6 1336.57   38.70
   0  12  -6 1276.37   38.20
  -1 -12  -6   30.50    6.30
  -1 -12  -6   20.40    4.50
  -2 -12  -6   44.20    7.40
  -2 -12  -6   49.10    8.20
  -2  12  -6   50.99    8.00
  -3 -12  -6   30.10    7.00
  -3 -12  -6   17.00    5.70
  -3  12  -6   21.60    6.70
  -4 -12  -6   47.30    9.50
  -4 -12  -6   52.89   11.50
  -4  12  -6   62.89   13.00
   8 -13  -6   56.59    8.50
   8 -13  -6   48.60    7.10
   8  13  -6   62.19   14.00
   7 -13  -6   -0.90    3.80
   7  13  -6    3.80    6.60
   6 -13  -6   43.60    7.10
   6  13  -6   33.30    7.30
   5 -13  -6  119.59    7.90
   5  13  -6  116.49   12.00
   4 -13  -6  346.47   12.70
   4  13  -6  329.17   16.40
   3 -13  -6  121.09    7.20
   3  13  -6  110.69   10.70
   2 -13  -6   76.49    6.00
   2  13  -6   71.09    8.30
   1 -13  -6   32.40    5.90
   0 -13  -6  115.59    8.30
   0 -13  -6  100.69    8.90
   0  13  -6  130.19    8.50
  -1 -13  -6   73.19    8.00
  -1 -13  -6   77.79    7.70
  -1  13  -6   98.09    7.80
  -2 -13  -6   14.90    4.70
  -2 -13  -6   16.60    5.20
  -2  13  -6   24.10    5.50
  -3 -13  -6   28.70    7.10
  -3 -13  -6   30.10    6.60
  -3  13  -6   37.10    7.30
  -4 -13  -6    9.80    6.90
  -4 -13  -6   15.60    8.10
  -4  13  -6   25.50    8.40
   8 -14  -6   55.49   10.40
   8 -14  -6   51.69    8.80
   8  14  -6   68.09   15.10
   7 -14  -6    2.20    4.10
   7  14  -6    9.00    7.00
   6 -14  -6    2.70    3.80
   6  14  -6   -2.50    6.00
   5 -14  -6    4.10    3.40
   5  14  -6    1.60    6.20
   4 -14  -6   66.79    6.50
   4  14  -6   45.90   10.60
   3 -14  -6  348.07   12.80
   3  14  -6  336.57   16.20
   2 -14  -6   62.29    6.10
   2  14  -6   40.00    8.40
   1 -14  -6  354.46   12.80
   1 -14  -6  376.76   13.90
   1  14  -6  349.67   14.10
   0 -14  -6    1.00    4.40
   0 -14  -6   -4.70    3.60
   0  14  -6    1.90    3.60
  -1 -14  -6   17.00    4.50
  -1 -14  -6   22.60    4.80
  -2 -14  -6   -1.80    4.20
  -2 -14  -6    0.40    4.90
  -2  14  -6   -0.80    4.70
  -3 -14  -6   67.79   11.40
  -3 -14  -6   66.79   11.50
  -3  14  -6   65.39   11.30
   8 -15  -6   -4.30    5.40
   8 -15  -6   -2.10    4.60
   8  15  -6    5.00    8.70
   7 -15  -6   10.90    4.50
   7 -15  -6   10.20    5.20
   7  15  -6    7.90    7.80
   6 -15  -6   -5.40    3.60
   6  15  -6    0.00    6.40
   5 -15  -6   79.89    7.50
   5  15  -6   66.89   11.90
   4 -15  -6  191.28    9.60
   4  15  -6  190.58   14.10
   3 -15  -6  674.83   21.20
   3  15  -6  658.33   24.30
   2 -15  -6  362.46   13.20
   2  15  -6  315.67   15.10
   1 -15  -6   61.19    6.10
   1 -15  -6   70.19    7.00
   1  15  -6   71.99    7.80
   0 -15  -6   31.50    5.20
   0 -15  -6   33.70    5.40
   0  15  -6   36.50    6.50
  -1 -15  -6   19.20    4.90
  -1 -15  -6   17.10    4.90
  -1  15  -6   25.30    5.00
  -2 -15  -6   14.60    5.40
  -2 -15  -6   21.80    5.80
  -2  15  -6   17.10    5.70
  -3 -15  -6  213.48   15.20
  -3 -15  -6  227.78   15.80
  -3  15  -6  241.98   15.10
   8 -16  -6   26.60    6.80
   8 -16  -6   29.20    5.70
   8  16  -6   34.60   10.40
   7 -16  -6   23.60    5.00
   7 -16  -6   23.50    5.50
   7  16  -6   25.90    9.00
   6 -16  -6    4.10    4.00
   6  16  -6   -2.90    6.70
   5 -16  -6   16.50    4.30
   5  16  -6    8.10    7.20
   4 -16  -6   70.59    7.20
   4  16  -6   70.09   12.10
   3 -16  -6 2713.13   74.79
   3  16  -6 2777.92   77.59
   2 -16  -6  188.48    9.70
   2  16  -6  166.68   12.00
   1 -16  -6  210.48   10.40
   1  16  -6  187.08   10.50
   0 -16  -6   -0.10    3.90
   0 -16  -6    1.50    4.50
   0  16  -6    5.20    4.00
  -1 -16  -6   13.50    4.90
  -1 -16  -6    9.40    4.70
  -2 -16  -6    0.50    5.10
  -2 -16  -6    2.30    5.70
  -2  16  -6    2.60    5.90
  -3 -16  -6   -4.30    6.40
  -3 -16  -6    3.00    7.20
  -3  16  -6   15.30    7.80
   8 -17  -6   -1.00    5.20
   8 -17  -6   -1.40    6.10
   8  17  -6    5.10   10.20
   7 -17  -6   13.30    5.60
   7 -17  -6   16.80    4.80
   7  17  -6    2.40    8.60
   6 -17  -6    7.70    4.10
   6 -17  -6   11.10    5.00
   6  17  -6    2.00    7.30
   5 -17  -6   69.49    7.40
   5  17  -6   63.59   13.10
   4 -17  -6   51.09    7.30
   3  17  -6   77.09   11.90
   2 -17  -6  388.26   14.90
   2  17  -6  366.56   16.70
   1 -17  -6   -2.40    3.60
   1  17  -6    0.70    4.20
   0 -17  -6   -2.60    4.50
   0 -17  -6   -4.00    3.90
   0  17  -6    2.00    4.10
  -1 -17  -6   50.59    8.20
  -1 -17  -6   48.30    8.80
  -1  17  -6   64.69    8.30
  -2 -17  -6   26.40    6.40
  -2 -17  -6   24.70    6.60
  -2  17  -6   29.70    7.50
  -3 -17  -6   -6.50    7.20
  -3 -17  -6    1.40    7.00
  -3  17  -6   10.70    7.90
   7 -18  -6   10.70    5.60
   7 -18  -6    7.10    4.80
   7  18  -6    8.50    9.10
   6 -18  -6   67.89    7.60
   6 -18  -6   62.69    9.00
   6  18  -6   53.29   10.10
   5 -18  -6  158.38   10.60
   5 -18  -6  188.88   10.10
   5  18  -6  167.28   15.60
   4 -18  -6  176.58   10.40
   4  18  -6  152.38   15.00
   3 -18  -6  446.06   16.90
   3  18  -6  458.55   20.70
   2 -18  -6   10.50    4.40
   2  18  -6   23.00    6.50
   1 -18  -6    9.00    4.20
   1  18  -6   14.50    4.90
   0 -18  -6   10.20    5.10
   0  18  -6   16.60    4.80
  -1 -18  -6   14.00    5.50
  -1 -18  -6   22.20    5.70
  -2 -18  -6   25.00    7.00
  -2 -18  -6   27.60    7.20
  -2  18  -6   37.10    8.00
  -3 -18  -6   76.19   14.90
  -3 -18  -6   50.49    9.70
   7 -19  -6  137.79   10.40
   7 -19  -6  145.09   11.70
   7  19  -6  116.39   17.90
   6 -19  -6   -1.20    4.80
   6 -19  -6    6.00    4.30
   5 -19  -6   57.59    8.60
   5  19  -6   54.19   10.50
   4 -19  -6  456.85   16.80
   4 -19  -6  437.26   16.40
   4  19  -6  414.06   21.30
   3 -19  -6   43.00    8.50
   3  19  -6   53.39   12.30
   2  19  -6   -4.00    5.80
   1 -19  -6   -1.00    4.40
   1  19  -6    3.60    4.70
   0 -19  -6  205.78   12.80
   0  19  -6  231.78   12.10
  -1 -19  -6   10.40    5.70
  -1 -19  -6    5.50    9.10
  -2 -19  -6   14.40    6.70
  -2 -19  -6    9.00    6.90
  -2  19  -6   28.50    8.00
   7 -20  -6  207.18   13.80
   7 -20  -6  230.28   12.30
   7  20  -6  207.18   20.80
   6 -20  -6   31.70    6.00
   6 -20  -6   36.30    8.10
   6  20  -6   12.70    9.70
   5 -20  -6  138.89   10.30
   5  20  -6  118.29   16.80
   4 -20  -6  163.48   10.00
   4 -20  -6  135.69   10.60
   4  20  -6  128.99   15.60
   3 -20  -6    9.20    4.10
   2 -20  -6    3.10    4.00
   2  20  -6   -1.40    6.00
   1 -20  -6   39.80    7.20
   1 -20  -6   27.80    5.50
   1  20  -6   42.50    8.00
   0 -20  -6  124.79   11.60
   0  20  -6  152.78   10.50
  -1 -20  -6  446.66   20.60
  -1  20  -6  445.86   18.20
  -2 -20  -6   28.60    9.60
  -2 -20  -6   44.10    8.80
   6 -21  -6   24.00    5.60
   6 -21  -6   17.00    5.90
   6  21  -6   13.10   10.10
   5 -21  -6  187.78   11.60
   5 -21  -6  197.38   11.50
   5  21  -6  155.08   17.90
   4 -21  -6   91.39    9.70
   4  21  -6   75.19   15.40
   3 -21  -6   -7.20    4.70
   3 -21  -6   11.00    4.80
   3  21  -6   -3.70    7.50
   2 -21  -6    3.80    4.30
   2  21  -6   -3.30    6.10
   1 -21  -6   27.90    5.10
   1 -21  -6   25.20    5.80
   1  21  -6   29.10    5.90
   0 -21  -6    7.80    5.70
  -1  21  -6  119.79   11.10
  -2 -21  -6    5.50    7.80
  -2  21  -6   26.30    8.60
   6 -22  -6   11.50    6.00
   6  22  -6    6.80   11.00
   5 -22  -6    6.80    5.10
   5 -22  -6   14.20    5.50
   4 -22  -6   -6.30    4.50
   4 -22  -6   -2.40    4.90
   4  22  -6  -13.40    8.90
   3 -22  -6   53.29    8.20
   3 -22  -6   33.30    6.20
   3  22  -6   40.30    9.40
   2 -22  -6   43.10    9.60
   2 -22  -6   60.99    7.90
   2  22  -6   63.59   10.90
   1 -22  -6    3.20    5.60
   1 -22  -6   -1.30    5.20
   1  22  -6    8.50    5.30
   0  22  -6  112.59   10.70
  -1 -22  -6  184.08   16.40
  -1  22  -6  246.88   13.70
   5 -23  -6    4.30    5.30
   5 -23  -6    2.80    5.30
   5  23  -6   -6.70   10.10
   4 -23  -6   -8.90    4.80
   3 -23  -6   -2.70    4.70
   3 -23  -6   -5.30    5.20
   3  23  -6  -11.30    8.00
   2 -23  -6   20.70    4.90
   2 -23  -6   12.70    5.80
   2  23  -6   11.00    7.00
   1 -23  -6   16.50    6.80
   5 -24  -6    6.20    5.40
   5 -24  -6    0.60    5.40
   4 -24  -6    2.30    5.10
   4 -24  -6   -1.70    5.20
   3 -24  -6    3.50    4.90
   3 -24  -6    3.30    5.60
   3  24  -6   -6.50    8.40
   2 -24  -6   -3.80    4.70
   2 -24  -6   -0.40    5.60
   2  24  -6   -1.80    6.80
   1 -24  -6   -2.80    5.80
   1  24  -6    0.60    5.80
   4 -25  -6   -0.90    5.80
   4 -25  -6    4.00    5.70
   3 -25  -6    7.90    6.10
   3 -25  -6    8.70    5.40
   3  25  -6  -10.70    8.60
   2 -25  -6   66.29   11.80
   2 -25  -6   48.50    8.60
   2  25  -6   37.60    8.10
   1 -25  -6    2.50    6.80
   1  25  -6   11.70    6.20
   9   0  -7    5.30    8.00
   9   0  -7   10.50    6.90
   7   0  -7    6.80    4.90
   6   0  -7   -1.60    3.90
   5   0  -7   78.89    9.00
   5   0  -7   98.49    8.20
   4   0  -7    1.00    3.90
   4   0  -7    2.70    3.00
   3   0  -7   57.09    6.60
   3   0  -7   58.89    6.10
   2   0  -7    1.40    2.80
   2   0  -7    1.30    2.80
   1   0  -7  236.08    9.70
   1   0  -7  227.98   10.40
  -1   0  -7    6.50    4.30
  -1   0  -7    7.80    2.60
  -2   0  -7    0.20    2.40
  -2   0  -7   -4.20    4.70
  -3   0  -7   54.99    9.00
  -4   0  -7   -7.90    8.20
   9  -1  -7   17.80    7.00
   9   1  -7   11.60    8.20
   8  -1  -7 1869.21   54.09
   8  -1  -7 1757.52   54.89
   8   1  -7 1760.92   55.29
   8   1  -7 1814.42   53.99
   7  -1  -7   -0.40    4.70
   7   1  -7    8.70    5.50
   6  -1  -7    4.40    4.10
   6   1  -7    7.70    4.20
   5  -1  -7  379.46   15.10
   5  -1  -7  367.86   14.30
   5   1  -7  385.56   15.30
   5   1  -7  355.46   15.20
   4  -1  -7   66.29    6.20
   4  -1  -7   69.49    6.60
   4   1  -7   62.09    6.80
   4   1  -7   58.79    7.30
   3  -1  -7  223.68   10.40
   3  -1  -7  231.88    9.30
   3   1  -7  234.58    9.70
   3   1  -7  245.78   10.70
   2  -1  -7  134.29    7.40
   2  -1  -7  129.89    7.20
   2   1  -7  136.69    7.40
   2   1  -7  120.89    7.00
   1  -1  -7  154.98    8.60
   1  -1  -7  161.18    7.90
   1   1  -7  142.29    8.80
   1   1  -7  149.79    7.90
   0  -1  -7 1500.05   43.10
   0  -1  -7 1464.85   41.40
   0   1  -7 1484.85   41.20
   0   1  -7 1552.64   43.20
  -1  -1  -7    4.70    4.30
  -1  -1  -7    5.80    2.50
  -1   1  -7    6.10    4.20
  -1   1  -7    6.40    2.30
  -2  -1  -7    1.90    2.60
  -2  -1  -7    1.10    5.00
  -2   1  -7   -4.80    4.50
  -2   1  -7    1.60    2.40
  -3  -1  -7   12.80    7.10
  -3   1  -7   21.00    7.60
  -4  -1  -7    5.60    8.60
  -4   1  -7   -7.70    8.30
   9  -2  -7   13.40    6.70
   9   2  -7    2.50    7.40
   9   2  -7    4.90    8.20
   8  -2  -7  538.85   22.80
   8  -2  -7  551.94   24.00
   8   2  -7  592.94   23.40
   8   2  -7  574.24   24.80
   7  -2  -7   25.80    6.20
   7   2  -7   19.70    6.70
   7   2  -7   30.00    6.40
   6  -2  -7  114.19   10.40
   6  -2  -7  161.88   10.40
   6   2  -7  119.29   10.90
   6   2  -7  155.98   11.10
   5  -2  -7  288.87   12.90
   5  -2  -7  286.77   11.70
   5   2  -7  273.47   13.30
   5   2  -7  291.77   13.10
   4  -2  -7  296.47   12.20
   4  -2  -7  298.77   10.70
   4   2  -7  297.07   12.40
   4   2  -7  295.77   12.70
   3  -2  -7   14.80    3.50
   3  -2  -7   15.70    3.00
   3   2  -7   13.50    3.90
   3   2  -7   12.60    3.70
   2  -2  -7  162.58    8.30
   2  -2  -7  152.98    8.00
   2   2  -7  158.98    8.00
   2   2  -7  161.98    8.10
   1  -2  -7  710.73   21.60
   1  -2  -7  729.23   22.20
   1   2  -7  731.63   21.80
   1   2  -7  689.73   22.10
   0   2  -7   12.90    4.30
  -1  -2  -7  113.59    6.40
  -1  -2  -7  114.69    9.50
  -1   2  -7  121.39    9.00
  -1   2  -7  110.69    5.80
  -2  -2  -7   30.30    5.20
  -2  -2  -7   35.10    6.30
  -2   2  -7   32.50    6.00
  -3  -2  -7   91.29   12.20
  -3   2  -7   63.49   12.30
  -4  -2  -7   24.60    9.40
  -4   2  -7   13.40    9.60
   9  -3  -7    9.10    6.30
   9   3  -7    2.70    7.80
   9   3  -7    8.50    8.20
   8  -3  -7   16.00    7.70
   8   3  -7   27.20    8.20
   7  -3  -7    5.40    6.60
   7  -3  -7   12.10    5.30
   7   3  -7    5.10    6.00
   7   3  -7   19.20    6.10
   6  -3  -7  127.79    9.80
   6  -3  -7  160.68   10.40
   6   3  -7  135.99   11.60
   6   3  -7  153.18   11.10
   5  -3  -7  262.07   12.00
   5  -3  -7  264.27   10.50
   5   3  -7  263.07   12.80
   5   3  -7  249.08   13.10
   4  -3  -7    5.30    2.70
   4  -3  -7    4.90    3.20
   4   3  -7    1.20    3.80
   4   3  -7    4.30    4.70
   3  -3  -7   52.29    5.70
   3  -3  -7   47.10    4.80
   3   3  -7   39.20    6.60
   3   3  -7   45.10    6.10
   2  -3  -7  393.36   14.10
   2  -3  -7  422.46   13.90
   2   3  -7  394.06   13.90
   2   3  -7  415.16   14.20
   1  -3  -7  300.07   11.30
   1  -3  -7  293.37   11.90
   1   3  -7  306.27   11.20
   1   3  -7  302.67   11.90
   0   3  -7   -0.40    3.50
   0   3  -7   -2.00    2.40
  -1  -3  -7    3.30    2.90
  -1  -3  -7   -4.30    4.20
  -1   3  -7    4.80    2.20
  -1   3  -7    7.40    4.20
  -2  -3  -7   50.29    9.40
  -2  -3  -7   43.40    6.00
  -2   3  -7   50.09    9.00
  -3  -3  -7    7.60    6.60
  -3   3  -7    7.20    7.10
  -4  -3  -7  170.18   17.50
  -4   3  -7  166.38   17.40
   9  -4  -7    5.20    6.10
   9   4  -7   -7.10    7.40
   9   4  -7   -3.20    8.20
   8   4  -7   22.80    8.20
   8   4  -7   25.10    7.60
   7  -4  -7   -4.00    4.60
   7   4  -7    0.40    6.00
   6  -4  -7   74.39    8.50
   6  -4  -7   57.79    7.70
   6   4  -7   78.49    9.20
   6   4  -7   71.09   10.20
   5  -4  -7   58.59    5.50
   5  -4  -7   49.30    6.90
   5   4  -7   50.69    8.10
   5   4  -7   38.50    8.80
   4   4  -7    7.10    5.10
   4   4  -7    4.60    4.00
   3  -4  -7   31.80    5.20
   3  -4  -7   39.10    4.50
   3   4  -7   27.40    6.40
   3   4  -7   28.50    4.70
   2  -4  -7  307.27   11.30
   2  -4  -7  294.97   11.60
   2   4  -7  317.47   11.90
   2   4  -7  295.37   11.60
   1  -4  -7  489.05   16.40
   1  -4  -7  473.95   16.00
   1   4  -7  501.65   16.60
   1   4  -7  498.15   15.80
   0  -4  -7  388.46   15.10
   0  -4  -7  384.16   13.70
   0   4  -7  413.16   15.10
   0   4  -7  411.86   13.00
  -1  -4  -7   54.09    5.80
  -1  -4  -7   55.59    7.80
  -1   4  -7   67.39    7.80
  -1   4  -7   58.39    4.30
  -2  -4  -7   81.89    9.70
  -2  -4  -7   65.89    6.90
  -2   4  -7   68.69    9.50
  -3  -4  -7   64.69   12.10
  -3  -4  -7   53.49    8.30
  -3   4  -7   76.29   12.20
  -4  -4  -7   23.80    9.40
  -4   4  -7   17.50    9.50
   9  -5  -7    5.30    6.00
   9   5  -7   -6.00    7.60
   9   5  -7   -6.50    8.00
   8  -5  -7   38.20    7.30
   8   5  -7   41.80    8.50
   8   5  -7   41.10    8.40
   7  -5  -7   -3.90    4.80
   6  -5  -7   68.79    8.40
   6   5  -7   59.29   10.30
   6   5  -7   69.99    9.20
   5  -5  -7    8.10    3.90
   5   5  -7    6.30    5.60
   5   5  -7    9.30    4.50
   4  -5  -7 1164.18   34.90
   4  -5  -7 1230.18   32.70
   4   5  -7 1177.98   35.60
   4   5  -7 1207.78   36.50
   3  -5  -7   23.00    4.40
   3  -5  -7   32.70    5.20
   3   5  -7   28.10    6.50
   3   5  -7   19.70    4.60
   2  -5  -7   27.50    5.30
   2  -5  -7   25.10    4.80
   2   5  -7   20.40    4.10
   2   5  -7   30.10    5.60
   1  -5  -7  295.97   11.90
   1  -5  -7  290.17   11.50
   1   5  -7  307.77   11.10
   1   5  -7  318.97   11.90
   0  -5  -7    8.80    4.10
   0  -5  -7    8.50    3.60
  -1  -5  -7   15.20    4.90
  -1  -5  -7   16.50    3.60
  -1   5  -7   19.10    3.50
  -1   5  -7   24.20    5.00
  -2  -5  -7    2.40    3.30
  -2  -5  -7    2.60    5.10
  -2   5  -7    7.70    5.10
  -3  -5  -7  168.88   10.70
  -3  -5  -7  210.08   15.30
  -3   5  -7  219.78   15.20
  -4  -5  -7   16.10    9.00
  -4   5  -7   25.20    9.90
   9  -6  -7   16.70    6.50
   9   6  -7   10.70    8.70
   8  -6  -7   -0.50    5.60
   8   6  -7    6.40    6.90
   8   6  -7   -3.20    6.70
   7   6  -7   -1.40    5.50
   6  -6  -7    0.50    4.20
   6   6  -7   -4.70    4.30
   6   6  -7    3.60    6.10
   5  -6  -7   15.20    4.20
   5   6  -7   13.40    6.10
   5   6  -7   19.70    4.90
   4  -6  -7  464.45   16.70
   4  -6  -7  522.55   14.50
   4   6  -7  468.25   18.20
   4   6  -7  481.95   18.70
   3  -6  -7   43.60    4.90
   3  -6  -7   55.89    5.70
   3   6  -7   59.29    7.40
   3   6  -7   52.79    7.50
   2  -6  -7  180.68    8.60
   2  -6  -7  187.98    8.00
   2   6  -7  192.98    9.30
   2   6  -7  190.08    9.20
   1  -6  -7  143.09    7.80
   1  -6  -7  148.59    8.20
   1   6  -7  153.28    7.70
   1   6  -7  147.19    8.20
   0  -6  -7   55.49    6.00
   0  -6  -7   59.19    6.80
   0   6  -7   65.29    5.30
   0   6  -7   59.99    7.20
  -1  -6  -7   65.09    8.40
  -1  -6  -7   63.69    6.30
  -1   6  -7   75.49    8.20
  -2  -6  -7   11.30    5.70
  -2  -6  -7   12.30    3.80
  -2   6  -7   19.60    5.50
  -3  -6  -7    1.40    4.50
  -3  -6  -7    8.20    7.40
  -3   6  -7   12.10    7.20
  -4  -6  -7   10.10    9.20
  -4   6  -7   13.60    9.50
   9  -7  -7   27.30    7.00
   9   7  -7   11.10    8.70
   9   7  -7   15.70    9.40
   8  -7  -7    2.60    5.60
   8   7  -7    8.80    7.10
   7  -7  -7   11.70    5.60
   7   7  -7    9.60    6.50
   6  -7  -7   15.90    4.70
   6   7  -7   12.20    6.40
   6   7  -7   13.50    5.40
   5  -7  -7   28.00    6.20
   5   7  -7   22.30    6.50
   5   7  -7   25.80    5.20
   4  -7  -7  683.63   18.70
   4  -7  -7  636.34   21.10
   4   7  -7  649.64   22.80
   4   7  -7  664.83   23.10
   3  -7  -7   -0.10    2.80
   3  -7  -7    2.20    2.30
   3   7  -7    3.60    4.50
   3   7  -7   -1.50    4.00
   2  -7  -7  208.48    8.50
   2  -7  -7  203.48    9.00
   2   7  -7  200.88    9.70
   2   7  -7  210.08   10.00
   1  -7  -7   31.70    6.20
   1  -7  -7   42.80    5.60
   1   7  -7   34.90    5.40
   0  -7  -7    0.20    3.60
   0  -7  -7    4.40    3.10
   0   7  -7    0.20    2.70
   0   7  -7   -1.30    3.70
  -1  -7  -7   13.70    3.60
  -1  -7  -7    7.20    4.40
  -1   7  -7   12.90    4.70
  -2  -7  -7    4.20    3.50
  -2  -7  -7    2.70    5.30
  -2   7  -7    6.50    5.10
  -3  -7  -7    2.40    6.90
  -3  -7  -7    3.70    4.70
  -3   7  -7   12.20    7.00
   9  -8  -7   16.40    6.50
   9   8  -7   18.60    9.60
   8  -8  -7   19.70    6.20
   8   8  -7   32.90    8.40
   7  -8  -7   28.40    6.20
   7   8  -7   28.70    7.70
   6  -8  -7   19.50    4.70
   6   8  -7   16.40    6.60
   5  -8  -7    1.60    3.50
   5   8  -7   -3.00    5.80
   5   8  -7   -2.80    4.30
   4  -8  -7  110.49    7.70
   4   8  -7  103.49    9.80
   4   8  -7  116.99   10.80
   3  -8  -7   16.20    2.70
   3  -8  -7   15.10    3.60
   3   8  -7   12.40    4.90
   3   8  -7   17.20    5.10
   2  -8  -7   66.89    5.90
   2  -8  -7   59.59    5.30
   2   8  -7   68.19    7.10
   2   8  -7   75.39    7.10
   1  -8  -7  581.84   18.40
   1  -8  -7  563.54   18.80
   1   8  -7  564.14   18.00
   1   8  -7  578.34   18.90
   0  -8  -7  129.49    7.50
   0  -8  -7  137.99    8.50
   0   8  -7  122.49    6.80
   0   8  -7  130.19    8.70
  -1  -8  -7    6.20    3.40
  -1  -8  -7    2.20    4.40
  -1   8  -7    4.40    4.60
  -2  -8  -7    8.70    4.10
  -2  -8  -7    8.50    5.70
  -2   8  -7   14.70    5.40
  -3  -8  -7   -5.00    7.00
  -3  -8  -7   -2.00    4.80
  -3   8  -7   13.00    6.80
   9  -9  -7    2.30    6.00
   9   9  -7   -1.00    9.20
   8  -9  -7   12.90    5.60
   8   9  -7   11.30    7.70
   7  -9  -7    2.80    4.90
   7   9  -7  -10.10    6.40
   6  -9  -7   -0.80    4.10
   6   9  -7    2.50    6.40
   5  -9  -7    1.60    3.70
   5   9  -7   -2.50    6.00
   4  -9  -7   79.69    7.00
   4   9  -7   78.99   10.20
   4   9  -7   81.49    9.10
   3  -9  -7  253.07   10.40
   3   9  -7  252.47   12.30
   3   9  -7  233.18   12.70
   2  -9  -7  100.39    6.80
   2  -9  -7   90.09    6.00
   2   9  -7  102.29    7.90
   2   9  -7   84.59    7.90
   1  -9  -7  140.29    7.80
   1  -9  -7  129.49    8.70
   1   9  -7  125.89    7.80
   1   9  -7  137.49    8.60
   0  -9  -7    8.80    3.40
   0  -9  -7    7.00    3.90
   0   9  -7    3.60    2.90
   0   9  -7    2.50    4.00
  -1  -9  -7   -2.80    4.30
  -1  -9  -7    0.20    3.40
  -2  -9  -7   44.20    9.50
  -2  -9  -7   40.40    7.80
  -2   9  -7   56.19    9.40
  -3  -9  -7  169.68   12.70
  -3  -9  -7  178.68   15.30
  -3   9  -7  200.58   14.60
   9 -10  -7    1.70    6.20
   9  10  -7   -2.40    9.30
   8 -10  -7   18.10    6.00
   8  10  -7   24.30    8.70
   7 -10  -7  110.09   10.10
   7  10  -7   91.19   13.10
   6 -10  -7   64.99    8.30
   6  10  -7   50.89   11.80
   5 -10  -7   -0.70    3.60
   5  10  -7    4.00    6.60
   4 -10  -7   32.10    5.70
   4  10  -7   26.80    6.80
   3 -10  -7   34.20    5.50
   3  10  -7   25.90    5.90
   3  10  -7   25.50    5.80
   2 -10  -7  853.41   26.10
   2 -10  -7  871.21   25.20
   2  10  -7  878.61   27.10
   2  10  -7  855.11   26.60
   1 -10  -7    4.80    3.30
   1 -10  -7    9.20    4.30
   1  10  -7    5.50    3.60
   1  10  -7    7.10    4.00
   0 -10  -7    7.70    3.40
   0 -10  -7    9.70    3.90
   0  10  -7    4.70    4.20
  -1 -10  -7   31.30    4.80
  -1 -10  -7   30.10    5.50
  -1  10  -7   31.90    5.90
  -2 -10  -7   -6.30    5.40
  -2 -10  -7    4.60    4.20
  -2  10  -7    8.30    5.70
  -3 -10  -7    6.10    7.40
  -3 -10  -7   -1.20    5.50
  -3  10  -7    1.70    7.00
   8 -11  -7  103.19   10.50
   8  11  -7   81.09   15.00
   7 -11  -7   14.90    5.30
   7  11  -7   14.40    7.80
   6 -11  -7  365.26   14.90
   6  11  -7  333.17   18.50
   5 -11  -7    6.30    3.70
   5  11  -7   -7.60    6.50
   4 -11  -7    2.30    3.10
   3 -11  -7    0.50    2.90
   3  11  -7    1.90    5.40
   2 -11  -7  436.16   15.30
   2 -11  -7  426.56   14.30
   2  11  -7  436.56   16.20
   2  11  -7  441.46   16.70
   1 -11  -7   95.99    7.70
   1 -11  -7   98.89    8.00
   1  11  -7   91.39    8.20
   1  11  -7   93.59    7.70
   0 -11  -7   16.30    4.40
   0 -11  -7   10.10    3.70
   0  11  -7   11.20    4.60
  -1 -11  -7    0.70    3.70
  -1 -11  -7    3.30    4.50
  -1  11  -7   -0.80    4.90
  -2 -11  -7    8.00    5.80
  -2 -11  -7    9.00    4.90
  -2  11  -7   19.50    6.50
  -3 -11  -7    7.60    6.10
  -3 -11  -7    3.60    7.60
  -3  11  -7    7.90    7.30
   8  12  -7   -4.00    8.50
   7 -12  -7   25.80    5.70
   7  12  -7   18.80    8.10
   6 -12  -7   18.10    5.00
   6  12  -7   18.80    7.80
   5 -12  -7  124.99    8.60
   5  12  -7  105.09   13.20
   4 -12  -7   30.80    6.10
   4  12  -7   19.60    7.20
   3 -12  -7   68.69    6.60
   3  12  -7   55.69    9.50
   3  12  -7   66.19   10.00
   2 -12  -7  341.07   12.70
   2 -12  -7  361.76   13.50
   2  12  -7  353.86   14.50
   2  12  -7  366.36   15.20
   1 -12  -7   19.20    4.60
   1 -12  -7   28.10    6.30
   1  12  -7   35.90    6.60
   1  12  -7   22.40    5.00
   0 -12  -7    8.10    4.30
   0 -12  -7    5.60    3.90
   0  12  -7   14.80    4.50
  -1 -12  -7   35.10    7.20
  -1 -12  -7   33.40    5.90
  -2 -12  -7   25.00    6.10
  -2 -12  -7   26.70    6.80
  -2  12  -7   34.00    7.20
  -3 -12  -7   16.00    7.10
  -3 -12  -7   19.50    8.50
  -3  12  -7   12.00    8.60
   8 -13  -7   22.10    5.80
   8  13  -7   22.20    9.60
   7 -13  -7   11.70    5.20
   7  13  -7    2.20    7.80
   6 -13  -7   11.90    4.70
   6  13  -7   -1.10    7.70
   5 -13  -7  213.18   10.80
   5  13  -7  179.58   15.20
   4 -13  -7  186.88    9.50
   4  13  -7  168.78   14.20
   3 -13  -7   18.10    3.80
   3  13  -7   21.20    6.60
   2 -13  -7   89.09    7.70
   2  13  -7   93.49    9.30
   2  13  -7   82.59   10.10
   1 -13  -7  227.98   10.60
   1 -13  -7  231.88   11.20
   1  13  -7  220.98   11.50
   1  13  -7  249.68   10.70
   0 -13  -7   55.69    7.80
   0 -13  -7   56.99    7.70
   0  13  -7   73.49    7.90
  -1 -13  -7    3.80    5.00
  -1  13  -7    4.40    5.20
  -2 -13  -7    9.00    6.20
  -2  13  -7   14.20    6.80
  -3 -13  -7    6.10    8.60
  -3 -13  -7    1.00    6.70
  -3  13  -7    5.10    8.40
   8 -14  -7   66.09   10.00
   8 -14  -7   57.59    8.20
   8  14  -7   55.79   11.30
   7 -14  -7   -1.80    4.70
   7  14  -7   -6.30    8.00
   6 -14  -7    9.70    4.70
   6  14  -7    3.30    7.80
   5 -14  -7  652.93   21.60
   5  14  -7  620.64   25.90
   4  14  -7    4.20    7.60
   3 -14  -7  197.18    9.90
   3  14  -7  190.38   13.20
   2 -14  -7  502.35   17.60
   2  14  -7  508.25   19.60
   2  14  -7  483.25   18.50
   1 -14  -7   22.30    5.50
   1 -14  -7   16.30    4.40
   1  14  -7   25.20    4.60
   1  14  -7   25.30    5.20
   0 -14  -7   57.39    8.10
   0 -14  -7   42.80    8.00
   0  14  -7   67.69    7.80
  -1 -14  -7   -2.50    5.20
  -1 -14  -7    0.30    4.40
  -1  14  -7    6.70    5.50
  -2 -14  -7   16.30    6.50
  -2 -14  -7   11.70    6.70
   8 -15  -7    4.20    6.50
   8 -15  -7    0.70    5.40
   8  15  -7  -11.20    9.40
   7 -15  -7   -2.60    4.80
   6 -15  -7  214.18   11.70
   6  15  -7  182.98   17.10
   5 -15  -7  540.05   19.30
   5  15  -7  535.75   24.10
   4 -15  -7    8.20    4.20
   4  15  -7    2.60    7.70
   3 -15  -7  109.19    8.30
   3  15  -7   84.39   12.00
   2 -15  -7    3.30    3.80
   2  15  -7    6.20    5.30
   1 -15  -7   -4.50    4.10
   1  15  -7    9.30    4.60
   1  15  -7    7.20    4.30
   0 -15  -7   -1.20    4.70
   0  15  -7   11.30    4.50
  -1 -15  -7    0.30    5.50
  -1 -15  -7   -4.20    4.70
  -2 -15  -7  114.39   14.00
  -2 -15  -7   88.79   12.90
  -2  15  -7  133.79   12.60
   7 -16  -7   12.10    5.20
   7  16  -7    7.10    9.40
   6  16  -7    8.50    9.10
   5 -16  -7   66.99    9.10
   4 -16  -7  322.77   13.80
   4  16  -7  305.97   18.30
   3 -16  -7  141.89    9.50
   3  16  -7  121.69   13.00
   2  16  -7   -7.60    5.10
   1 -16  -7   -5.90    3.90
   1  16  -7    7.50    4.60
   1  16  -7   -1.20    4.40
   0 -16  -7   26.20    5.50
  -1 -16  -7   -2.70    5.90
  -1 -16  -7    0.10    5.20
  -1  16  -7   12.50    6.30
  -2 -16  -7   34.90    8.60
  -2 -16  -7   29.70    8.40
   7 -17  -7    3.50    5.90
   7 -17  -7   14.50    5.30
   6 -17  -7   20.00    5.30
   6  17  -7   10.50    9.70
   5 -17  -7  603.54   21.00
   5  17  -7  589.64   26.40
   4 -17  -7  368.26   15.60
   4  17  -7  379.26   20.20
   3 -17  -7  454.95   17.20
   3  17  -7  436.96   20.00
   2 -17  -7   -3.30    3.90
   2  17  -7    0.60    5.40
   1  17  -7   12.00    4.80
   1  17  -7    8.60    5.00
   0 -17  -7    3.90    4.90
   0  17  -7   14.70    5.30
  -1 -17  -7    2.40    5.80
  -1  17  -7   14.70    6.50
  -2 -17  -7   12.30    8.00
   7 -18  -7   48.90    9.40
   7 -18  -7   56.99   10.70
   6  18  -7    5.90   10.00
   5 -18  -7  293.47   13.70
   5  18  -7  235.58   19.50
   4 -18  -7  430.06   17.50
   4  18  -7  429.76   21.80
   3 -18  -7   -3.70    4.40
   3  18  -7   -3.40    7.10
   2 -18  -7   47.90    8.60
   2  18  -7   59.59    9.60
   1 -18  -7  136.79   10.90
   1  18  -7  142.19   10.50
  -1 -18  -7   19.90    7.00
   6 -19  -7    2.90    5.50
   6 -19  -7    8.70    5.10
   6  19  -7   -4.50   10.00
   5 -19  -7  345.77   15.30
   5  19  -7  313.87   21.60
   4 -19  -7  214.48   12.80
   4  19  -7  201.78   17.80
   3  19  -7   -0.60    7.40
   2 -19  -7    3.20    5.00
   2  19  -7    7.70    5.90
   1 -19  -7   44.10    9.80
   1  19  -7   63.89    9.20
   0 -19  -7   51.49   10.70
   0  19  -7   76.99    9.60
   6 -20  -7   79.89   10.90
   6  20  -7   48.90   12.40
   5 -20  -7   27.40    6.20
   5  20  -7   11.80   10.70
   3  20  -7   -3.90    7.30
   2 -20  -7   -2.60    5.00
   2  20  -7    3.50    6.00
   1 -20  -7   61.49   11.00
   1  20  -7   90.09    9.90
   0 -20  -7   72.79   12.20
   0  20  -7  102.69   10.70
  -1  20  -7   65.69   11.30
   6 -21  -7   16.40    6.00
   6 -21  -7   13.90    6.20
   6  21  -7  -15.80   10.90
   5 -21  -7   28.70    6.30
   5 -21  -7   24.60    6.50
   4 -21  -7    7.60    5.40
   4  21  -7  -13.90    9.10
   3 -21  -7    5.10    5.10
   3 -21  -7   -3.10    5.30
   3  21  -7    6.60    8.00
   2 -21  -7    2.30    5.90
   2  21  -7   19.60    6.60
   1 -21  -7  169.38   13.80
   1  21  -7  190.18   12.30
   5 -22  -7    5.30    5.80
   5 -22  -7   -5.20    5.60
   4 -22  -7    3.90    5.40
   3 -22  -7    8.00    5.90
   3 -22  -7   16.10    5.80
   3  22  -7    1.00    7.80
   2 -22  -7   15.10    5.50
   2 -22  -7   10.00    6.20
   2  22  -7   18.30    6.60
   4 -23  -7   -7.10    5.70
   4 -23  -7    2.30    5.80
   3 -23  -7   10.50    5.70
   3 -23  -7   11.60    6.50
   3  23  -7    3.20    8.30
   2 -23  -7   -1.40    6.50
   2 -23  -7    2.50    5.50
   2  23  -7    5.20    6.50
   1 -23  -7   48.70    9.30
   9   0  -8   18.70    8.10
   7   0  -8   -1.70    5.30
   6   0  -8   79.19    9.50
   5   0  -8    2.60    4.30
   5   0  -8    7.20    4.10
   4   0  -8   97.89    7.00
   4   0  -8   89.89    8.20
   3   0  -8    7.60    3.10
   3   0  -8   -1.70    3.30
   2   0  -8 1775.32   50.09
   2   0  -8 1807.92   49.99
   1   0  -8   10.00    4.00
   1   0  -8    4.70    4.80
   0   0  -8   23.60    5.40
   0   0  -8   26.50    5.20
  -1   0  -8   -4.10    5.10
  -1   0  -8    2.80    3.20
  -2   0  -8    5.40    7.00
  -3   0  -8   -1.70    8.90
   9  -1  -8   19.90    8.20
   9   1  -8   19.80    8.20
   8  -1  -8    6.20    7.10
   8   1  -8   12.40    6.80
   7  -1  -8   74.99   10.80
   7   1  -8   81.59   10.80
   6  -1  -8    9.80    4.80
   6   1  -8    4.50    4.60
   5  -1  -8  149.29    9.90
   5  -1  -8  140.39    8.40
   5   1  -8  137.09   10.00
   5   1  -8  129.39    9.40
   4  -1  -8   13.30    4.00
   4   1  -8   10.90    4.00
   4   1  -8   11.60    3.70
   3  -1  -8    7.10    3.60
   2  -1  -8  311.07   12.40
   2  -1  -8  276.47   12.50
   2   1  -8  294.37   12.40
   2   1  -8  299.97   12.60
   1  -1  -8  535.85   19.20
   1  -1  -8  530.05   17.90
   1   1  -8  564.44   19.40
   1   1  -8  555.24   18.00
   0  -1  -8   40.70    7.60
   0  -1  -8   42.00    5.80
   0   1  -8   36.30    7.50
   0   1  -8   41.50    5.60
  -1  -1  -8    5.90    3.20
  -1  -1  -8    2.50    5.10
  -1   1  -8    0.50    5.30
  -1   1  -8    2.70    2.80
  -2  -1  -8    5.80    6.70
  -2   1  -8   -4.40    6.70
  -3  -1  -8   37.50    9.60
  -3   1  -8   52.79   10.60
   9  -2  -8    7.10    7.50
   9   2  -8    6.60    8.10
   8  -2  -8   -7.90    6.60
   8   2  -8    4.70    6.60
   7  -2  -8   10.60    6.00
   6  -2  -8   24.40    6.00
   6   2  -8   25.70    7.00
   5  -2  -8   49.20    6.70
   5  -2  -8   47.30    7.60
   5   2  -8   35.30    8.10
   5   2  -8   42.20    8.10
   4  -2  -8    8.10    3.80
   4   2  -8   13.70    4.20
   4   2  -8   10.10    4.00
   3   2  -8   31.00    5.90
   2  -2  -8  455.95   16.60
   2  -2  -8  487.15   16.50
   2   2  -8  483.85   16.60
   2   2  -8  463.95   16.60
   1  -2  -8   23.10    5.40
   1  -2  -8   30.60    4.50
   0  -2  -8   -0.70    3.00
   0  -2  -8   -3.60    4.40
   0   2  -8   13.80    4.70
   0   2  -8    7.70    3.20
  -1  -2  -8    2.60    3.10
  -1  -2  -8    6.30    5.30
  -1   2  -8    2.10    2.60
  -1   2  -8    6.10    5.20
  -2  -2  -8    6.50    7.00
  -2   2  -8   19.90    7.40
  -3  -2  -8   34.60    9.50
  -3   2  -8   29.50    9.90
   9  -3  -8    4.00    7.30
   9   3  -8    6.40    8.30
   9   3  -8  -11.40    9.80
   8   3  -8   -0.20    7.10
   7  -3  -8    8.20    6.10
   7   3  -8    5.50    5.60
   6  -3  -8   61.89    8.10
   6  -3  -8   67.59    9.00
   6   3  -8   48.50    8.10
   6   3  -8   72.89    9.70
   5  -3  -8  152.58   10.30
   5  -3  -8  175.38    8.30
   5   3  -8  157.88   10.80
   5   3  -8  136.89   10.60
   4   3  -8    7.20    4.30
   3  -3  -8  296.37   11.20
   3  -3  -8  289.27   12.20
   3   3  -8  272.97   12.40
   3   3  -8  287.97   11.90
   2  -3  -8  368.96   14.00
   2  -3  -8  368.86   13.80
   2   3  -8  366.96   14.10
   2   3  -8  384.76   14.00
   1  -3  -8  179.78   10.60
   1  -3  -8  184.58    9.70
   1   3  -8  244.28   10.30
   1   3  -8  234.18   11.00
   0  -3  -8   -4.00    4.30
   0   3  -8   -0.50    4.20
   0   3  -8   -0.10    2.80
  -1  -3  -8  139.49    8.10
  -1  -3  -8  161.88   11.70
  -1   3  -8  170.08   11.90
  -2  -3  -8   33.10    6.70
  -2  -3  -8   57.09   11.90
  -2   3  -8   29.20    8.00
  -3  -3  -8   72.09   11.50
  -3   3  -8   95.39   15.50
   9  -4  -8   -6.30    6.90
   9   4  -8    7.00    9.00
   8   4  -8  -10.70    7.00
   7  -4  -8   10.90    5.80
   7   4  -8   -8.80    6.90
   7   4  -8   12.60    6.80
   6  -4  -8   45.20    8.30
   6   4  -8   42.20    9.30
   6   4  -8   26.30    7.50
   5  -4  -8   36.30    7.30
   5   4  -8   21.90    6.30
   5   4  -8   37.90    8.30
   4  -4  -8   10.40    3.70
   4   4  -8    9.10    4.40
   4   4  -8   13.40    4.70
   3  -4  -8  156.28    9.00
   3  -4  -8  151.58    8.50
   3   4  -8  159.98    9.80
   3   4  -8  157.78    9.00
   2  -4  -8   13.00    3.70
   2  -4  -8    7.40    3.70
   2   4  -8   10.70    4.10
   1  -4  -8   30.60    7.10
   1  -4  -8   39.60    4.90
   0  -4  -8    5.70    3.30
   0  -4  -8   -1.00    4.50
   0   4  -8    8.30    4.60
   0   4  -8   10.80    2.90
  -1  -4  -8   67.59    9.80
  -1  -4  -8   55.39    6.60
  -1   4  -8   63.29    9.40
  -2  -4  -8  127.79   13.60
  -2  -4  -8  102.69    8.40
  -2   4  -8  145.79   13.40
   9  -5  -8    9.00    7.60
   9   5  -8    8.70    9.80
   9   5  -8   -8.40   10.00
   8  -5  -8   -8.50    6.40
   8   5  -8   -4.90    7.00
   7  -5  -8   -3.00    5.40
   7   5  -8   -8.90    6.00
   6   5  -8   36.40    8.00
   6   5  -8   49.10   10.60
   5  -5  -8   75.09    8.00
   5   5  -8   65.19   10.10
   5   5  -8   80.09    9.30
   4  -5  -8    2.00    3.60
   4   5  -8    8.10    5.00
   4   5  -8    9.00    4.30
   3  -5  -8   12.10    3.90
   3   5  -8   13.00    4.50
   2  -5  -8  303.37   12.20
   2  -5  -8  285.97   11.80
   2   5  -8  314.77   13.10
   2   5  -8  327.57   12.70
   1  -5  -8   69.69    7.00
   1  -5  -8   79.79    7.70
   1   5  -8   79.69    7.80
   1   5  -8   97.49    8.50
   0  -5  -8   68.59    6.50
   0  -5  -8   57.79    8.40
   0   5  -8   64.19    8.20
   0   5  -8   63.09    5.40
  -1  -5  -8   98.49   10.50
  -1  -5  -8   88.89    7.70
  -1   5  -8  114.49   10.50
  -2  -5  -8   97.59   13.20
  -2  -5  -8   76.29    8.30
  -2   5  -8  110.49   12.40
   9  -6  -8    5.60    7.30
   9   6  -8  -10.00   10.50
   9   6  -8   -2.30    9.40
   8  -6  -8   -0.60    6.40
   8   6  -8    9.10    7.80
   7  -6  -8   37.30    7.40
   7   6  -8   23.20    8.50
   7   6  -8   39.30    8.00
   6  -6  -8  321.27   14.60
   6   6  -8  302.57   16.40
   6   6  -8  270.87   16.70
   5  -6  -8   44.40    7.40
   5   6  -8   42.10    9.40
   4  -6  -8   76.69    5.50
   4  -6  -8   61.69    7.50
   4   6  -8   57.89    8.70
   4   6  -8   61.89    8.30
   3  -6  -8  440.26   14.60
   3  -6  -8  413.76   15.60
   3   6  -8  449.66   16.90
   3   6  -8  435.36   16.00
   2  -6  -8  150.78    8.60
   2  -6  -8  150.68    8.80
   2   6  -8  159.48   10.00
   2   6  -8  177.88    9.40
   1  -6  -8   -0.10    3.30
   1  -6  -8    2.30    3.80
   1   6  -8    5.60    4.30
   1   6  -8    0.80    3.60
   0  -6  -8   10.10    4.80
   0  -6  -8   13.90    3.70
   0   6  -8    9.30    3.10
   0   6  -8   13.10    5.10
  -1  -6  -8    5.90    3.80
  -1  -6  -8   -4.30    5.40
  -1   6  -8    3.90    5.30
  -2  -6  -8    1.20    4.60
  -2  -6  -8    6.60    6.90
  -2   6  -8   13.70    7.20
   9   7  -8   -1.30    9.10
   8  -7  -8   -6.20    6.10
   8   7  -8    1.20    7.60
   7  -7  -8   -6.20    5.30
   7   7  -8   -3.30    6.50
   6  -7  -8  255.77   13.10
   6   7  -8  245.38   15.20
   6   7  -8  214.98   16.10
   5  -7  -8   84.49    8.50
   5   7  -8   87.49   11.40
   5   7  -8   97.49   10.70
   4  -7  -8   13.00    4.10
   4   7  -8   11.00    4.90
   4   7  -8   19.30    5.90
   3  -7  -8  135.29    8.70
   3  -7  -8  142.39    7.40
   3   7  -8  144.99   10.20
   3   7  -8  145.09    9.50
   2  -7  -8   60.49    7.00
   2  -7  -8   63.29    6.90
   2   7  -8   84.29    7.80
   2   7  -8   63.99    8.50
   1  -7  -8   30.60    6.20
   1  -7  -8   36.60    6.50
   1   7  -8   40.90    7.20
   1   7  -8   28.90    6.60
   0  -7  -8    0.20    4.60
   0  -7  -8   -0.70    3.20
   0   7  -8    2.30    4.90
  -1  -7  -8   20.20    4.70
  -1  -7  -8   16.70    6.10
  -1   7  -8   31.20    6.80
  -2  -7  -8    5.00    4.70
  -2  -7  -8   -0.50    7.20
   8  -8  -8   -7.00    5.80
   8   8  -8   -8.70    7.60
   7  -8  -8    0.80    5.80
   7   8  -8   -0.90    6.80
   6  -8  -8  170.08   11.50
   6   8  -8  161.58   13.60
   6   8  -8  136.49   14.40
   5  -8  -8    1.10    4.20
   5   8  -8    4.60    5.50
   5   8  -8   -6.30    6.50
   4  -8  -8  118.09    8.60
   4   8  -8  116.99   10.50
   4   8  -8  111.19   10.40
   3  -8  -8   39.50    5.30
   3  -8  -8   37.90    6.70
   3   8  -8   50.59    8.20
   2  -8  -8  208.98   10.40
   2  -8  -8  199.58   10.10
   2   8  -8  235.08   11.20
   2   8  -8  215.78   11.80
   1  -8  -8   12.70    4.20
   1  -8  -8    8.80    3.80
   1   8  -8    8.90    3.70
   0  -8  -8    9.40    3.80
   0  -8  -8    4.30    4.40
   0   8  -8    1.70    3.70
   0   8  -8    8.00    5.50
  -1  -8  -8   10.80    5.90
  -1  -8  -8   15.80    4.70
  -1   8  -8   18.00    6.30
  -2  -8  -8   14.10    7.70
  -2  -8  -8    9.70    5.20
  -2   8  -8   21.10    7.40
   8  -9  -8    2.30    6.00
   8   9  -8   -0.90    8.40
   7  -9  -8   -6.80    5.10
   7   9  -8   -6.70    6.60
   6  -9  -8  239.48   13.00
   6   9  -8  210.38   16.60
   6   9  -8  214.38   15.30
   5  -9  -8    4.00    4.20
   5   9  -8    1.60    5.50
   5   9  -8  -10.20    6.90
   4  -9  -8   82.99    7.90
   4   9  -8   79.79   10.20
   4   9  -8   87.39   10.60
   3   9  -8   18.50    5.40
   3   9  -8   10.20    5.10
   2  -9  -8  172.08    9.80
   2  -9  -8  176.18    9.70
   2   9  -8  178.28   11.20
   2   9  -8  189.08   10.70
   1  -9  -8   -0.20    4.00
   1  -9  -8    0.50    3.50
   1   9  -8   -2.00    4.30
   1   9  -8   -1.80    3.40
   0  -9  -8    2.50    3.70
   0   9  -8   -5.90    5.10
  -1  -9  -8    8.20    4.70
  -1  -9  -8    4.90    5.90
  -1   9  -8    9.40    6.20
  -2  -9  -8    3.90    5.20
  -2  -9  -8    4.80    7.50
   8 -10  -8    4.20    6.10
   8  10  -8   14.40    8.50
   7 -10  -8   36.30    6.90
   7  10  -8   34.10    8.30
   7  10  -8   19.70    9.50
   6 -10  -8   -0.30    4.80
   6  10  -8    0.90    6.40
   6  10  -8   -8.50    7.90
   5 -10  -8    4.50    4.20
   5  10  -8    6.90    6.10
   5  10  -8    2.10    7.30
   4 -10  -8    9.40    4.00
   4  10  -8    3.60    5.60
   4  10  -8   10.90    6.60
   3 -10  -8  272.77   12.10
   3  10  -8  278.37   13.50
   3  10  -8  273.57   13.90
   2 -10  -8  210.48   10.60
   2 -10  -8  210.38   10.50
   2  10  -8  224.98   11.80
   2  10  -8  221.78   12.50
   1 -10  -8  185.68   10.30
   1 -10  -8  192.08   10.30
   1  10  -8  179.78    9.50
   1  10  -8  177.58   10.70
   0 -10  -8   -0.20    3.60
   0 -10  -8   -0.80    4.70
   0  10  -8   -4.00    5.20
  -1 -10  -8    6.00    4.80
  -1 -10  -8   11.90    5.90
  -1  10  -8    4.70    6.30
  -2 -10  -8   78.69   13.80
  -2 -10  -8   62.09   11.30
  -2  10  -8   70.79   12.60
   8 -11  -8   -6.10    5.80
   7 -11  -8   26.30    6.20
   7  11  -8   18.70    9.60
   6 -11  -8   12.60    5.50
   6  11  -8   -7.00    8.40
   6  11  -8    7.80    7.30
   5 -11  -8    0.30    4.40
   5  11  -8   -6.90    5.90
   5  11  -8   -9.20    7.20
   4 -11  -8    8.90    4.20
   4  11  -8    3.60    6.70
   4  11  -8    4.00    5.90
   3 -11  -8  350.86   14.20
   3  11  -8  354.96   15.60
   3  11  -8  355.46   16.50
   2 -11  -8   35.60    7.40
   2  11  -8   48.10    9.80
   2  11  -8   45.40    8.30
   1 -11  -8  198.28   11.00
   1 -11  -8  197.18   10.70
   1  11  -8  201.98    9.80
   1  11  -8  208.98   11.40
   0 -11  -8   23.80    5.70
   0 -11  -8   16.90    4.60
   0  11  -8   27.80    6.20
  -1 -11  -8   40.90    7.60
  -1 -11  -8   46.40    9.20
  -2 -11  -8    9.20    6.40
  -2 -11  -8   -2.20    8.10
  -2  11  -8    4.60    7.90
   8 -12  -8   51.39   10.70
   7  12  -8   -8.50    9.30
   6 -12  -8   20.70    5.50
   6  12  -8    9.70    9.20
   5 -12  -8    3.60    4.30
   5  12  -8   -6.20    7.90
   5  12  -8   -4.60    6.20
   4 -12  -8   66.69    8.20
   4  12  -8   67.49   11.60
   4  12  -8   53.69   11.20
   3 -12  -8  338.87   14.20
   3  12  -8  343.07   15.60
   3  12  -8  348.67   16.30
   2 -12  -8  251.37   12.20
   2  12  -8  267.27   13.20
   2  12  -8  278.47   13.70
   1 -12  -8    3.20    5.30
   1  12  -8   11.40    4.10
   1  12  -8   18.70    5.30
   0 -12  -8    5.80    4.60
   0 -12  -8    6.90    5.50
  -1 -12  -8   28.60    6.20
  -1 -12  -8   28.70    7.60
  -2 -12  -8   90.99   14.80
  -2  12  -8   86.59   14.80
   8 -13  -8   66.79   11.30
   8  13  -8   42.10   12.60
   7 -13  -8  164.08   12.20
   7  13  -8  111.99   17.90
   6 -13  -8   71.69    9.80
   5 -13  -8   49.10    8.60
   4 -13  -8  113.89    9.40
   4  13  -8   92.19   12.60
   4  13  -8  102.39   12.80
   3  13  -8   45.90    9.80
   2 -13  -8   30.50    5.30
   2  13  -8   44.40    8.80
   2  13  -8   42.50    9.30
   1 -13  -8   58.79    8.40
   1  13  -8   72.19    7.50
   1  13  -8   87.49    9.20
   0 -13  -8    0.60    4.60
   0 -13  -8   -2.60    5.40
  -1 -13  -8   86.79   11.50
  -1  13  -8  113.89   11.90
   7  14  -8   -6.50    9.90
   6 -14  -8   14.60    5.50
   6  14  -8   -3.40    9.90
   5 -14  -8  171.68   11.20
   5  14  -8  124.49   16.10
   4 -14  -8    4.40    4.40
   4  14  -8   -6.80    7.40
   4  14  -8   -7.10    6.70
   3 -14  -8  228.38   12.10
   3  14  -8  238.28   13.80
   3  14  -8  229.98   15.10
   2  14  -8   14.90    5.90
   2  14  -8   18.20    5.60
   1  14  -8   38.50    8.40
   0  14  -8   48.30    9.20
  -1 -14  -8   92.99   12.60
  -1 -14  -8   80.19   12.60
   7 -15  -8   51.09   10.30
   7  15  -8   33.10   11.60
   6 -15  -8   51.69    9.80
   6  15  -8   11.80   10.50
   5 -15  -8  391.66   16.10
   5  15  -8  304.67   20.40
   4  15  -8   -2.80    7.50
   4  15  -8   -2.20    7.80
   3 -15  -8   22.10    5.10
   3  15  -8   13.60    7.00
   3  15  -8   21.60    6.80
   2 -15  -8    2.30    4.50
   2  15  -8    6.10    5.50
   2  15  -8   16.20    5.70
   1 -15  -8    3.60    4.70
   1  15  -8   12.80    5.40
  -1 -15  -8  293.07   18.00
  -1  15  -8  312.47   16.90
   7 -16  -8    6.20    6.00
   6 -16  -8   23.50    6.20
   6  16  -8    1.00   10.60
   5 -16  -8  661.53   22.90
   5  16  -8  611.64   27.60
   4 -16  -8   20.40    5.40
   4  16  -8   11.00    8.60
   3 -16  -8    6.90    5.10
   3  16  -8    9.50    7.40
   3  16  -8   10.90    6.70
   2  16  -8    8.10    5.70
   2  16  -8   -3.20    5.50
   6 -17  -8   12.50    5.90
   5  17  -8    9.90   10.20
   4 -17  -8   41.30    9.20
   3 -17  -8    6.50    5.50
   3  17  -8    0.40    6.60
   3  17  -8    2.50    7.40
   2 -17  -8   -1.20    4.80
   2  17  -8   12.60    5.90
   2  17  -8   -2.40    6.10
   1 -17  -8    6.40    5.50
   1  17  -8   22.90    6.20
   6 -18  -8  189.98   12.90
   6  18  -8  138.49   20.00
   5 -18  -8  150.28   12.10
   5  18  -8  107.19   17.90
   4 -18  -8   -2.10    5.30
   4  18  -8   -9.50    8.50
   3 -18  -8   20.30    6.10
   3  18  -8   35.20    8.50
   3  18  -8   26.70    7.50
   2 -18  -8    5.50    5.70
   2  18  -8    8.20    6.50
   2  18  -8   13.50    6.00
   1  18  -8   65.99   10.00
   5 -19  -8   32.90    7.10
   5  19  -8    7.70   10.90
   4 -19  -8   -7.60    5.40
   4  19  -8   -7.90    8.50
   3 -19  -8   12.40    5.80
   3  19  -8   16.30    7.20
   3  19  -8   24.40    8.40
   2 -19  -8  135.19   12.50
   2  19  -8  133.39   11.80
   4 -20  -8   -7.00    5.80
   4  20  -8   -0.90    9.00
   3 -20  -8   13.70    6.80
   3  20  -8   12.70    7.40
   2 -20  -8   28.30    7.40
   4 -21  -8   -0.80    6.30
   4  21  -8  -13.90    9.00
   3 -21  -8   14.30    7.00
   3  21  -8   19.10    7.90
   8   0  -9    6.30    7.70
   7   0  -9    1.70    6.20
   6   0  -9   -0.70    5.10
   6   0  -9    1.10    5.40
   4   0  -9    8.00    4.70
   3   0  -9  430.56   17.60
   3   0  -9  465.15   16.50
   2   0  -9   15.10    5.40
   1   0  -9    7.50    3.70
   1   0  -9   16.60    5.20
   0   0  -9    5.50    5.70
   0   0  -9   -0.10    3.30
  -1   0  -9    4.40    6.90
   8  -1  -9   19.80    7.80
   8   1  -9    9.10    7.50
   7  -1  -9  131.89   13.40
   7   1  -9  143.69   13.70
   6  -1  -9    1.70    5.20
   6  -1  -9    7.80    4.80
   6   1  -9   -5.50    5.60
   6   1  -9   -1.80    5.50
   5  -1  -9   87.89   10.40
   5   1  -9  103.39    8.60
   5   1  -9   87.29   10.20
   4  -1  -9  138.99   10.30
   4   1  -9  138.39   11.00
   4   1  -9  158.88    9.00
   3  -1  -9  132.69    9.30
   3  -1  -9   91.29   10.40
   3   1  -9  123.49    9.40
   3   1  -9   84.39   10.20
   2  -1  -9  450.55   17.10
   2  -1  -9  440.46   17.20
   2   1  -9  481.75   17.60
   2   1  -9  469.35   17.10
   1  -1  -9    2.40    3.70
   1   1  -9   -0.80    3.30
   1   1  -9    4.30    4.60
   0  -1  -9   12.90    6.00
   0  -1  -9    7.70    3.60
   0   1  -9    5.80    3.30
   0   1  -9   17.70    5.80
  -1  -1  -9   -0.10    6.80
  -1   1  -9    0.20    7.00
   8  -2  -9   27.60    8.80
   8   2  -9   26.00    8.90
   7  -2  -9   61.99   11.90
   7   2  -9   71.49   12.40
   6  -2  -9   66.79   10.50
   6   2  -9   53.69   11.00
   6   2  -9   44.70    9.70
   5   2  -9   11.10    4.90
   5   2  -9   11.40    5.40
   4  -2  -9  439.36   14.60
   4  -2  -9  380.06   16.30
   4   2  -9  403.76   15.20
   4   2  -9  392.86   16.90
   3  -2  -9  389.56   16.30
   3  -2  -9  425.76   15.30
   3   2  -9  406.56   15.40
   3   2  -9  391.66   16.10
   2   2  -9    9.00    4.50
   2   2  -9   16.20    5.50
   1  -2  -9   -7.20    4.60
   1   2  -9    5.90    4.80
   1   2  -9    3.80    3.70
   0  -2  -9   44.80    6.70
   0  -2  -9   56.59   10.00
   0   2  -9   48.30    9.80
  -1  -2  -9   73.29    7.70
  -1  -2  -9   78.89   13.10
  -1   2  -9   98.69   12.60
   8  -3  -9   80.89   13.70
   8   3  -9   96.69   14.70
   7  -3  -9  146.39   13.50
   7   3  -9  131.19   13.70
   6  -3  -9   13.50    5.70
   6   3  -9   -3.80    6.50
   6   3  -9    3.00    6.40
   5  -3  -9    8.40    5.00
   5   3  -9    6.50    5.40
   5   3  -9    9.60    5.40
   4  -3  -9  202.78   12.00
   4  -3  -9  248.38   10.20
   4   3  -9  197.28   12.50
   4   3  -9  209.28   11.30
   3  -3  -9  234.88   12.60
   3  -3  -9  255.47   11.40
   3   3  -9  230.28   12.40
   3   3  -9  262.47   11.90
   2  -3  -9   23.40    5.20
   2  -3  -9   13.40    4.70
   2   3  -9   25.70    5.20
   1  -3  -9    1.90    5.00
   1  -3  -9    4.60    3.80
   1   3  -9    8.00    3.90
   1   3  -9   16.60    5.10
   0  -3  -9   42.60    6.70
   0   3  -9   44.50    6.10
  -1  -3  -9   40.30    7.70
  -1  -3  -9   58.09   12.80
  -1   3  -9   62.59   11.90
   8  -4  -9   27.10    8.10
   8   4  -9   38.40    9.30
   7  -4  -9   67.69   12.20
   7   4  -9   61.79   12.30
   6  -4  -9   11.50    5.70
   6   4  -9    9.40    6.10
   6   4  -9   -7.80    6.50
   5  -4  -9    8.60    5.30
   5   4  -9   15.40    5.70
   5   4  -9    8.00    5.70
   4  -4  -9  280.17   11.40
   4  -4  -9  256.97   13.40
   4   4  -9  267.77   12.60
   4   4  -9  250.97   13.80
   3  -4  -9  139.29    9.00
   3   4  -9  154.18    9.80
   3   4  -9  150.68   10.90
   2  -4  -9   55.09    7.80
   2  -4  -9   41.90    5.40
   1  -4  -9   -2.10    3.60
   1  -4  -9   -1.10    4.70
   1   4  -9   -3.80    3.70
   1   4  -9    6.00    5.10
   0  -4  -9    7.20    6.10
   0  -4  -9    4.40    4.00
   0   4  -9   17.60    6.10
  -1  -4  -9   78.59   13.30
  -1  -4  -9   61.79    8.20
  -1   4  -9   87.69   12.30
   8  -5  -9   17.00    7.50
   8   5  -9   21.00    8.50
   7  -5  -9    6.40    6.30
   7   5  -9    7.10    7.10
   6  -5  -9  241.48   13.80
   6   5  -9  226.18   15.40
   6   5  -9  198.38   14.70
   5  -5  -9    3.70    4.90
   5   5  -9    6.80    5.80
   5   5  -9    2.30    5.80
   4  -5  -9   12.60    5.00
   4   5  -9   15.60    5.30
   4   5  -9    9.20    5.20
   3  -5  -9  129.99    8.70
   3   5  -9  147.19    9.90
   3   5  -9  135.89   10.60
   2  -5  -9    4.20    4.50
   2   5  -9   -4.40    4.40
   1  -5  -9    1.00    4.80
   1  -5  -9   -0.80    3.90
   1   5  -9   -3.00    4.00
   0  -5  -9   21.60    6.30
   0  -5  -9   14.10    4.40
   0   5  -9   24.50    6.50
  -1  -5  -9  103.29   13.80
  -1  -5  -9   96.19    9.60
   8  -6  -9    4.40    7.00
   8   6  -9    6.00    8.80
   7  -6  -9    2.20    6.10
   7   6  -9   -3.20    7.00
   6  -6  -9   91.99   10.80
   6   6  -9   86.19   12.60
   5  -6  -9    9.20    5.30
   5   6  -9   17.50    6.10
   5   6  -9   15.30    6.50
   4  -6  -9   50.89    8.90
   4   6  -9   48.90   10.00
   3  -6  -9   59.49    8.60
   3  -6  -9   76.29    7.40
   3   6  -9   61.19    9.50
   2  -6  -9    2.80    4.20
   2  -6  -9    5.60    4.40
   2   6  -9    6.10    4.40
   2   6  -9   14.70    5.20
   1  -6  -9    5.80    5.10
   1  -6  -9    4.90    4.00
   1   6  -9    3.50    4.10
   0  -6  -9   55.79   10.30
   0  -6  -9   52.39    7.80
   0   6  -9   69.79   10.30
  -1  -6  -9    7.30    7.80
  -1  -6  -9    0.10    4.90
  -1   6  -9   14.20    7.40
   8  -7  -9    2.10    7.10
   8   7  -9  -10.80    9.20
   7  -7  -9   10.10    6.40
   7   7  -9   -2.90    7.60
   6  -7  -9  151.48   12.10
   6   7  -9  144.99   14.00
   6   7  -9  105.79   14.10
   5  -7  -9    5.00    5.20
   5   7  -9    2.30    5.80
   5   7  -9    6.80    6.50
   4  -7  -9  244.58   13.00
   4   7  -9  283.77   13.70
   4   7  -9  272.87   15.00
   3  -7  -9    6.10    4.40
   3  -7  -9   13.70    5.40
   3   7  -9    4.10    5.40
   2  -7  -9   -2.90    4.30
   2  -7  -9   -3.70    4.10
   2   7  -9   -0.80    4.40
   1  -7  -9   -4.10    4.00
   1  -7  -9    3.40    5.10
   1   7  -9   11.10    5.70
   1   7  -9   -4.70    4.20
   0  -7  -9   10.90    4.80
   0  -7  -9    9.60    6.40
   0   7  -9   19.70    6.60
  -1  -7  -9   10.40    5.40
  -1  -7  -9    8.50    7.80
  -1   7  -9   12.40    7.50
   8  -8  -9   40.50    8.30
   8   8  -9   26.40   10.80
   7  -8  -9   -1.90    6.00
   7   8  -9   -9.00    7.70
   6  -8  -9   11.90    6.00
   6   8  -9   15.50    7.50
   6   8  -9    0.10    8.30
   5  -8  -9   74.69    9.90
   5   8  -9   78.69   11.60
   5   8  -9   87.99   11.90
   4  -8  -9   92.99    9.70
   4   8  -9  102.09   10.60
   4   8  -9   83.09   11.50
   3  -8  -9  269.47   13.20
   3   8  -9  313.97   14.30
   3   8  -9  288.07   14.80
   2  -8  -9    8.20    4.40
   2  -8  -9   15.70    5.00
   2   8  -9   20.10    5.40
   2   8  -9    9.60    4.90
   1  -8  -9    6.20    5.50
   1  -8  -9    4.50    4.30
   0  -8  -9    1.50    4.40
   0  -8  -9   -5.90    6.10
   0   8  -9    8.70    6.40
  -1  -8  -9   17.60    6.10
  -1  -8  -9   15.70    8.30
  -1   8  -9   26.00    8.20
   8  -9  -9   26.20    7.80
   8   9  -9   21.60   10.50
   7  -9  -9   -0.20    6.20
   7   9  -9  -10.90    8.00
   6  -9  -9    4.00    5.50
   6   9  -9    1.50    7.30
   5  -9  -9   94.49   10.30
   5   9  -9  100.49   12.50
   5   9  -9   90.69   12.60
   4  -9  -9   80.39    9.50
   4   9  -9   80.69   10.40
   4   9  -9   53.79   11.10
   3  -9  -9    7.30    4.80
   3   9  -9   15.20    6.10
   2  -9  -9   -3.70    4.10
   2   9  -9    8.10    5.20
   2   9  -9    0.00    4.70
   1  -9  -9    3.10    5.40
   1  -9  -9    1.60    4.40
   1   9  -9    6.60    6.00
   1   9  -9   -2.60    4.70
   0  -9  -9   25.20    5.60
   0  -9  -9   29.20    7.10
   0   9  -9   47.90   10.40
  -1  -9  -9  164.78   15.90
  -1   9  -9  215.38   15.80
   7 -10  -9   -5.70    6.00
   7  10  -9   -2.10    8.00
   6 -10  -9   23.70    6.40
   6  10  -9   24.10    8.50
   5 -10  -9   72.99   10.00
   5  10  -9   59.59   12.90
   5  10  -9   65.29   12.40
   4 -10  -9  251.27   13.30
   4  10  -9  267.17   14.70
   4  10  -9  266.57   15.90
   3 -10  -9    7.40    4.80
   3  10  -9   16.70    5.90
   3  10  -9    2.20    6.10
   2 -10  -9    9.90    4.90
   2  10  -9   22.00    6.10
   2  10  -9   16.80    5.00
   1 -10  -9    5.10    4.60
   1 -10  -9    8.20    8.70
   0 -10  -9   11.20    5.50
   0 -10  -9    9.90    6.90
   0  10  -9   25.10    7.40
   7 -11  -9   -3.00    6.20
   6 -11  -9   10.40    5.70
   6  11  -9  -13.40    9.10
   6  11  -9    4.10    7.60
   5 -11  -9   15.30    5.70
   5  11  -9    5.20    7.70
   5  11  -9   14.30    8.10
   4 -11  -9  290.67   14.20
   4  11  -9  296.67   17.30
   4  11  -9  295.37   15.70
   3 -11  -9  125.89   10.40
   3  11  -9  138.29   13.00
   3  11  -9  132.99   11.10
   2 -11  -9    4.50    4.70
   2  11  -9    7.80    4.90
   1 -11  -9   -0.20    4.60
   1  11  -9   15.60    6.20
   0 -11  -9    2.20    7.90
   0 -11  -9    3.00    5.50
   0  11  -9   16.20    7.40
   7 -12  -9   39.60    7.80
   7  12  -9   27.60   10.50
   6 -12  -9    8.60    5.90
   6  12  -9  -14.60    9.40
   6  12  -9    2.80    8.60
   5 -12  -9  126.29   11.10
   5  12  -9   98.29   15.10
   5  12  -9   95.49   13.90
   4 -12  -9  205.68   12.40
   4  12  -9  183.88   15.60
   4  12  -9  208.38   14.20
   3 -12  -9    4.50    4.70
   3  12  -9   12.90    6.60
   3  12  -9    9.70    6.20
   2 -12  -9    4.60    4.90
   2  12  -9   14.20    5.30
   0  12  -9   61.39   11.30
   7 -13  -9  129.09   13.20
   7  13  -9  123.69   18.40
   6 -13  -9   26.90    6.70
   6  13  -9   19.90    9.50
   6  13  -9    6.30   10.30
   5 -13  -9   14.60    6.00
   5  13  -9   -2.90    8.20
   5  13  -9   -3.90    8.20
   4 -13  -9  141.69   11.60
   4  13  -9  128.49   14.70
   4  13  -9  134.49   13.60
   3  13  -9   22.10    6.90
   3  13  -9   23.60    6.90
   2 -13  -9   30.00    5.80
   2  13  -9   47.30   10.20
   1 -13  -9   64.19   10.30
   0 -13  -9   51.49   11.70
   6 -14  -9   14.80    6.40
   6  14  -9    5.60    9.70
   5 -14  -9   97.39   10.90
   5  14  -9   69.79   11.40
   5  14  -9   67.19   14.80
   4 -14  -9  185.18   12.60
   4  14  -9  204.98   16.70
   4  14  -9  207.58   14.70
   3 -14  -9   -3.70    5.20
   3  14  -9    3.60    6.60
   2 -14  -9   12.20    5.70
   2  14  -9   22.20    6.40
   6 -15  -9   10.00    6.70
   6  15  -9   16.70    9.80
   6  15  -9  -14.30   10.40
   5 -15  -9    6.20    5.80
   5  15  -9   -5.30    9.20
   5  15  -9   -1.30    9.20
   4 -15  -9   -0.60    5.70
   4  15  -9    8.80    7.60
   4  15  -9    0.10    8.20
   3  15  -9   -4.10    6.70
   3  15  -9    4.60    6.30
   1 -15  -9    2.50    5.90
   5 -16  -9   31.10    6.80
   5  16  -9   33.90   10.60
   5  16  -9   32.90   10.80
   4 -16  -9   -4.70    5.80
   4  16  -9    0.40    8.70
   4  16  -9    3.60    7.50
   3  16  -9    0.50    7.20
   3  16  -9    4.70    6.60
   2 -16  -9    6.00    5.90
   5 -17  -9   33.70    7.50
   5  17  -9   37.60   11.20
   5  17  -9   33.40   10.90
   4 -17  -9    9.50    6.50
   4  17  -9    3.40    9.20
   4  17  -9    8.10    8.00
   3 -17  -9   -4.90    5.90
   3  17  -9   11.70    6.90
   3  17  -9   -0.40    7.50
   7   0 -10    4.50    8.10
   6   0 -10   10.30    7.10
   5   0 -10   -0.90    5.90
   4   0 -10  775.72   28.10
   4   0 -10  831.92   26.20
   3   0 -10    2.40    5.70
   3   0 -10   12.10    5.80
   2   0 -10   -2.20    4.60
   2   0 -10   17.20    5.90
   1   0 -10    5.20    6.40
   1   0 -10   -3.00    4.10
   0   0 -10   24.60    8.60
   7  -1 -10   37.60    8.70
   7   1 -10   36.80    9.10
   4   1 -10  273.07   13.10
   4   1 -10  202.48   15.10
   3  -1 -10  133.39   11.30
   3   1 -10  136.59   11.30
   3   1 -10  104.29   12.10
   2  -1 -10   -1.10    5.60
   2  -1 -10   -1.10    4.70
   2   1 -10    9.90    5.90
   2   1 -10   -1.70    4.70
   1  -1 -10   13.10    4.80
   1   1 -10    9.70    4.70
   1   1 -10   19.40    6.90
   7  -2 -10    3.70    7.50
   7   2 -10   -3.30   10.10
   7   2 -10    4.30    7.60
   6   2 -10   11.50    7.00
   4   2 -10  250.77   12.60
   4   2 -10  189.78   14.20
   3  -2 -10   56.09    9.50
   3   2 -10   81.89   10.30
   2  -2 -10    8.10    4.70
   2  -2 -10   11.00    5.80
   2   2 -10    6.40    5.10
   1  -2 -10   12.40    7.00
   1  -2 -10    1.50    4.40
   1   2 -10   -1.70    4.10
   1   2 -10   15.80    7.00
   7  -3 -10   26.50    8.30
   7   3 -10   14.30    8.50
   7   3 -10   18.40    8.50
   6  -3 -10   56.59   12.20
   6   3 -10   65.59   10.80
   6   3 -10   60.79   13.40
   5  -3 -10  177.78   14.00
   5   3 -10  173.68   14.90
   5   3 -10  229.58   12.70
   4  -3 -10  152.78   13.30
   4  -3 -10  211.18   11.80
   4   3 -10  219.58   11.70
   4   3 -10  163.08   13.50
   3  -3 -10   60.69    9.50
   3   3 -10   44.30    7.40
   2  -3 -10    5.10    4.70
   2  -3 -10   14.70    6.00
   1  -3 -10  126.69   10.20
   1   3 -10  123.19    9.20
   7  -4 -10    1.60    7.60
   7   4 -10   -7.50    8.10
   7   4 -10    4.00    8.30
   6  -4 -10   61.69   12.00
   6   4 -10   61.09   11.30
   5  -4 -10  233.08   15.10
   5   4 -10  269.47   13.90
   5   4 -10  223.08   16.00
   3  -4 -10   27.50    5.60
   3   4 -10   21.50    6.70
   2  -4 -10    5.50    6.20
   2  -4 -10   -2.70    4.80
   1  -4 -10   36.50    7.80
   1  -4 -10   28.30    5.60
   1   4 -10   42.20    7.60
   7  -5 -10   13.80    7.80
   7   5 -10   14.00    8.80
   6  -5 -10    6.60    6.60
   6   5 -10    3.10    7.40
   6   5 -10    9.60    7.30
   5   5 -10   90.09   11.00
   4  -5 -10   45.80    7.20
   2  -5 -10   13.10    6.10
   2   5 -10    4.10    5.50
   1  -5 -10   28.60    5.70
   1  -5 -10   29.70    8.00
   7  -6 -10    6.60    8.00
   7   6 -10    6.70    8.60
   6  -6 -10    8.60    6.90
   6   6 -10   13.80    7.40
   6   6 -10   10.50    7.80
   5  -6 -10  262.77   15.40
   5   6 -10  278.67   15.00
   5   6 -10  241.48   17.20
   4  -6 -10   43.50    7.00
   4   6 -10   42.10    8.20
   3   6 -10    5.90    5.80
   2  -6 -10    3.10    6.30
   1  -6 -10    9.60    5.20
   1  -6 -10    9.10    7.30
   1   6 -10   19.20    6.90
   7  -7 -10   21.60    8.30
   7   7 -10    1.30   10.20
   7   7 -10   12.40    9.60
   6  -7 -10    5.00    6.80
   6   7 -10    4.30    7.70
   6   7 -10   -0.30    7.90
   5  -7 -10    4.90    6.40
   5   7 -10   18.30    7.70
   1  -7 -10   57.09   12.10
   1  -7 -10   33.30    6.30
   7  -8 -10    9.10    7.90
   7   8 -10   -0.90    9.40
   6  -8 -10   60.59   12.00
   6   8 -10   38.00    9.30
   6   8 -10   50.99    9.90
   5  -8 -10   13.40    6.20
   5   8 -10    6.20    7.70
   4  -8 -10   28.50    6.50
   4   8 -10   33.60    8.10
   3  -8 -10   -5.90    5.00
   3   8 -10   -3.00    6.20
   1   8 -10   68.19   11.50
   6  -9 -10  125.09   13.40
   6   9 -10  113.59   14.90
   6   9 -10  116.99   17.10
   5  -9 -10   71.09   11.20
   5   9 -10   88.49   13.10
   4  -9 -10   55.79   10.80
   4   9 -10   68.29   14.10
   3   9 -10   22.30    6.90
   3   9 -10    7.50    6.50
   6 -10 -10   18.70    7.50
   6  10 -10   10.80    9.00
   6  10 -10   10.70    9.10
   5 -10 -10   92.99   12.10
   5  10 -10   83.09   15.50
   5  10 -10  122.89   14.00
   4 -10 -10   41.80    7.10
   4  10 -10   42.30    8.90
   3 -10 -10   13.40    5.90
   3  10 -10   24.80    7.10
   2 -10 -10   -7.00    5.20
   2  10 -10   17.30    7.00
   2  10 -10   -3.60    8.50
   6 -11 -10   15.20    7.70
   6  11 -10   -2.80    9.30
   6  11 -10   14.10    9.80
   5 -11 -10   63.09   11.80
   5  11 -10   47.10   10.30
   4 -11 -10   -2.60    5.70
   4  11 -10    9.20    8.10
   3 -11 -10   29.60    6.40
   3  11 -10   54.99   11.90
   5 -12 -10  112.79   12.90
   5  12 -10  130.09   17.20
   5  12 -10  120.29   14.90
   4  12 -10   50.59   11.60
   4  12 -10   34.60    9.40
   4  13 -10   15.80    7.60
   4  13 -10   24.30    8.90
   5   0 -11  284.97   19.20
   4   0 -11    6.40    7.50
   4  -1 -11   57.19    9.00
   4   1 -11   51.29    9.40
   5  -2 -11  112.09   15.90
   5   2 -11  147.89   16.10
   5   3 -11   88.89   15.20
   4  -4 -11   -7.30    6.70
   4   4 -11   -4.40    8.20
   0   0   0    0.00    0.00
_computing_structure_solution     'SHELXT 2014/5 (Sheldrick, 2014)'
;
_shelx_hkl_checksum     40270
_shelx_res_file
;
    1.res created by SHELXL-2014/7
TITL 1_a.res in P2(1)/n
REM Old TITL 1 in P21/n #14
REM SHELXT solution in P2(1)/n
REM R1 0.172, Rweak 0.007, Alpha 0.058, Orientation as input
REM Formula found by SHELXT: C17 N2 O
CELL 0.71073 7.4548 22.976 8.3149 90 115.866 90
ZERR 4 0.0009 0.0028 0.001 0 0.003 0
LATT 1
SYMM 0.5-X,0.5+Y,0.5-Z
SFAC C H N O
UNIT 68 48 8 4
L.S. 4
PLAN  20
TEMP 9.19
CONF
BOND $H
BOND $H
LIST 6
fmap 2
acta
REM <olex2.extras>
REM <HklSrc "%.\\1.hkl">
REM </olex2.extras>
WGHT    0.048700    0.767900
FVAR       1.80225
O1    4    0.189919    0.671035    0.387604    11.00000    0.08019    0.03350 =
         0.04986    0.00558    0.00951    0.00660
N1    3    0.113467    0.541748    0.319545    11.00000    0.04435    0.03215 =
         0.04062    0.00015    0.01589    0.00237
N2    3    0.366460    0.482579    0.645816    11.00000    0.04915    0.03410 =
         0.04593    0.00673    0.02454    0.00707
C1    1    0.361403    0.539058    0.627035    11.00000    0.03648    0.03430 =
         0.03754    0.00322    0.01966    0.00546
C2    1    0.477983    0.583125    0.759933    11.00000    0.03447    0.03950 =
         0.03808   -0.00040    0.01785    0.00410
C3    1    0.618323    0.577426    0.934888    11.00000    0.04515    0.05411 =
         0.04076    0.00626    0.01433    0.00990
AFIX  43
H3    2    0.650473    0.541058    0.989157    11.00000   -1.20000
AFIX   0
C4    1    0.710398    0.627482    1.027903    11.00000    0.04063    0.07330 =
         0.04052   -0.00853    0.01021    0.00420
AFIX  43
H4    2    0.806836    0.624419    1.145532    11.00000   -1.20000
AFIX   0
C5    1    0.661609    0.681571    0.949260    11.00000    0.04089    0.05571 =
         0.05333   -0.01634    0.01573   -0.00304
AFIX  43
H5    2    0.725689    0.714369    1.014623    11.00000   -1.20000
AFIX   0
C6    1    0.518662    0.687927    0.774406    11.00000    0.04347    0.04088 =
         0.05171   -0.00771    0.01822    0.00031
AFIX  43
H6    2    0.485101    0.724491    0.721674    11.00000   -1.20000
AFIX   0
C7    1    0.427450    0.638222    0.680738    11.00000    0.03709    0.03876 =
         0.03993   -0.00244    0.01813    0.00260
C8    1    0.271574    0.632678    0.492781    11.00000    0.04632    0.03131 =
         0.03946   -0.00191    0.01614    0.00289
C9    1    0.235761    0.567988    0.464834    11.00000    0.03864    0.03172 =
         0.03891    0.00150    0.01751    0.00296
C10   1    0.113176    0.482011    0.334198    11.00000    0.04191    0.03366 =
         0.04567   -0.00226    0.02568   -0.00011
C11   1   -0.013956    0.448946    0.186103    11.00000    0.04851    0.04132 =
         0.04989   -0.00784    0.02641   -0.00448
AFIX  43
H11   2   -0.094324    0.467951    0.080181    11.00000   -1.20000
AFIX   0
C12   1   -0.022946    0.389347    0.193284    11.00000    0.05649    0.04169 =
         0.06629   -0.01478    0.04287   -0.01149
C13   1    0.100689    0.360403    0.354548    11.00000    0.07146    0.03296 =
         0.07842   -0.00734    0.05538   -0.00684
C14   1    0.228291    0.391905    0.499582    11.00000    0.06902    0.03252 =
         0.06168    0.00596    0.04084    0.00539
AFIX  43
H14   2    0.310559    0.372334    0.603736    11.00000   -1.20000
AFIX   0
C15   1    0.238162    0.453127    0.495107    11.00000    0.04669    0.03199 =
         0.04880    0.00153    0.03076    0.00261
C16   1    0.093099    0.295009    0.367446    11.00000    0.11441    0.03245 =
         0.11242   -0.00783    0.07496   -0.01089
AFIX 137
H16A  2    0.190058    0.282527    0.482971    11.00000   -1.50000
H16B  2    0.121906    0.277487    0.276510    11.00000   -1.50000
H16C  2   -0.037494    0.283415    0.351063    11.00000   -1.50000
AFIX   0
C17   1   -0.162318    0.356348    0.030192    11.00000    0.07657    0.05721 =
         0.08204   -0.03054    0.04965   -0.02623
AFIX 137
H17A  2   -0.228608    0.383083   -0.066537    11.00000   -1.50000
H17B  2   -0.259515    0.336184    0.056025    11.00000   -1.50000
H17C  2   -0.087754    0.328723   -0.002970    11.00000   -1.50000
AFIX   0
HKLF 4
REM  1_a.res in P2(1)/n
REM R1 =  0.0601 for    2437 Fo > 4sig(Fo)  and  0.0769 for all    3134 data
REM    183 parameters refined using      0 restraints
END
WGHT      0.0485      0.7684
REM Highest difference peak  0.271,  deepest hole -0.225,  1-sigma level  0.040
Q1    1   0.4564  0.6120  0.7191  11.00000  0.05    0.27
Q2    1   0.3203  0.6404  0.6035  11.00000  0.05    0.26
Q3    1   0.1454  0.4689  0.4266  11.00000  0.05    0.24
Q4    1   0.0838  0.3725  0.2605  11.00000  0.05    0.23
Q5    1   0.2862  0.5551  0.5548  11.00000  0.05    0.22
Q6    1   0.2459  0.6015  0.4514  11.00000  0.05    0.21
Q7    1   0.0088  0.4141  0.1804  11.00000  0.05    0.21
Q8    1  -0.0022  0.3808  0.2873  11.00000  0.05    0.20
Q9    1   0.2114  0.4644  0.4010  11.00000  0.05    0.20
Q10   1   0.4346  0.6606  0.7333  11.00000  0.05    0.19
Q11   1   0.4458  0.5605  0.6919  11.00000  0.05    0.19
Q12   1   0.5785  0.6797  0.8600  11.00000  0.05    0.19
Q13   1   0.3821  0.5592  0.7186  11.00000  0.05    0.19
Q14   1   0.0969  0.2841  0.4795  11.00000  0.05    0.18
Q15   1   0.5827  0.5814  0.8228  11.00000  0.05    0.18
Q16   1   0.1287  0.5091  0.3223  11.00000  0.05    0.18
Q17   1   0.0128  0.4674  0.2784  11.00000  0.05    0.18
Q18   1   0.2383  0.5584  0.3853  11.00000  0.05    0.18
Q19   1   0.4871  0.5868  0.8560  11.00000  0.05    0.17
Q20   1   0.2288  0.4246  0.4850  11.00000  0.05    0.16
;
_shelx_res_checksum     26183
