# Supplementary material for: 7,8-Dimethyl-11H-indeno­[1,2-b]quinoxalin-11-one
Source: IUCrdata. 2021 Jan 8;6(Pt 1):x210018. doi: 10.1107/S2414314621000183 (PMC9462269; doi:10.1107/S2414314621000183)
Supplement: Supplementary file 2 [file x-06-x210018-Isup2.hkl]

data_I                                                                          
_shelx_title ' 1_a.res in P2(1)/n'                                              
_shelx_refln_list_code          4                                               
_shelx_F_calc_maximum       57.03                                               
_exptl_crystal_F_000       544.00                                               
_reflns_d_resolution_high  0.7482                                               
                                                                                
loop_                                                                           
 _space_group_symop_operation_xyz                                               
 'x, y, z'                                                                      
 '-x+1/2, y+1/2, -z+1/2'                                                        
 '-x, -y, -z'                                                                   
 'x-1/2, -y-1/2, z-1/2'                                                         
                                                                                
_cell_length_a     7.4548                                                       
_cell_length_b    22.9760                                                       
_cell_length_c     8.3149                                                       
_cell_angle_alpha  90.000                                                       
_cell_angle_beta  115.866                                                       
_cell_angle_gamma  90.000                                                       
                                                                                
_shelx_F_squared_multiplier     1.000                                           
                                                                                
loop_                                                                           
 _refln_index_h                                                                 
 _refln_index_k                                                                 
 _refln_index_l                                                                 
 _refln_F_squared_calc                                                          
 _refln_F_squared_meas                                                          
 _refln_F_squared_sigma                                                         
 _refln_observed_status                                                         
   2   0   0        863.33        791.91        12.02 o                         
   6   0   0          0.09         -0.49         0.49 o                         
   8   0   0        147.66        153.68         6.23 o                         
   1   1   0        193.02        180.97         2.53 o                         
   2   1   0        343.78        340.95         4.10 o                         
   3   1   0         40.20         45.80         0.84 o                         
   4   1   0        530.09        549.55         7.47 o                         
   5   1   0          0.89          0.50         0.29 o                         
   6   1   0          5.44          3.00         0.41 o                         
   7   1   0         17.05         17.99         1.13 o                         
   8   1   0         20.32         38.39         3.77 o                         
   1   2   0          1.11          0.74         0.15 o                         
   2   2   0         13.20         10.69         0.27 o                         
   3   2   0          9.78         12.36         0.47 o                         
   4   2   0        169.47        179.20         3.19 o                         
   5   2   0         94.25         88.69         1.58 o                         
   6   2   0         32.70         30.71         0.94 o                         
   7   2   0         17.95         21.31         1.21 o                         
   8   2   0        115.19        133.93         6.22 o                         
   1   3   0          6.91          6.98         0.28 o                         
   2   3   0        401.35        373.89         4.52 o                         
   3   3   0        721.39        736.95         9.78 o                         
   4   3   0          0.85          0.82         0.43 o                         
   5   3   0         28.18         33.74         0.87 o                         
   6   3   0         22.13         23.84         0.85 o                         
   7   3   0         32.31         34.78         1.21 o                         
   8   3   0          3.67          7.56         1.42 o                         
   1   4   0         12.27         18.35         0.32 o                         
   2   4   0        795.95        733.56         8.66 o                         
   3   4   0        673.61        700.30         9.37 o                         
   4   4   0        959.28        969.25        12.89 o                         
   5   4   0         16.75         22.89         0.80 o                         
   6   4   0          5.25          5.79         0.64 o                         
   7   4   0         36.81         36.22         1.90 o                         
   8   4   0         28.40         33.49         1.85 o                         
   1   5   0         58.24         66.73         0.79 o                         
   2   5   0         16.02         21.11         0.78 o                         
   3   5   0         56.87         64.00         1.17 o                         
   4   5   0        597.17        625.03         9.85 o                         
   5   5   0         89.01         93.65         2.06 o                         
   6   5   0         19.73         15.12         1.10 o                         
   7   5   0         37.05         35.24         3.06 o                         
   8   5   0         38.61         47.95         2.05 o                         
   0   6   0       2021.25       1710.36        44.64 o                         
   1   6   0        167.82        168.46         1.77 o                         
   2   6   0        226.66        239.51         2.98 o                         
   3   6   0         43.62         55.47         1.07 o                         
   4   6   0        804.99        921.05        14.27 o                         
   5   6   0         26.55         30.16         1.12 o                         
   6   6   0         19.72         19.87         1.18 o                         
   7   6   0          3.58          2.11         1.19 o                         
   8   6   0         11.94         13.97         1.40 o                         
   1   7   0        118.59        109.11         1.11 o                         
   2   7   0        950.60        966.47        11.40 o                         
   3   7   0          1.76          0.42         0.24 o                         
   4   7   0         32.61         35.56         0.94 o                         
   5   7   0         19.52         24.22         1.06 o                         
   6   7   0         12.48         10.37         0.94 o                         
   7   7   0        104.23        105.31         2.63 o                         
   8   7   0          5.00          5.85         1.01 o                         
   0   8   0        375.87        359.57         7.75 o                         
   1   8   0       1226.98       1244.65        12.28 o                         
   2   8   0        165.52        172.69         2.52 o                         
   3   8   0         22.70         20.68         0.87 o                         
   4   8   0         40.40         50.76         1.14 o                         
   5   8   0         46.68         50.32         1.45 o                         
   6   8   0         59.83         59.81         1.76 o                         
   7   8   0          1.86          2.11         0.84 o                         
   8   8   0         25.69         24.54         2.01 o                         
   1   9   0          0.40          3.14         0.22 o                         
   2   9   0        227.86        269.63         3.35 o                         
   3   9   0        127.02        128.45         2.05 o                         
   4   9   0         10.44         11.17         0.64 o                         
   5   9   0         40.57         42.27         1.36 o                         
   6   9   0          2.97          2.77         0.67 o                         
   7   9   0         14.57         12.16         1.20 o                         
   8   9   0          8.01          8.09         1.09 o                         
   0  10   0        774.25        846.24        12.88 o                         
   1  10   0        800.94        882.37         9.50 o                         
   2  10   0        373.79        375.59         4.21 o                         
   3  10   0        251.75        275.13         3.97 o                         
   4  10   0         31.77         34.92         0.96 o                         
   5  10   0         17.26         17.57         1.17 o                         
   6  10   0         40.70         38.35         1.51 o                         
   7  10   0          4.52          6.51         0.89 o                         
   8  10   0          0.99          1.90         0.99 o                         
   1  11   0       1071.06       1166.41        12.52 o                         
   2  11   0        263.72        270.00         3.11 o                         
   3  11   0         80.79         89.76         1.59 o                         
   4  11   0         70.19         68.54         1.42 o                         
   5  11   0          0.15          0.33         1.37 o                         
   6  11   0         14.23         17.19         1.42 o                         
   7  11   0        108.74        113.11         2.87 o                         
   8  11   0         16.24         13.97         1.53 o                         
   0  12   0       1826.15       1963.08        29.60 o                         
   1  12   0       1095.77       1163.59        12.51 o                         
   2  12   0         14.60         21.58         1.19 o                         
   3  12   0          2.19          4.70         0.42 o                         
   4  12   0          8.38          8.93         0.83 o                         
   5  12   0          0.06         -0.45         1.03 o                         
   6  12   0         46.64         49.44         1.98 o                         
   7  12   0          0.38          2.50         0.85 o                         
   8  12   0          1.98          1.73         1.02 o                         
   1  13   0        256.66        281.83         3.23 o                         
   2  13   0        564.15        616.86         7.59 o                         
   3  13   0        223.81        231.69         3.11 o                         
   4  13   0          1.20          0.17         0.49 o                         
   5  13   0         12.12         14.01         0.98 o                         
   6  13   0          0.18          0.91         0.71 o                         
   7  13   0          2.79          4.66         0.95 o                         
   8  13   0          0.30         -0.02         1.05 o                         
   0  14   0         64.88         60.45         1.29 o                         
   1  14   0          2.68          9.57         0.50 o                         
   2  14   0         16.93         19.20         0.64 o                         
   3  14   0        143.24        137.95         2.04 o                         
   4  14   0          6.68          7.25         0.71 o                         
   5  14   0         52.73         50.71         1.56 o                         
   6  14   0         94.16        100.87         2.53 o                         
   7  14   0         45.71         46.55         2.66 o                         
   1  15   0         83.63         84.51         1.19 o                         
   2  15   0        129.09        133.88         2.41 o                         
   3  15   0          0.29          0.15         0.50 o                         
   4  15   0        117.57        105.11         1.81 o                         
   5  15   0         11.10         12.42         1.77 o                         
   6  15   0         40.24         37.63         2.34 o                         
   7  15   0         27.68         21.07         1.48 o                         
   0  16   0         92.04         76.66         1.61 o                         
   1  16   0         99.13         99.68         1.38 o                         
   2  16   0         35.29         35.46         0.84 o                         
   3  16   0        943.64        903.24        12.03 o                         
   4  16   0        262.31        236.92         3.36 o                         
   5  16   0        217.16        203.31         3.09 o                         
   6  16   0          2.88          2.18         0.71 o                         
   7  16   0         12.47          8.94         1.11 o                         
   1  17   0         26.15         25.53         0.62 o                         
   2  17   0         11.53         11.25         0.75 o                         
   3  17   0         39.80         46.31         1.73 o                         
   4  17   0        170.58        171.39         2.64 o                         
   5  17   0         93.80         91.45         1.85 o                         
   6  17   0          1.89          1.76         0.72 o                         
   7  17   0          0.13          0.50         0.83 o                         
   0  18   0        164.16        150.37         2.79 o                         
   1  18   0         15.01         17.60         0.59 o                         
   2  18   0         96.19         98.72         1.63 o                         
   3  18   0        580.88        587.57         7.32 o                         
   4  18   0        147.51        146.16         2.36 o                         
   5  18   0        216.58        207.04         3.17 o                         
   6  18   0          2.19          1.13         0.73 o                         
   7  18   0          1.62          1.38         1.00 o                         
   1  19   0        681.11        661.00         7.37 o                         
   2  19   0        133.80        128.43         2.01 o                         
   3  19   0          0.28          0.67         0.91 o                         
   4  19   0          8.78         11.40         0.96 o                         
   5  19   0         73.08         71.42         1.73 o                         
   6  19   0          9.41          6.36         0.86 o                         
   7  19   0          2.56          1.05         1.40 o                         
   0  20   0         31.69         38.33         1.28 o                         
   1  20   0         94.79         88.96         1.39 o                         
   2  20   0         90.12         81.87         1.49 o                         
   3  20   0         76.47         75.81         1.47 o                         
   4  20   0          3.08          3.40         0.58 o                         
   5  20   0         12.14         14.54         1.53 o                         
   6  20   0          1.34          2.98         1.19 o                         
   1  21   0          1.44          4.68         0.55 o                         
   2  21   0          8.91          6.27         0.61 o                         
   3  21   0          5.73          3.79         0.57 o                         
   4  21   0         22.31         19.64         1.07 o                         
   5  21   0         11.35         12.48         1.18 o                         
   6  21   0          3.51          2.79         0.96 o                         
   0  22   0        122.24        125.51         2.61 o                         
   1  22   0        146.67        121.24         1.79 o                         
   2  22   0          1.15          1.43         0.67 o                         
   3  22   0          0.34         -0.29         0.52 o                         
   4  22   0          2.30          1.04         0.76 o                         
   5  22   0          0.01         -0.10         0.85 o                         
   6  22   0          0.60         -0.99         1.18 o                         
   1  23   0         17.27         13.75         0.95 o                         
   2  23   0          0.51         -0.02         0.56 o                         
   3  23   0          0.40          0.44         0.58 o                         
   4  23   0          1.96          1.24         0.81 o                         
   5  23   0          6.41          6.44         1.06 o                         
   0  24   0          2.05          1.00         0.85 o                         
   1  24   0          0.22         -0.25         0.38 o                         
   2  24   0          4.71          3.54         0.67 o                         
   3  24   0          0.80          0.12         0.64 o                         
   4  24   0          0.11         -0.09         0.83 o                         
   5  24   0          5.05          4.29         1.06 o                         
   1  25   0          0.17         -0.42         0.42 o                         
   2  25   0          3.04          4.48         0.74 o                         
   3  25   0          1.07          0.40         0.83 o                         
   4  25   0         19.20         18.44         1.75 o                         
   5  25   0          0.53          0.12         1.25 o                         
   0  26   0         27.46         26.59         1.50 o                         
   1  26   0          4.66          4.76         0.53 o                         
   2  26   0         26.50         28.34         1.38 o                         
   3  26   0          4.58          5.47         0.99 o                         
   4  26   0          2.24          3.76         1.05 o                         
   1  27   0         16.26         17.29         0.96 o                         
   2  27   0         12.17         17.90         1.30 o                         
   3  27   0          0.50          2.10         0.98 o                         
   4  27   0         22.17         27.81         2.56 o                         
   0  28   0         36.59         37.35         1.86 o                         
   1  28   0         33.90         39.78         1.55 o                         
   2  28   0         14.51         20.34         1.58 o                         
   3  28   0         75.74         87.87         2.84 o                         
   1  29   0         16.29         21.19         1.81 o                         
   2  29   0          6.15          5.95         1.04 o                         
   0  30   0          4.26          4.79         1.07 o                         
   1  30   0          1.83          3.49         1.01 o                         
  -9   0   1         54.66         70.53         5.91 o                         
  -7   0   1         11.00         10.13         1.07 o                         
  -5   0   1        134.72        137.08         3.14 o                         
  -3   0   1       1490.25       1386.57        36.48 o                         
  -1   0   1          2.04         60.90         1.22 o                         
   3   0   1        699.31        726.33        13.70 o                         
   5   0   1          9.28          9.31         1.12 o                         
   7   0   1        135.00        139.86         4.19 o                         
  -9   1   1          0.82          7.46         2.10 o                         
  -8   1   1         87.59         83.66         1.97 o                         
  -7   1   1          3.38          4.21         0.54 o                         
  -6   1   1         12.00         11.78         0.71 o                         
  -5   1   1         30.30         28.83         1.44 o                         
  -4   1   1          3.21          3.16         0.37 o                         
  -3   1   1        270.29        311.80         6.16 o                         
   1   1   1        237.43        228.08         3.46 o                         
   2   1   1        360.98        378.00         4.54 o                         
   3   1   1        129.60        155.49         2.05 o                         
   4   1   1         17.72         24.83         0.65 o                         
   5   1   1         30.70         31.66         1.01 o                         
   6   1   1        347.55        353.92         5.17 o                         
   7   1   1          0.00          3.94         0.81 o                         
   8   1   1          6.24          6.87         1.82 o                         
  -9   2   1         60.41         72.19         4.45 o                         
  -8   2   1          0.10          0.99         0.62 o                         
  -7   2   1          8.19          9.39         0.77 o                         
  -6   2   1         55.22         54.34         1.25 o                         
  -5   2   1         15.81         13.75         0.64 o                         
  -4   2   1          3.37          4.48         0.45 o                         
  -3   2   1        142.11        133.27         3.96 o                         
  -1   2   1          9.18          4.42         0.26 o                         
   1   2   1       1254.35       1128.10        13.20 o                         
   2   2   1        136.70        131.26         1.68 o                         
   3   2   1         11.53          9.81         0.37 o                         
   4   2   1        134.73        145.74         3.08 o                         
   5   2   1         12.77         16.98         0.67 o                         
   6   2   1          0.73          2.01         0.56 o                         
   7   2   1        142.48        162.36         3.53 o                         
   8   2   1          9.85         11.19         2.62 o                         
  -9   3   1          0.05          3.00         1.08 o                         
  -8   3   1          0.02          1.11         0.85 o                         
  -7   3   1         44.42         46.27         1.14 o                         
  -6   3   1        320.35        326.51         4.77 o                         
  -5   3   1        188.69        184.19         2.83 o                         
  -4   3   1        109.68        110.93         2.11 o                         
  -3   3   1         45.99         47.00         0.89 o                         
  -2   3   1       1359.94       1315.33        15.37 o                         
  -1   3   1        372.46        391.71         5.69 o                         
   0   3   1       1327.42       1170.30        38.50 o                         
   1   3   1         81.15         79.18         1.41 o                         
   2   3   1          7.22          7.46         0.47 o                         
   3   3   1        268.17        279.17         3.49 o                         
   4   3   1        149.12        168.37         2.55 o                         
   5   3   1         47.74         50.77         1.51 o                         
   6   3   1          8.72         11.15         1.20 o                         
   7   3   1         12.96         16.68         1.64 o                         
   8   3   1         30.25         26.09         3.82 o                         
  -9   4   1          0.11          1.98         1.08 o                         
  -8   4   1          0.41          0.45         1.16 o                         
  -7   4   1          7.22          5.30         0.48 o                         
  -6   4   1         47.60         50.68         1.09 o                         
  -5   4   1        172.00        201.16         2.71 o                         
  -4   4   1        117.70        116.83         1.90 o                         
  -3   4   1          4.89          4.53         0.34 o                         
  -2   4   1         33.00         40.77         0.58 o                         
  -1   4   1          0.56          0.52         0.14 o                         
   0   4   1         12.16         13.50         0.25 o                         
   1   4   1          9.31          8.46         0.26 o                         
   2   4   1         20.10         27.62         0.62 o                         
   3   4   1        394.29        445.81         6.12 o                         
   4   4   1         92.72        102.17         3.81 o                         
   5   4   1         37.18         32.75         0.95 o                         
   6   4   1         34.83         38.76         1.95 o                         
   7   4   1          0.59          1.34         0.69 o                         
   8   4   1          2.47          2.05         1.25 o                         
  -9   5   1         11.68         12.60         1.64 o                         
  -8   5   1         12.78         11.92         1.27 o                         
  -7   5   1          0.57          1.62         0.43 o                         
  -6   5   1        216.38        226.63         3.09 o                         
  -5   5   1        345.24        370.15         4.66 o                         
  -4   5   1        242.07        268.68         3.85 o                         
  -3   5   1        216.43        224.10         3.17 o                         
  -2   5   1        239.76        223.79         3.07 o                         
  -1   5   1        288.34        292.96         5.16 o                         
   0   5   1        649.28        626.10         7.51 o                         
   1   5   1         85.79         74.37         0.94 o                         
   2   5   1       1720.08       1669.40        21.85 o                         
   3   5   1        618.04        673.21         9.07 o                         
   4   5   1        366.70        408.07         5.77 o                         
   5   5   1          5.08          1.40         0.78 o                         
   6   5   1         34.67         36.87         2.28 o                         
   7   5   1         24.45         25.16         1.50 o                         
   8   5   1          1.04          2.19         0.97 o                         
  -9   6   1         23.00         26.13         2.14 o                         
  -8   6   1         63.77         64.60         2.21 o                         
  -7   6   1         20.62         20.23         1.03 o                         
  -6   6   1          0.99          0.84         0.35 o                         
  -5   6   1          5.68          6.11         0.59 o                         
  -4   6   1        372.85        380.30         5.29 o                         
  -3   6   1          0.54          0.99         0.20 o                         
  -2   6   1         26.42         30.16         0.46 o                         
  -1   6   1        171.29        170.81         5.67 o                         
   0   6   1         39.41         33.58         0.46 o                         
   1   6   1         45.78         48.73         0.83 o                         
   2   6   1        107.95         96.82         1.96 o                         
   3   6   1         39.40         59.71         1.59 o                         
   4   6   1          1.88          1.91         0.37 o                         
   5   6   1         83.93         79.31         1.90 o                         
   6   6   1        193.36        189.81         3.74 o                         
   7   6   1         40.17         44.71         2.01 o                         
   8   6   1          7.08          7.33         1.44 o                         
  -9   7   1          0.06         -1.03         1.03 o                         
  -8   7   1         13.67         17.38         1.51 o                         
  -7   7   1         41.48         45.57         1.68 o                         
  -6   7   1         16.87         18.81         0.86 o                         
  -5   7   1         11.29         13.23         0.67 o                         
  -4   7   1        373.69        399.71         5.54 o                         
  -3   7   1         83.08         74.79         1.32 o                         
  -2   7   1         14.76         14.66         0.30 o                         
  -1   7   1        891.18        868.57        10.20 o                         
   0   7   1         22.63         15.91         0.30 o                         
   1   7   1          0.24          0.45         0.40 o                         
   2   7   1       1574.06       1748.07        22.89 o                         
   3   7   1         66.16         77.57         1.40 o                         
   4   7   1         63.54         67.43         1.38 o                         
   5   7   1        115.44        123.23         2.58 o                         
   6   7   1         10.03         14.64         1.21 o                         
   7   7   1          8.53          9.29         0.96 o                         
   8   7   1          1.27          0.99         1.14 o                         
  -8   8   1          1.31          1.95         0.99 o                         
  -7   8   1          1.72         -0.61         1.01 o                         
  -6   8   1         13.66         13.48         1.07 o                         
  -5   8   1          5.12          2.14         0.36 o                         
  -4   8   1         14.11         18.56         1.32 o                         
  -3   8   1        750.17        748.38         8.13 o                         
  -2   8   1         34.19         35.81         0.52 o                         
  -1   8   1          3.97          3.07         0.28 o                         
   0   8   1        634.94        681.40         7.82 o                         
   1   8   1       2499.57       2411.33        36.27 o                         
   2   8   1         29.30         52.43         2.08 o                         
   3   8   1        161.28        147.53         2.32 o                         
   4   8   1          9.82          9.72         0.66 o                         
   5   8   1          9.58          8.67         0.97 o                         
   6   8   1         18.70         18.23         1.25 o                         
   7   8   1          0.44          0.86         0.78 o                         
   8   8   1          2.02          2.09         0.98 o                         
  -8   9   1          0.10          1.50         0.92 o                         
  -7   9   1         25.98         26.56         2.28 o                         
  -6   9   1         21.20         15.61         1.44 o                         
  -5   9   1          0.13         -0.43         0.43 o                         
  -4   9   1        250.30        240.11         3.47 o                         
  -3   9   1        128.73        148.22         1.84 o                         
  -2   9   1        365.93        389.47         4.32 o                         
  -1   9   1       1980.84       1987.80        25.93 o                         
   0   9   1          5.64          5.08         0.25 o                         
   1   9   1         40.17         50.06         1.58 o                         
   2   9   1        210.68        232.62         3.95 o                         
   3   9   1          2.73          1.46         0.31 o                         
   4   9   1         20.01         21.09         1.00 o                         
   5   9   1        236.46        231.68         3.70 o                         
   6   9   1          2.60          1.82         1.04 o                         
   7   9   1         36.59         33.62         1.76 o                         
   8   9   1          0.00         -0.76         0.96 o                         
  -8  10   1         65.17         64.76         2.36 o                         
  -7  10   1          0.37          0.75         0.72 o                         
  -6  10   1         35.05         34.19         1.36 o                         
  -5  10   1          0.05         -0.32         0.46 o                         
  -4  10   1        239.68        240.15         3.14 o                         
  -3  10   1         64.98         70.14         1.02 o                         
  -2  10   1         34.75         37.06         0.61 o                         
  -1  10   1        211.38        246.44         2.40 o                         
   0  10   1         43.08         49.56         0.67 o                         
   1  10   1        114.76        122.67         1.96 o                         
   2  10   1        237.91        260.76         4.27 o                         
   3  10   1          2.73          2.19         0.34 o                         
   4  10   1         31.87         31.02         0.97 o                         
   5  10   1          5.71          4.56         0.82 o                         
   6  10   1        217.66        211.71         4.16 o                         
   7  10   1         15.59         13.91         1.71 o                         
   8  10   1          5.46          2.73         1.08 o                         
  -8  11   1         32.69         41.53         2.09 o                         
  -7  11   1         20.02         20.42         1.47 o                         
  -6  11   1          0.13          0.27         0.60 o                         
  -5  11   1          1.93          0.68         0.49 o                         
  -4  11   1        191.56        190.93         2.58 o                         
  -3  11   1         28.40         24.53         0.56 o                         
  -2  11   1        454.76        539.38         5.94 o                         
  -1  11   1       2857.40       3009.43        31.96 o                         
   0  11   1        545.49        674.33         7.32 o                         
   1  11   1          4.55          2.25         0.22 o                         
   2  11   1        345.34        415.15         5.74 o                         
   3  11   1         41.75         44.94         1.05 o                         
   4  11   1          1.71          2.31         0.47 o                         
   5  11   1         12.10          8.18         1.24 o                         
   6  11   1         68.16         71.22         2.11 o                         
   7  11   1         11.57          7.42         1.29 o                         
  -8  12   1         10.39         16.88         2.00 o                         
  -7  12   1          3.76          5.53         0.90 o                         
  -6  12   1         33.56         33.60         1.14 o                         
  -5  12   1         38.06         38.58         1.11 o                         
  -4  12   1         67.62         65.49         1.14 o                         
  -3  12   1          9.29          5.80         0.38 o                         
  -2  12   1         22.76         25.09         0.57 o                         
  -1  12   1          1.26          1.17         0.36 o                         
   0  12   1         20.69         27.73         0.78 o                         
   1  12   1        184.17        213.75         2.31 o                         
   2  12   1        126.46        126.05         2.02 o                         
   3  12   1        171.38        166.87         2.66 o                         
   4  12   1         52.86         49.01         1.29 o                         
   5  12   1          0.52          2.02         0.74 o                         
   6  12   1          2.61          4.52         0.81 o                         
   7  12   1         17.80         18.72         3.01 o                         
  -8  13   1         54.52         58.15         2.28 o                         
  -7  13   1         57.38         62.50         1.97 o                         
  -6  13   1         60.94         58.52         1.81 o                         
  -5  13   1         15.96         14.90         0.96 o                         
  -4  13   1          0.23          0.47         0.28 o                         
  -3  13   1        145.55        157.16         2.19 o                         
  -2  13   1        159.55        167.28         2.34 o                         
  -1  13   1          0.59          0.87         0.19 o                         
   0  13   1        140.45        143.61         1.78 o                         
   1  13   1         68.81         72.52         0.95 o                         
   2  13   1          1.86          2.61         0.38 o                         
   3  13   1          1.85          2.41         0.48 o                         
   4  13   1        150.39        144.10         2.51 o                         
   5  13   1        314.13        311.70         4.82 o                         
   6  13   1        120.85        120.25         2.87 o                         
   7  13   1         10.95         11.96         1.69 o                         
  -8  14   1          2.19          3.38         0.95 o                         
  -7  14   1         18.38         19.20         1.55 o                         
  -6  14   1        107.52        107.03         2.22 o                         
  -5  14   1         38.70         38.63         1.92 o                         
  -4  14   1         18.84         22.00         0.67 o                         
  -3  14   1         98.60        105.85         1.61 o                         
  -2  14   1        321.49        313.82         3.98 o                         
  -1  14   1         22.61         22.15         0.51 o                         
   0  14   1        197.59        181.46         2.19 o                         
   1  14   1          4.64          5.73         0.36 o                         
   2  14   1         17.76         21.00         0.66 o                         
   3  14   1         61.16         58.31         2.04 o                         
   4  14   1         84.04         76.88         1.68 o                         
   5  14   1         67.63         62.44         1.65 o                         
   6  14   1          7.25          8.47         0.95 o                         
   7  14   1          0.09          0.46         0.93 o                         
  -8  15   1          2.27          2.81         1.10 o                         
  -7  15   1         12.86         11.11         1.50 o                         
  -6  15   1        110.31        118.18         2.95 o                         
  -5  15   1        667.78        638.84         8.95 o                         
  -4  15   1         23.41         24.84         0.74 o                         
  -3  15   1        106.49        107.37         1.65 o                         
  -2  15   1         99.28         98.05         1.50 o                         
  -1  15   1        262.02        281.51         3.27 o                         
   0  15   1         24.57         25.71         0.58 o                         
   1  15   1         16.93         18.93         0.51 o                         
   2  15   1         14.52         14.73         0.73 o                         
   3  15   1        921.31        861.92        10.48 o                         
   4  15   1        176.86        168.65         2.89 o                         
   5  15   1          2.55          3.47         0.64 o                         
   6  15   1          1.91          1.87         0.89 o                         
   7  15   1          0.00         -1.43         1.43 o                         
  -8  16   1         17.01         12.62         3.48 o                         
  -7  16   1          5.68          2.57         0.97 o                         
  -6  16   1        106.16        105.51         2.28 o                         
  -5  16   1          1.16          4.24         0.99 o                         
  -4  16   1         57.67         63.05         2.52 o                         
  -3  16   1         34.82         32.02         1.21 o                         
  -2  16   1        214.66        211.95         2.85 o                         
  -1  16   1          2.39          3.02         0.31 o                         
   0  16   1        349.06        344.40         3.96 o                         
   1  16   1         28.23         20.34         0.56 o                         
   2  16   1        112.95        123.80         2.07 o                         
   3  16   1         38.04         39.43         1.10 o                         
   4  16   1         90.21         87.72         2.27 o                         
   5  16   1          8.23          6.57         0.78 o                         
   6  16   1         11.28          9.44         1.03 o                         
   7  16   1          8.75          8.14         1.15 o                         
  -7  17   1         16.19         15.74         1.27 o                         
  -6  17   1          3.76          3.85         0.75 o                         
  -5  17   1        704.19        702.26         9.81 o                         
  -4  17   1        285.15        275.70         4.90 o                         
  -3  17   1          4.91          4.98         0.44 o                         
  -2  17   1          0.13          0.17         0.31 o                         
  -1  17   1        207.72        202.90         2.50 o                         
   0  17   1          2.66          5.85         0.57 o                         
   1  17   1        142.99        126.39         1.70 o                         
   2  17   1        497.67        470.70         5.46 o                         
   3  17   1       1252.32       1200.41        14.44 o                         
   4  17   1          6.25          5.18         0.60 o                         
   5  17   1         11.06         11.98         1.11 o                         
   6  17   1          2.85          1.12         0.86 o                         
   7  17   1          0.81         -0.18         1.15 o                         
  -7  18   1         28.54         24.82         1.87 o                         
  -6  18   1          2.37          4.42         0.92 o                         
  -5  18   1         73.19         80.51         2.14 o                         
  -4  18   1          0.01          1.79         0.75 o                         
  -3  18   1         42.72         39.46         1.36 o                         
  -2  18   1          5.47          7.19         0.56 o                         
  -1  18   1         24.31         25.65         0.68 o                         
   0  18   1         15.40         11.19         0.54 o                         
   1  18   1          2.01          3.54         0.45 o                         
   2  18   1         62.04         56.49         1.81 o                         
   3  18   1        173.04        190.17         2.80 o                         
   4  18   1          3.70          5.30         0.68 o                         
   5  18   1         24.34         22.36         1.39 o                         
   6  18   1          2.02          3.04         1.06 o                         
  -7  19   1         14.48         12.18         1.25 o                         
  -6  19   1         10.50          8.95         2.37 o                         
  -5  19   1         74.00         73.32         2.18 o                         
  -4  19   1         15.01         15.83         1.20 o                         
  -3  19   1        116.45        115.01         1.86 o                         
  -2  19   1          8.33         12.79         0.74 o                         
  -1  19   1          9.49         14.40         0.60 o                         
   0  19   1         38.21         46.40         1.14 o                         
   1  19   1        447.27        430.95         6.43 o                         
   2  19   1        103.54        100.57         1.70 o                         
   3  19   1         71.12         74.72         1.78 o                         
   4  19   1         26.45         23.37         1.03 o                         
   5  19   1          0.27          0.96         0.77 o                         
   6  19   1          1.73          2.64         1.10 o                         
  -7  20   1          1.68         -0.59         1.37 o                         
  -6  20   1          6.83          6.73         1.29 o                         
  -5  20   1          1.05          1.66         0.80 o                         
  -4  20   1         30.72         31.48         0.99 o                         
  -3  20   1          1.18          0.83         0.50 o                         
  -2  20   1        144.06        145.13         2.22 o                         
  -1  20   1          7.80         11.83         0.70 o                         
   0  20   1        134.64        145.43         1.99 o                         
   1  20   1         46.86         54.96         1.02 o                         
   2  20   1         63.12         68.58         1.35 o                         
   3  20   1         26.75         20.35         1.97 o                         
   4  20   1         34.51         34.52         1.18 o                         
   5  20   1          3.27          3.00         0.81 o                         
   6  20   1          1.89          3.28         0.90 o                         
  -6  21   1          4.19          4.69         1.28 o                         
  -5  21   1          9.83          8.76         1.19 o                         
  -4  21   1         17.62         17.46         1.14 o                         
  -3  21   1          1.58          0.95         0.53 o                         
  -2  21   1          7.74          8.93         0.70 o                         
  -1  21   1       1704.78       1531.71        16.62 o                         
   0  21   1          9.53         12.87         0.85 o                         
   1  21   1          1.53          1.99         0.35 o                         
   2  21   1          4.10          4.44         0.56 o                         
   3  21   1          5.98          6.93         1.15 o                         
   4  21   1         11.32         10.56         0.94 o                         
   5  21   1          1.70          0.20         0.66 o                         
   6  21   1         32.78         41.18         1.91 o                         
  -6  22   1          1.43          1.08         1.34 o                         
  -5  22   1          1.92          1.97         1.03 o                         
  -4  22   1          5.41          4.16         0.66 o                         
  -3  22   1          3.55          3.44         0.62 o                         
  -2  22   1          7.13          5.29         0.79 o                         
  -1  22   1          2.68         27.37         2.92 o                         
   0  22   1         58.15         50.60         1.72 o                         
   1  22   1          1.27          2.05         0.36 o                         
   2  22   1          0.15          0.57         0.48 o                         
   3  22   1          0.11          0.11         0.68 o                         
   4  22   1          1.71          1.68         0.82 o                         
   5  22   1          8.22          8.27         1.20 o                         
  -6  23   1          7.09          5.40         1.33 o                         
  -5  23   1         13.01         12.22         1.69 o                         
  -4  23   1          7.58          7.81         0.81 o                         
  -3  23   1         25.63         21.68         1.25 o                         
  -2  23   1         17.09         15.17         1.19 o                         
  -1  23   1        121.52         90.45         1.50 o                         
   0  23   1          3.16          4.08         0.45 o                         
   1  23   1         18.94         15.50         0.70 o                         
   2  23   1         23.78         21.32         1.11 o                         
   3  23   1         18.45         17.93         1.37 o                         
   4  23   1          1.47          0.15         0.80 o                         
   5  23   1          0.01          0.14         0.91 o                         
  -5  24   1          1.33          1.03         1.12 o                         
  -4  24   1          0.95          0.69         0.98 o                         
  -3  24   1          8.27          6.16         0.74 o                         
  -2  24   1          9.20          6.93         0.72 o                         
  -1  24   1          0.37         -0.03         0.65 o                         
   0  24   1          0.15         -0.20         0.43 o                         
   1  24   1         29.99         26.65         0.83 o                         
   2  24   1          3.60          2.40         0.63 o                         
   3  24   1          1.63          1.63         1.82 o                         
   4  24   1          2.17          1.54         0.92 o                         
   5  24   1          3.26          1.65         1.12 o                         
  -5  25   1          0.00          0.54         1.13 o                         
  -4  25   1          0.12          0.27         1.00 o                         
  -3  25   1         14.72         15.96         1.24 o                         
  -2  25   1          3.22          3.76         0.93 o                         
  -1  25   1          0.00         -0.01         0.51 o                         
   0  25   1          5.88          7.17         0.66 o                         
   1  25   1         18.35         18.80         0.80 o                         
   2  25   1          0.96          3.14         0.71 o                         
   4  25   1          1.00          0.32         0.96 o                         
  -5  26   1          0.02          1.52         1.28 o                         
  -4  26   1         12.15         13.33         2.12 o                         
  -3  26   1          0.01         -0.40         0.71 o                         
  -2  26   1          6.80          5.50         0.86 o                         
  -1  26   1          2.37          0.21         0.60 o                         
   0  26   1          7.19          6.67         0.61 o                         
   1  26   1          4.94          5.17         0.68 o                         
   2  26   1         14.00         15.26         1.40 o                         
   3  26   1          2.81          3.20         2.25 o                         
   4  26   1          9.25         13.37         1.81 o                         
  -4  27   1         19.60         30.75         2.36 o                         
  -3  27   1         34.59         37.80         1.68 o                         
  -2  27   1         12.50         11.08         1.16 o                         
  -1  27   1          0.78          0.61         0.55 o                         
   0  27   1         28.44         29.49         1.19 o                         
   1  27   1         37.73         42.68         1.64 o                         
   2  27   1         30.21         39.37         1.95 o                         
   3  27   1         24.25         28.29         1.97 o                         
  -3  28   1          0.14          0.86         1.43 o                         
  -2  28   1          2.19          2.90         0.90 o                         
  -1  28   1          0.21          0.15         0.79 o                         
   0  28   1          9.84         16.31         1.15 o                         
   1  28   1          3.94          3.97         0.75 o                         
   2  28   1          0.01         -0.25         0.95 o                         
   3  28   1          3.31          5.47         1.21 o                         
  -3  29   1         21.99         20.01         2.17 o                         
  -2  29   1         28.93         40.38         2.00 o                         
  -1  29   1          1.91          2.11         1.56 o                         
   0  29   1         59.27         79.50         1.77 o                         
   1  29   1         39.27         53.87         1.96 o                         
   2  29   1          0.00          0.96         1.18 o                         
  -2  30   1         26.54         31.37         2.03 o                         
  -1  30   1          0.55          0.47         0.96 o                         
   0  30   1          3.40          3.57         0.90 o                         
   1  30   1          2.66          2.71         1.02 o                         
  -8   0   2          4.55          3.42         1.00 o                         
  -6   0   2          4.13          3.07         0.63 o                         
  -4   0   2         36.93         32.48         1.66 o                         
   0   0   2       1220.24       1108.86        16.68 o                         
   2   0   2         30.82         43.18         1.72 o                         
   4   0   2         50.91         49.55         1.44 o                         
   6   0   2        242.42        235.74         9.57 o                         
   8   0   2          0.13          0.40         2.71 o                         
  -9   1   2          0.19          0.68         1.29 o                         
  -8   1   2          5.96          5.19         0.68 o                         
  -7   1   2          3.84          3.74         0.56 o                         
  -6   1   2         83.54         83.23         1.62 o                         
  -5   1   2         22.12         25.28         1.25 o                         
  -4   1   2         14.80         22.27         2.20 o                         
  -3   1   2        128.19        148.30         4.11 o                         
  -2   1   2        233.11        248.84         8.77 o                         
  -1   1   2        899.88        866.65         9.26 o                         
   0   1   2        279.14        290.42         4.20 o                         
   1   1   2          2.52          1.69         0.16 o                         
   2   1   2       1148.65       1081.01        12.70 o                         
   3   1   2          8.52          8.87         0.36 o                         
   4   1   2         77.12         71.66         1.30 o                         
   5   1   2        168.84        165.59         2.67 o                         
   6   1   2         54.82         60.14         3.46 o                         
   7   1   2          3.70          4.38         1.48 o                         
   8   1   2          1.37         -0.98         1.94 o                         
  -9   2   2          1.66          1.18         1.15 o                         
  -8   2   2          0.31         -0.21         0.63 o                         
  -7   2   2         32.05         27.06         1.10 o                         
  -6   2   2         27.76         26.62         0.92 o                         
  -5   2   2         44.83         46.07         1.64 o                         
  -4   2   2        237.19        275.31         5.59 o                         
  -3   2   2         57.09         64.99         1.01 o                         
  -2   2   2       3252.16       3010.69        55.30 o                         
  -1   2   2        102.81        114.35         3.02 o                         
   0   2   2        107.39        126.45         1.86 o                         
   1   2   2        512.47        530.31         7.03 o                         
   2   2   2        207.08        210.14         2.98 o                         
   3   2   2         89.72        106.13         1.50 o                         
   4   2   2        212.21        203.22         2.71 o                         
   5   2   2         62.41         66.04         2.42 o                         
   6   2   2        199.51        213.44         3.44 o                         
   7   2   2          0.07          0.41         1.39 o                         
   8   2   2          0.08         -0.65         1.96 o                         
  -9   3   2          3.50          3.67         1.04 o                         
  -8   3   2         25.61         21.94         1.32 o                         
  -7   3   2         16.80         16.83         0.88 o                         
  -6   3   2          2.39          1.40         0.60 o                         
  -5   3   2          9.03          5.23         1.20 o                         
  -4   3   2         77.27        115.67         2.20 o                         
  -3   3   2        326.06        349.23         4.27 o                         
  -2   3   2        961.83        899.26        11.80 o                         
  -1   3   2        118.53        136.04         4.44 o                         
   0   3   2       1030.25        907.40         9.71 o                         
   1   3   2       2772.24       2617.73        48.18 o                         
   2   3   2         11.49         10.00         0.58 o                         
   3   3   2         24.18         26.92         1.03 o                         
   4   3   2          0.05          0.22         0.33 o                         
   5   3   2        140.61        141.87         2.98 o                         
   6   3   2          1.42          3.08         0.54 o                         
   7   3   2         13.11         14.10         2.72 o                         
  -9   4   2         13.87         17.39         1.94 o                         
  -8   4   2          7.87          6.50         0.63 o                         
  -7   4   2          7.54          5.74         0.58 o                         
  -6   4   2        161.21        155.72         2.62 o                         
  -5   4   2        129.34        131.45         2.18 o                         
  -4   4   2         92.88        111.19         2.12 o                         
  -3   4   2          3.68          5.21         0.35 o                         
  -2   4   2       1936.26       1878.69        35.20 o                         
  -1   4   2         36.31         35.57         0.96 o                         
   0   4   2       2543.25       2121.63        55.07 o                         
   1   4   2       1456.75       1392.25        18.21 o                         
   2   4   2       2001.18       1994.53        26.07 o                         
   3   4   2        305.56        317.56         4.51 o                         
   4   4   2          1.60          1.65         0.37 o                         
   5   4   2         29.94         29.52         2.43 o                         
   6   4   2         19.85         22.73         2.11 o                         
   7   4   2         15.33         11.09         1.19 o                         
  -9   5   2         26.17         27.94         2.51 o                         
  -8   5   2          1.35          1.20         0.66 o                         
  -7   5   2         48.32         44.89         1.13 o                         
  -6   5   2         75.17         77.88         1.65 o                         
  -5   5   2          4.53          6.37         0.54 o                         
  -4   5   2          7.00          4.33         0.37 o                         
  -3   5   2          9.87          6.06         0.42 o                         
  -2   5   2          0.09          0.32         0.43 o                         
  -1   5   2          0.07          0.06         0.25 o                         
   0   5   2        269.16        300.79         3.62 o                         
   1   5   2         87.22        105.55         1.59 o                         
   2   5   2       1172.65       1227.45        16.18 o                         
   3   5   2         92.21        102.29         1.74 o                         
   4   5   2         12.77         12.36         0.79 o                         
   5   5   2          7.80          7.17         0.97 o                         
   6   5   2         54.17         56.12         1.80 o                         
   7   5   2          9.10          7.69         1.19 o                         
  -9   6   2          0.08          0.30         1.04 o                         
  -8   6   2         16.25         16.47         1.29 o                         
  -7   6   2         47.11         49.88         1.18 o                         
  -6   6   2        327.75        337.19         4.96 o                         
  -5   6   2         66.84         70.56         1.39 o                         
  -4   6   2        117.98        108.21         1.78 o                         
  -3   6   2          0.79          0.63         0.16 o                         
  -2   6   2        771.80        744.32        14.02 o                         
  -1   6   2        556.55        542.35        19.93 o                         
   0   6   2          7.10          7.22         0.27 o                         
   1   6   2         32.69         35.88         0.78 o                         
   2   6   2       1472.61       1601.66        21.03 o                         
   3   6   2         23.91         27.15         0.79 o                         
   4   6   2          9.76         10.83         0.87 o                         
   5   6   2         19.68         22.77         1.04 o                         
   6   6   2         43.48         44.20         1.64 o                         
   7   6   2          0.00         -0.78         0.78 o                         
  -9   7   2         19.70         20.60         1.76 o                         
  -8   7   2          3.27          1.62         0.85 o                         
  -7   7   2         42.33         44.44         1.10 o                         
  -6   7   2          3.41          5.93         0.99 o                         
  -5   7   2         60.08         56.36         1.09 o                         
  -4   7   2         74.25         74.74         1.21 o                         
  -3   7   2         84.06         89.29         1.67 o                         
  -2   7   2        239.12        253.29         5.06 o                         
  -1   7   2         22.50         19.33         0.72 o                         
   0   7   2       1208.82       1198.35        14.03 o                         
   1   7   2         50.94         46.67         0.87 o                         
   2   7   2         79.82         78.22         1.36 o                         
   3   7   2         40.82         31.07         1.01 o                         
   4   7   2         44.61         41.55         1.11 o                         
   5   7   2        257.25        257.09         4.05 o                         
   6   7   2         10.15         13.29         1.22 o                         
   7   7   2          4.36          4.42         0.88 o                         
  -9   8   2          1.79          1.99         1.14 o                         
  -8   8   2          0.23          0.00         0.87 o                         
  -7   8   2         15.02         16.11         1.37 o                         
  -6   8   2        117.22        113.74         1.73 o                         
  -5   8   2          1.91          2.07         0.34 o                         
  -4   8   2         25.02         24.39         0.64 o                         
  -3   8   2         55.43         48.29         1.54 o                         
  -2   8   2        117.62        116.79         2.58 o                         
  -1   8   2       1070.59       1017.15        18.98 o                         
   0   8   2         33.69         34.80         0.83 o                         
   1   8   2         51.09         40.80         0.81 o                         
   2   8   2          2.71          0.38         0.25 o                         
   3   8   2         85.86         96.47         1.71 o                         
   4   8   2        418.98        399.66         5.77 o                         
   5   8   2          1.42          1.72         0.54 o                         
   6   8   2          6.89          5.54         0.79 o                         
   7   8   2          1.44          1.58         0.95 o                         
  -9   9   2          3.63          4.42         1.03 o                         
  -8   9   2          1.65          1.52         0.75 o                         
  -7   9   2         11.82         12.92         0.83 o                         
  -6   9   2         18.87         15.97         0.77 o                         
  -5   9   2         35.26         39.23         0.89 o                         
  -4   9   2         39.79         48.70         0.92 o                         
  -3   9   2        175.57        181.08         3.13 o                         
  -2   9   2          0.00          0.55         0.31 o                         
  -1   9   2        184.35        167.64         3.49 o                         
   0   9   2        663.50        811.13         9.58 o                         
   1   9   2        141.14        124.90         1.91 o                         
   2   9   2         10.39          4.62         0.46 o                         
   3   9   2         17.50         19.97         0.85 o                         
   4   9   2          0.03         -0.55         0.55 o                         
   5   9   2         23.75         19.86         1.08 o                         
   6   9   2          0.16         -0.68         0.68 o                         
   7   9   2         10.73         11.61         1.34 o                         
  -9  10   2          0.11          2.44         1.03 o                         
  -8  10   2         16.41         15.87         1.17 o                         
  -7  10   2          9.50          7.75         0.64 o                         
  -6  10   2         14.79         15.31         0.76 o                         
  -5  10   2        119.99        129.41         1.94 o                         
  -4  10   2        193.81        185.11         3.41 o                         
  -3  10   2        779.09        809.64        12.54 o                         
  -2  10   2        326.24        363.80         5.81 o                         
  -1  10   2         14.56         15.12         1.03 o                         
   0  10   2        272.86        263.27         3.67 o                         
   1  10   2         13.55         17.43         0.55 o                         
   2  10   2         31.51         26.82         0.74 o                         
   3  10   2          0.01         -0.31         0.31 o                         
   4  10   2         97.01         87.40         1.77 o                         
   5  10   2         40.00         35.63         1.29 o                         
   6  10   2          0.05          0.76         0.90 o                         
   7  10   2          0.07         -0.88         0.88 o                         
  -8  11   2          7.09          6.40         0.91 o                         
  -7  11   2          1.65          1.76         0.52 o                         
  -6  11   2          1.76          1.83         0.42 o                         
  -5  11   2         44.43         48.41         1.02 o                         
  -4  11   2          7.06          6.43         0.41 o                         
  -3  11   2        528.78        541.05         8.55 o                         
  -2  11   2          1.52          3.53         0.58 o                         
  -1  11   2        441.65        466.90         6.31 o                         
   0  11   2        552.02        551.86         7.39 o                         
   1  11   2         83.14         97.47         1.62 o                         
   2  11   2        349.45        362.19         5.11 o                         
   3  11   2         32.42         30.77         1.10 o                         
   4  11   2          5.21          6.39         1.34 o                         
   5  11   2         84.81         85.21         3.33 o                         
   6  11   2          9.05          6.70         0.90 o                         
   7  11   2          2.87          3.03         1.19 o                         
  -8  12   2          1.61          0.07         0.84 o                         
  -7  12   2          7.33          5.91         0.76 o                         
  -6  12   2          2.91          0.78         0.41 o                         
  -5  12   2          4.83          6.27         0.52 o                         
  -4  12   2         16.59         19.22         0.69 o                         
  -3  12   2        617.95        638.59        10.04 o                         
  -2  12   2       1090.24       1134.40        19.63 o                         
  -1  12   2        783.64        806.10         8.72 o                         
   0  12   2         14.87         24.03         0.53 o                         
   1  12   2          1.15          0.61         0.33 o                         
   2  12   2         73.83         69.86         1.36 o                         
   3  12   2         78.82         73.17         1.51 o                         
   4  12   2        465.65        434.74         6.30 o                         
   5  12   2          0.85          1.05         0.58 o                         
   6  12   2         11.29          9.14         0.99 o                         
   7  12   2          2.36          3.12         1.68 o                         
  -8  13   2          1.31          0.84         1.28 o                         
  -7  13   2          0.65          0.40         0.69 o                         
  -6  13   2         11.73          7.62         0.82 o                         
  -5  13   2         87.28         87.44         1.48 o                         
  -4  13   2        119.95        123.22         1.80 o                         
  -3  13   2        104.55        114.23         2.22 o                         
  -2  13   2         23.34         18.00         1.45 o                         
  -1  13   2        125.84        130.62         1.62 o                         
   0  13   2        975.92       1064.66        17.16 o                         
   1  13   2        228.85        225.56         3.30 o                         
   2  13   2          3.82          4.24         0.43 o                         
   3  13   2         40.00         41.34         1.85 o                         
   4  13   2         12.38         14.13         1.25 o                         
   5  13   2          2.43          3.01         0.64 o                         
   6  13   2          5.27          4.57         0.90 o                         
   7  13   2          4.63          3.11         1.04 o                         
  -8  14   2         76.79         81.22         4.20 o                         
  -7  14   2         70.88         66.99         2.85 o                         
  -6  14   2         10.86         13.76         0.90 o                         
  -5  14   2          1.73          1.03         0.40 o                         
  -4  14   2         77.51         78.35         1.76 o                         
  -3  14   2         12.34         15.09         0.83 o                         
  -2  14   2         26.42         31.85         1.23 o                         
  -1  14   2         10.21         16.13         0.44 o                         
   0  14   2         45.14         51.90         1.17 o                         
   1  14   2        351.18        347.38         4.38 o                         
   2  14   2          6.35          7.82         0.79 o                         
   3  14   2          0.01         -0.13         0.49 o                         
   4  14   2         60.74         66.88         1.62 o                         
   5  14   2         48.68         48.91         1.56 o                         
   6  14   2          0.12         -0.51         0.73 o                         
   7  14   2          0.19         -0.98         0.98 o                         
  -8  15   2          2.15          4.01         1.11 o                         
  -7  15   2         15.46         22.51         2.36 o                         
  -6  15   2         24.03         25.16         1.41 o                         
  -5  15   2          1.18          1.92         0.55 o                         
  -4  15   2         28.50         26.25         1.03 o                         
  -3  15   2         28.24         27.58         0.98 o                         
  -2  15   2          2.80          3.10         0.44 o                         
  -1  15   2         37.85         44.98         0.79 o                         
   0  15   2        218.55        231.52         2.76 o                         
   1  15   2         17.87         23.36         1.67 o                         
   2  15   2        339.62        304.25         4.48 o                         
   3  15   2          0.06         -0.60         0.60 o                         
   4  15   2         95.89         90.51         1.94 o                         
   5  15   2         14.45         10.71         1.07 o                         
   6  15   2          3.06          2.97         0.82 o                         
  -8  16   2          0.51          0.22         1.10 o                         
  -7  16   2        124.80        124.09         3.13 o                         
  -6  16   2         77.74         79.86         3.27 o                         
  -5  16   2        114.08        112.65         2.03 o                         
  -4  16   2          0.33          0.50         0.46 o                         
  -3  16   2         12.05         13.44         0.84 o                         
  -2  16   2         59.13         61.49         1.48 o                         
  -1  16   2         47.57         48.40         0.86 o                         
   0  16   2         90.42         87.52         1.29 o                         
   1  16   2       2374.32       2218.64        31.54 o                         
   2  16   2        380.17        337.73         4.41 o                         
   3  16   2        330.40        302.96         4.57 o                         
   4  16   2          9.54         10.81         0.97 o                         
   5  16   2          6.23          5.00         0.73 o                         
   6  16   2          0.10          0.04         1.09 o                         
  -8  17   2          0.03          0.01         1.16 o                         
  -7  17   2         50.94         56.79         2.90 o                         
  -6  17   2         38.49         48.88         2.58 o                         
  -5  17   2         32.45         35.88         2.67 o                         
  -4  17   2          0.10          0.90         0.60 o                         
  -3  17   2          8.81          7.65         0.78 o                         
  -2  17   2         43.52         46.77         0.96 o                         
  -1  17   2        158.81        159.02         2.04 o                         
   0  17   2         53.61         50.90         1.05 o                         
   1  17   2         12.18          9.59         0.96 o                         
   2  17   2        346.16        323.11         4.26 o                         
   3  17   2         87.19         83.98         1.90 o                         
   4  17   2          4.29          3.38         0.62 o                         
   5  17   2          5.85          7.53         0.82 o                         
   6  17   2          2.55          1.81         0.87 o                         
  -7  18   2        161.94        164.19         4.84 o                         
  -6  18   2        113.92        116.64         3.66 o                         
  -5  18   2        252.96        253.38         5.63 o                         
  -4  18   2         93.68        100.74         2.24 o                         
  -3  18   2          3.65          5.72         0.72 o                         
  -2  18   2        154.12        148.69         2.53 o                         
  -1  18   2          1.43          1.57         0.32 o                         
   0  18   2         39.18         34.53         0.90 o                         
   1  18   2        621.99        629.01         8.81 o                         
   2  18   2         47.40         55.40         1.75 o                         
   3  18   2        112.92        107.54         1.87 o                         
   4  18   2          1.34          0.79         0.60 o                         
   5  18   2          0.29         -0.47         0.69 o                         
   6  18   2          5.42          4.70         0.95 o                         
  -7  19   2         49.36         56.90         2.98 o                         
  -6  19   2          0.01          1.45         1.07 o                         
  -5  19   2          0.17          0.44         1.03 o                         
  -4  19   2         29.08         31.23         1.32 o                         
  -3  19   2        620.53        594.80         9.61 o                         
  -2  19   2          2.86          4.67         0.59 o                         
  -1  19   2        223.89        211.85         2.66 o                         
   0  19   2        265.21        257.61         3.15 o                         
   1  19   2          3.63          4.55         1.14 o                         
   2  19   2         23.64         29.45         1.04 o                         
   3  19   2         59.35         53.84         1.44 o                         
   4  19   2          0.04          0.36         0.78 o                         
   5  19   2          9.66          9.18         0.82 o                         
   6  19   2          0.04          1.08         1.02 o                         
  -7  20   2         19.32         23.37         4.09 o                         
  -6  20   2          4.58          5.76         2.37 o                         
  -5  20   2         52.62         48.75         1.71 o                         
  -4  20   2         36.18         34.85         1.41 o                         
  -3  20   2        176.49        160.59         3.21 o                         
  -2  20   2          4.04          5.01         0.71 o                         
  -1  20   2          6.87          5.86         0.52 o                         
   0  20   2         31.84         26.07         0.76 o                         
   1  20   2         49.49         47.63         1.81 o                         
   2  20   2          2.61          3.22         0.64 o                         
   3  20   2          0.00         -0.41         0.52 o                         
   4  20   2         18.10         17.86         1.25 o                         
   5  20   2         60.19         63.78         1.81 o                         
  -7  21   2          1.84          1.94         1.41 o                         
  -6  21   2          4.92          5.29         1.22 o                         
  -5  21   2          9.08          6.91         0.86 o                         
  -4  21   2          1.91          0.69         0.69 o                         
  -3  21   2          3.78          2.48         0.70 o                         
  -2  21   2          5.89         13.02         1.18 o                         
  -1  21   2         52.48         55.88         1.49 o                         
   0  21   2          0.20         -0.38         0.38 o                         
   1  21   2          0.03          0.16         0.37 o                         
   2  21   2         33.08         24.61         1.26 o                         
   3  21   2         20.45         22.60         1.19 o                         
   4  21   2          0.50          1.11         0.62 o                         
   5  21   2          0.93          2.37         0.78 o                         
  -6  22   2          2.06          1.51         2.45 o                         
  -5  22   2          2.59          1.58         1.00 o                         
  -4  22   2          2.47          0.46         0.68 o                         
  -3  22   2        301.12        275.10         6.58 o                         
  -2  22   2         85.29         89.85         2.76 o                         
  -1  22   2          9.69          5.15         0.63 o                         
   0  22   2          1.44          0.89         0.42 o                         
   1  22   2         28.97         25.47         0.80 o                         
   2  22   2         24.94         21.15         1.27 o                         
   3  22   2          1.78          2.75         0.78 o                         
   4  22   2          0.61          0.78         0.76 o                         
   5  22   2         13.38         15.94         1.39 o                         
  -6  23   2          2.85          0.82         1.16 o                         
  -5  23   2          0.27         -0.62         0.99 o                         
  -4  23   2          0.44          0.78         0.74 o                         
  -3  23   2         88.89         86.12         2.26 o                         
  -2  23   2          2.24          1.53         0.69 o                         
  -1  23   2          4.85          5.35         0.58 o                         
   0  23   2          0.04         -0.43         0.43 o                         
   1  23   2          3.04          2.52         0.48 o                         
   2  23   2          1.36          1.53         1.08 o                         
   3  23   2         18.52         15.57         1.38 o                         
   4  23   2          3.13          3.99         0.83 o                         
  -6  24   2          0.01         -0.11         1.29 o                         
  -5  24   2          0.03         -0.16         1.03 o                         
  -4  24   2          5.22          3.70         0.83 o                         
  -3  24   2         12.16          7.12         0.90 o                         
  -2  24   2          0.33          1.48         1.15 o                         
  -1  24   2          0.30         -0.27         1.00 o                         
   0  24   2          0.07         -0.44         0.44 o                         
   1  24   2          0.78          1.42         0.56 o                         
   2  24   2          1.48          1.06         0.73 o                         
   3  24   2          2.60          2.32         0.86 o                         
   4  24   2          0.37         -0.46         0.95 o                         
  -5  25   2          0.00          1.08         1.15 o                         
  -4  25   2          5.98          6.37         0.91 o                         
  -3  25   2          1.30         -0.56         0.74 o                         
  -2  25   2          5.53          3.98         0.82 o                         
  -1  25   2          0.46         -0.41         0.88 o                         
   0  25   2          0.82          0.99         0.53 o                         
   1  25   2          4.21          5.62         0.69 o                         
   2  25   2          2.49          0.77         1.60 o                         
   3  25   2          7.95         11.32         1.34 o                         
   4  25   2          3.11          4.18         1.17 o                         
  -5  26   2          0.98          0.50         1.22 o                         
  -4  26   2         16.74         19.83         1.62 o                         
  -3  26   2          0.48         -0.62         0.80 o                         
  -2  26   2         17.02         14.63         1.40 o                         
  -1  26   2          9.24         10.16         1.34 o                         
   0  26   2          7.24          6.79         0.67 o                         
   1  26   2         10.35         12.56         1.27 o                         
   2  26   2          8.53         10.84         1.28 o                         
   3  26   2          6.19          8.50         1.13 o                         
  -4  27   2         10.17         10.08         1.47 o                         
  -3  27   2          3.86          2.89         1.02 o                         
  -2  27   2          6.15          6.62         1.06 o                         
  -1  27   2         22.53         25.07         2.14 o                         
   0  27   2          8.03         13.17         1.10 o                         
   1  27   2          4.37          6.27         0.97 o                         
   2  27   2         63.66         77.70         2.54 o                         
   3  27   2          0.43          0.88         1.07 o                         
  -4  28   2          0.93          1.23         1.42 o                         
  -3  28   2         16.54         19.30         2.09 o                         
  -2  28   2         25.48         24.37         2.53 o                         
  -1  28   2         26.36         30.90         3.22 o                         
   0  28   2         31.63         38.87         1.79 o                         
   1  28   2         83.17        105.90         2.78 o                         
   2  28   2          0.44          3.00         1.08 o                         
  -3  29   2          4.32          1.56         1.63 o                         
  -2  29   2          5.35          3.79         2.61 o                         
  -1  29   2         26.55         33.21         2.49 o                         
   0  29   2          6.90          6.97         1.02 o                         
   1  29   2          7.90         14.25         1.77 o                         
  -1  30   2          1.68          1.05         1.09 o                         
   0  30   2         28.84         38.57         2.15 o                         
  -9   0   3          4.89          2.44         0.92 o                         
  -7   0   3          1.01          0.58         1.08 o                         
  -5   0   3        186.86        185.69         4.05 o                         
  -3   0   3          4.71          4.83         0.95 o                         
  -1   0   3        292.40        298.84         4.70 o                         
   1   0   3        631.95        764.87        14.30 o                         
   3   0   3          0.85         -0.74         0.77 o                         
   5   0   3        107.46        105.84         8.46 o                         
   7   0   3          0.00          0.18         2.37 o                         
  -9   1   3          0.29         -0.40         0.68 o                         
  -8   1   3          5.19          3.58         0.60 o                         
  -7   1   3          0.31         -0.48         0.78 o                         
  -6   1   3         16.48         13.93         1.28 o                         
  -5   1   3          9.98         10.07         0.98 o                         
  -3   1   3        351.87        345.27         6.15 o                         
  -2   1   3        207.85        211.07         2.81 o                         
  -1   1   3         89.12         93.67         1.28 o                         
   0   1   3       1193.10       1199.73        15.68 o                         
   1   1   3        141.83        165.82         3.30 o                         
   2   1   3         16.28         20.73         1.01 o                         
   3   1   3        105.85         97.65         1.68 o                         
   4   1   3        768.27        728.98         9.99 o                         
   5   1   3          2.06          5.45         1.66 o                         
   6   1   3          0.75         -0.66         0.66 o                         
   7   1   3          1.21          0.80         1.66 o                         
  -9   2   3          0.20         -0.61         0.67 o                         
  -8   2   3         10.17          9.51         1.40 o                         
  -7   2   3          1.50          0.73         0.58 o                         
  -6   2   3          0.05         -0.34         0.53 o                         
  -5   2   3          8.91          9.32         0.66 o                         
  -3   2   3         35.34         29.93         0.73 o                         
  -2   2   3         14.29          7.51         0.62 o                         
  -1   2   3       1503.37       1479.18        22.53 o                         
   0   2   3        567.89        583.15         7.72 o                         
   1   2   3          6.80          4.10         0.36 o                         
   2   2   3        154.71        171.81         2.54 o                         
   3   2   3         10.42          9.35         0.73 o                         
   4   2   3          0.00          2.15         0.54 o                         
   5   2   3        202.01        207.07         3.99 o                         
   6   2   3          8.30          8.51         1.47 o                         
   7   2   3          1.76          0.75         1.68 o                         
  -9   3   3         16.07         16.41         1.01 o                         
  -8   3   3        160.85        150.92         3.19 o                         
  -7   3   3         46.78         41.64         1.34 o                         
  -6   3   3         21.79         17.79         1.35 o                         
  -5   3   3          3.94          4.30         0.46 o                         
  -4   3   3        380.03        408.23         5.21 o                         
  -3   3   3          1.03          0.81         0.23 o                         
  -2   3   3         34.55         42.11         0.89 o                         
  -1   3   3          2.19          2.47         0.75 o                         
   0   3   3         76.21         72.31         1.15 o                         
   1   3   3         33.68         36.05         1.64 o                         
   2   3   3         29.65         30.01         0.72 o                         
   3   3   3          5.02          3.34         0.51 o                         
   4   3   3         47.04         51.55         1.37 o                         
   5   3   3         49.41         50.98         1.65 o                         
   6   3   3         15.96         12.44         2.68 o                         
   7   3   3          0.00          0.13         0.89 o                         
  -9   4   3          3.32          3.02         0.75 o                         
  -8   4   3         16.96         23.72         1.05 o                         
  -7   4   3         38.97         42.47         1.21 o                         
  -6   4   3         38.81         27.65         1.02 o                         
  -5   4   3          3.25          1.75         0.38 o                         
  -4   4   3         28.78         24.16         0.79 o                         
  -3   4   3          3.10          4.87         0.34 o                         
  -2   4   3         12.68         13.21         0.40 o                         
  -1   4   3         17.51         15.35         0.65 o                         
   0   4   3         20.90         21.04         0.92 o                         
   1   4   3        347.96        407.05         6.42 o                         
   2   4   3         18.44         25.39         0.68 o                         
   3   4   3        183.38        165.74         2.60 o                         
   4   4   3        196.78        192.82         3.09 o                         
   5   4   3         10.84         11.07         0.90 o                         
   6   4   3          1.24          1.00         0.67 o                         
   7   4   3         11.73         12.11         1.38 o                         
  -9   5   3          1.21          1.24         0.84 o                         
  -8   5   3         96.89         91.02         1.67 o                         
  -7   5   3         49.06         48.95         1.25 o                         
  -6   5   3          5.81          7.57         0.69 o                         
  -5   5   3         25.07         25.33         1.18 o                         
  -4   5   3         11.15         15.30         0.49 o                         
  -3   5   3         52.39         48.32         1.43 o                         
  -2   5   3         36.06         32.45         1.05 o                         
  -1   5   3          2.48          1.00         0.17 o                         
   0   5   3       3021.63       2762.11       102.85 o                         
   1   5   3        102.14        116.33         1.85 o                         
   2   5   3        330.97        364.03         5.08 o                         
   3   5   3         56.67         46.23         1.31 o                         
   4   5   3         39.56         40.30         1.71 o                         
   5   5   3         12.45         12.45         0.95 o                         
   6   5   3          0.01          0.62         0.96 o                         
   7   5   3          8.43         13.64         1.42 o                         
  -9   6   3          0.09          0.51         1.08 o                         
  -8   6   3          0.02          0.09         0.56 o                         
  -7   6   3          3.39          3.27         0.52 o                         
  -6   6   3        111.13        106.85         1.78 o                         
  -5   6   3          1.51          4.22         0.42 o                         
  -4   6   3         68.31         77.63         1.17 o                         
  -3   6   3        182.55        188.26         4.22 o                         
  -2   6   3          3.73          1.85         0.51 o                         
  -1   6   3        247.97        269.52         3.68 o                         
   0   6   3        185.24        219.23         3.59 o                         
   1   6   3        181.19        223.25         3.18 o                         
   2   6   3         66.55         64.12         1.21 o                         
   3   6   3         29.68         28.74         0.86 o                         
   4   6   3        262.48        253.03         3.90 o                         
   5   6   3         49.75         49.78         1.42 o                         
   6   6   3         14.50         13.65         1.20 o                         
   7   6   3          3.62          6.09         1.04 o                         
  -9   7   3         16.65         14.87         1.13 o                         
  -8   7   3          7.80          7.23         0.71 o                         
  -7   7   3          0.13         -0.12         0.47 o                         
  -6   7   3         29.15         30.02         1.12 o                         
  -5   7   3          6.54          6.84         0.53 o                         
  -4   7   3          7.53          8.66         0.86 o                         
  -3   7   3        233.77        218.42        13.02 o                         
  -2   7   3         86.02         96.95         2.72 o                         
  -1   7   3        122.80        138.50         2.01 o                         
   0   7   3       1866.83       2081.46        31.35 o                         
   1   7   3        124.12        135.67         2.06 o                         
   2   7   3         80.50         92.41         1.59 o                         
   3   7   3        180.34        183.90         2.89 o                         
   4   7   3          0.08         -0.19         0.46 o                         
   5   7   3         45.67         45.57         1.40 o                         
   6   7   3          0.00          0.06         0.68 o                         
   7   7   3          1.41          2.41         0.96 o                         
  -9   8   3          2.92          1.64         0.92 o                         
  -8   8   3         12.89         13.13         0.93 o                         
  -7   8   3          3.53          3.35         0.53 o                         
  -6   8   3         29.80         24.31         0.85 o                         
  -5   8   3         27.79         28.58         1.03 o                         
  -4   8   3         27.78         31.60         1.29 o                         
  -3   8   3          0.30          0.34         0.65 o                         
  -2   8   3        357.09        330.88         7.20 o                         
  -1   8   3       1334.52       1307.15        17.10 o                         
   0   8   3         55.44         72.37         1.46 o                         
   1   8   3        236.68        231.52         3.32 o                         
   2   8   3          0.70          0.53         0.29 o                         
   3   8   3         68.47         59.55         1.31 o                         
   4   8   3         77.26         75.02         1.64 o                         
   5   8   3          2.11          2.36         0.84 o                         
   6   8   3          0.86          0.41         0.70 o                         
   7   8   3          1.54          1.40         1.62 o                         
  -9   9   3          0.06         -0.67         0.91 o                         
  -8   9   3          7.61          5.36         0.69 o                         
  -7   9   3          5.65          3.43         0.54 o                         
  -6   9   3         67.67         61.78         1.26 o                         
  -5   9   3         60.18         62.93         1.32 o                         
  -4   9   3        162.35        168.05         3.80 o                         
  -3   9   3        492.28        506.82         9.89 o                         
  -2   9   3         89.88         88.03         2.15 o                         
  -1   9   3          1.36          1.57         0.45 o                         
   0   9   3          8.66          4.39         0.37 o                         
   1   9   3          2.37          4.20         0.40 o                         
   2   9   3          1.79          0.24         0.30 o                         
   3   9   3        548.68        518.14         7.26 o                         
   4   9   3         13.14         11.92         1.02 o                         
   5   9   3         12.41         12.14         0.99 o                         
   6   9   3          0.00          0.37         0.74 o                         
   7   9   3          5.44          6.80         1.37 o                         
  -9  10   3          2.89          0.95         1.08 o                         
  -8  10   3          3.31          3.55         0.80 o                         
  -7  10   3          0.07         -0.43         0.48 o                         
  -6  10   3         84.33         84.68         1.52 o                         
  -5  10   3         24.62         24.17         0.83 o                         
  -4  10   3         26.25         21.75         1.14 o                         
  -3  10   3        551.49        552.69        10.75 o                         
  -2  10   3         18.93         19.79         0.96 o                         
  -1  10   3         48.32         56.39         1.61 o                         
   0  10   3         76.26         82.65         1.39 o                         
   1  10   3          5.94          4.92         0.43 o                         
   2  10   3         50.47         33.95         0.91 o                         
   3  10   3         27.76         30.92         1.12 o                         
   4  10   3        212.59        194.75         3.24 o                         
   5  10   3         35.33         29.90         1.30 o                         
   6  10   3          6.09          4.41         0.87 o                         
  -9  11   3          6.88          6.88         1.21 o                         
  -8  11   3          1.34          2.01         0.79 o                         
  -7  11   3         18.31         18.58         0.97 o                         
  -6  11   3         30.19         27.81         1.01 o                         
  -5  11   3         24.70         24.74         0.84 o                         
  -4  11   3        339.34        339.00         5.64 o                         
  -3  11   3        829.58        841.57        19.21 o                         
  -2  11   3        450.57        490.19         9.56 o                         
  -1  11   3          0.00          0.70         0.80 o                         
   0  11   3         92.81        131.78         2.05 o                         
   1  11   3        139.48        146.27         2.29 o                         
   2  11   3         47.39         37.04         0.99 o                         
   3  11   3          1.11          0.40         0.45 o                         
   4  11   3         53.36         41.83         1.31 o                         
   5  11   3          8.95          6.16         0.72 o                         
   6  11   3          0.39          0.17         0.72 o                         
  -9  12   3          6.67          7.29         1.27 o                         
  -8  12   3         15.13         16.95         1.50 o                         
  -7  12   3          7.49          8.02         0.70 o                         
  -6  12   3         15.52         15.24         0.88 o                         
  -5  12   3         90.82         79.31         1.87 o                         
  -4  12   3          5.37          5.28         0.76 o                         
  -3  12   3         35.31         36.80         1.54 o                         
  -2  12   3          2.59          2.20         0.53 o                         
  -1  12   3        452.74        484.96         9.48 o                         
   0  12   3         54.30         47.53         1.01 o                         
   1  12   3        172.68        173.42         2.67 o                         
   2  12   3         87.54         78.10         1.84 o                         
   3  12   3          7.97         12.04         1.09 o                         
   4  12   3          0.58          0.27         0.52 o                         
   5  12   3         73.27         63.58         1.78 o                         
   6  12   3          1.35          1.19         0.78 o                         
  -8  13   3         10.88          9.19         1.12 o                         
  -7  13   3         10.29          7.41         0.78 o                         
  -6  13   3          4.42          3.79         0.52 o                         
  -5  13   3        155.93        147.48         3.09 o                         
  -4  13   3         90.39         92.19         2.00 o                         
  -3  13   3         15.56         20.79         0.88 o                         
  -2  13   3         50.96         48.23         1.60 o                         
  -1  13   3          0.00          1.72         1.35 o                         
   0  13   3         72.84         75.84         1.63 o                         
   1  13   3         21.49         14.72         0.83 o                         
   2  13   3        111.86         99.63         2.15 o                         
   3  13   3        586.33        555.64         7.83 o                         
   4  13   3        113.29        103.42         2.13 o                         
   5  13   3         42.97         44.94         1.58 o                         
   6  13   3          0.66          0.05         0.75 o                         
  -8  14   3         35.93         44.92         2.70 o                         
  -7  14   3          3.17          5.39         1.15 o                         
  -6  14   3          7.09          6.82         0.69 o                         
  -5  14   3        103.20        104.32         2.28 o                         
  -4  14   3        208.56        207.30         3.83 o                         
  -3  14   3         33.56         31.57         1.06 o                         
  -2  14   3         36.90         33.81         1.45 o                         
  -1  14   3         88.32         81.41         1.47 o                         
   0  14   3          5.78          7.57         0.80 o                         
   1  14   3          0.93          1.06         0.51 o                         
   2  14   3          2.90          2.18         0.49 o                         
   3  14   3         89.40         85.55         1.81 o                         
   4  14   3          0.90          0.64         0.55 o                         
   5  14   3          2.15          2.02         0.70 o                         
   6  14   3          0.00         -0.33         0.80 o                         
  -8  15   3         45.70         62.21         3.28 o                         
  -7  15   3        272.23        261.27         4.93 o                         
  -6  15   3          8.59          8.81         0.91 o                         
  -5  15   3         42.28         44.90         1.48 o                         
  -4  15   3         19.60         18.94         0.97 o                         
  -3  15   3         55.45         51.67         1.43 o                         
  -2  15   3         35.89         37.92         1.16 o                         
  -1  15   3         71.95         68.36         1.73 o                         
   0  15   3          0.16          0.03         0.31 o                         
   1  15   3        678.86        592.54        12.32 o                         
   2  15   3        153.82        140.03         2.42 o                         
   3  15   3          1.65          1.68         0.50 o                         
   4  15   3          2.00          2.45         0.62 o                         
   5  15   3          0.25          0.06         0.69 o                         
   6  15   3          6.70          9.33         1.24 o                         
  -8  16   3         55.61         65.31         3.23 o                         
  -7  16   3          3.37         28.16         3.06 o                         
  -6  16   3          4.43          6.79         0.91 o                         
  -5  16   3         13.40         13.21         1.03 o                         
  -4  16   3         66.42         63.80         1.64 o                         
  -3  16   3          3.61          2.96         0.53 o                         
  -2  16   3        162.01        155.14         2.93 o                         
  -1  16   3         12.38          9.35         0.74 o                         
   0  16   3         12.34         22.87         0.76 o                         
   1  16   3        108.18         98.89         1.99 o                         
   2  16   3         36.71         32.97         1.12 o                         
   3  16   3          5.05          3.71         0.57 o                         
   4  16   3          0.09         -0.56         0.56 o                         
   5  16   3          7.11          7.74         0.89 o                         
   6  16   3          0.08         -0.31         0.88 o                         
  -8  17   3         10.56         15.28         3.71 o                         
  -7  17   3        248.28        251.38         6.35 o                         
  -6  17   3         93.22         94.03         2.38 o                         
  -5  17   3         53.47         52.61         1.64 o                         
  -4  17   3          0.30          0.42         0.57 o                         
  -3  17   3         95.80         94.37         2.11 o                         
  -2  17   3         17.34         18.98         1.02 o                         
  -1  17   3        555.15        527.18         7.28 o                         
   0  17   3        471.77        444.50         5.57 o                         
   1  17   3       1242.39       1158.89        13.87 o                         
   2  17   3         36.58         28.71         1.55 o                         
   3  17   3          1.22          1.77         0.53 o                         
   4  17   3          0.88          0.83         0.63 o                         
   5  17   3          3.94          3.78         0.81 o                         
  -8  18   3          0.89          1.40         1.57 o                         
  -7  18   3          7.08         17.01         3.25 o                         
  -6  18   3          3.74          4.46         1.15 o                         
  -5  18   3         64.77         58.34         1.96 o                         
  -4  18   3         14.29         15.71         1.13 o                         
  -3  18   3         86.65         88.78         2.09 o                         
  -2  18   3         52.32         46.59         1.47 o                         
  -1  18   3         39.77         37.65         2.23 o                         
   0  18   3        237.62        224.28         3.06 o                         
   1  18   3        114.05        124.89         1.98 o                         
   2  18   3          0.03         -0.60         0.60 o                         
   3  18   3          0.48         -0.40         0.52 o                         
   4  18   3          3.17          2.80         0.70 o                         
   5  18   3         10.73         12.95         1.17 o                         
  -7  19   3         33.85         35.28         2.58 o                         
  -6  19   3          0.42         -0.75         0.75 o                         
  -5  19   3          0.32          0.51         0.66 o                         
  -4  19   3          2.14          3.15         1.28 o                         
  -3  19   3         34.50         37.69         1.42 o                         
  -2  19   3         22.89         27.30         1.28 o                         
  -1  19   3        508.17        493.61         6.92 o                         
   0  19   3        230.75        226.33         3.09 o                         
   1  19   3         18.82         19.80         1.15 o                         
   2  19   3         17.71         16.73         1.28 o                         
   3  19   3         12.77          8.65         0.99 o                         
   4  19   3          0.48          0.48         0.71 o                         
   5  19   3         16.99         23.86         1.66 o                         
  -7  20   3          2.90          3.33         1.33 o                         
  -6  20   3          5.34          4.33         0.91 o                         
  -5  20   3         19.53         16.69         1.60 o                         
  -4  20   3         99.75        104.66         2.48 o                         
  -3  20   3         35.33         37.32         1.66 o                         
  -2  20   3         81.31         89.05         2.19 o                         
  -1  20   3         52.46         54.90         1.37 o                         
   0  20   3         35.41         44.88         1.05 o                         
   1  20   3         31.25         25.93         1.59 o                         
   2  20   3         36.50         36.25         1.37 o                         
   3  20   3         20.01         17.52         1.17 o                         
   4  20   3          8.95         10.95         1.55 o                         
   5  20   3          8.20         10.52         1.11 o                         
  -7  21   3          7.47          5.60         1.54 o                         
  -6  21   3         10.91         10.18         1.41 o                         
  -5  21   3          2.06          1.51         0.75 o                         
  -4  21   3          0.50          0.52         0.70 o                         
  -3  21   3        675.60        639.32        10.41 o                         
  -2  21   3          1.97          0.17         0.79 o                         
  -1  21   3          7.35          5.80         0.74 o                         
   0  21   3          2.43          2.22         0.45 o                         
   1  21   3          0.51          2.75         0.78 o                         
   2  21   3         18.79         16.80         1.07 o                         
   3  21   3          1.36          2.38         0.75 o                         
   4  21   3         49.49         63.09         1.79 o                         
  -6  22   3          5.79          3.88         2.96 o                         
  -5  22   3          4.52          3.64         0.83 o                         
  -4  22   3          0.13          0.43         0.81 o                         
  -3  22   3          6.47         16.44         1.65 o                         
  -2  22   3         65.32         62.83         1.88 o                         
  -1  22   3          0.18         -0.59         0.62 o                         
   0  22   3          1.04          1.01         0.43 o                         
   1  22   3          1.30          3.66         0.62 o                         
   2  22   3          0.12          0.14         0.75 o                         
   3  22   3          2.56          2.26         0.73 o                         
   4  22   3         13.03         15.96         1.24 o                         
  -6  23   3          2.34          0.72         1.23 o                         
  -5  23   3         22.69         17.60         1.52 o                         
  -4  23   3         14.78         12.30         1.40 o                         
  -3  23   3         29.42         20.32         1.43 o                         
  -2  23   3          0.89         -0.15         0.70 o                         
  -1  23   3          3.71          1.68         0.74 o                         
   0  23   3         32.09         25.53         1.14 o                         
   1  23   3         13.22         12.60         1.19 o                         
   2  23   3          0.58          0.77         1.63 o                         
   3  23   3          0.78          0.58         0.76 o                         
   4  23   3          2.95          5.84         1.30 o                         
  -6  24   3          4.63          4.28         1.44 o                         
  -5  24   3          3.03          1.04         1.26 o                         
  -4  24   3         18.65         13.72         1.20 o                         
  -3  24   3          2.91          0.82         1.00 o                         
  -2  24   3          0.67          0.09         1.19 o                         
  -1  24   3          9.80          7.43         0.90 o                         
   0  24   3          9.41          6.56         0.58 o                         
   1  24   3          1.14          2.08         0.75 o                         
   2  24   3          0.48          0.14         0.79 o                         
   3  24   3          2.75          3.75         1.10 o                         
  -5  25   3          0.17         -0.31         0.92 o                         
  -4  25   3          0.64         -0.35         0.86 o                         
  -3  25   3          3.20          0.98         0.84 o                         
  -2  25   3          3.07          3.18         0.86 o                         
  -1  25   3          1.56         -0.41         0.95 o                         
   0  25   3          7.42         14.06         1.28 o                         
   1  25   3          1.69          0.87         0.76 o                         
   3  25   3          1.23          1.17         2.37 o                         
  -5  26   3          0.02          0.13         1.29 o                         
  -4  26   3          5.86          4.72         0.98 o                         
  -3  26   3          7.69          5.22         0.96 o                         
  -2  26   3          3.17          2.45         1.95 o                         
  -1  26   3         16.66         17.65         1.38 o                         
   0  26   3          1.77          2.40         0.77 o                         
   1  26   3          7.13          6.69         1.10 o                         
   2  26   3          8.56         12.56         1.41 o                         
  -4  27   3          0.25          0.58         1.05 o                         
  -3  27   3          0.48          1.21         1.01 o                         
  -2  27   3         16.86         15.68         1.52 o                         
  -1  27   3         27.04         30.99         2.57 o                         
   0  27   3         23.38         30.01         2.40 o                         
   1  27   3          5.62          5.56         1.69 o                         
   2  27   3          8.79         11.74         1.43 o                         
  -3  28   3          0.62          0.25         1.63 o                         
  -2  28   3          8.78         16.01         1.94 o                         
  -1  28   3          4.99          4.22         1.27 o                         
   0  28   3          5.03          6.58         1.46 o                         
   1  28   3          6.45          9.21         1.42 o                         
  -2  29   3         53.60         75.02         4.74 o                         
  -1  29   3         38.10         48.32         8.96 o                         
   0  29   3          5.79          7.39         1.58 o                         
  -8   0   4          1.79          0.66         0.72 o                         
  -6   0   4          0.48          1.09         0.67 o                         
  -2   0   4          1.63          0.71         0.38 o                         
   0   0   4        125.00        156.92         3.24 o                         
   2   0   4        379.32        360.41         7.15 o                         
   4   0   4        200.86        193.29         7.02 o                         
   6   0   4          6.76          7.97         2.52 o                         
  -9   1   4          2.34          2.53         0.55 o                         
  -8   1   4          5.28          5.13         0.62 o                         
  -7   1   4          1.53          1.14         0.46 o                         
  -6   1   4        161.45        154.58         2.34 o                         
  -5   1   4         91.10         99.41         2.20 o                         
  -4   1   4         72.44        115.70         6.78 o                         
  -3   1   4        181.91        201.71         3.01 o                         
  -2   1   4          7.65          9.06         0.51 o                         
  -1   1   4         74.26         85.23         1.68 o                         
   0   1   4        242.02        249.24         3.47 o                         
   1   1   4         37.24         38.07         0.79 o                         
   2   1   4        136.56        129.76         2.08 o                         
   3   1   4        435.54        402.17         8.89 o                         
   4   1   4        108.13         97.47         3.54 o                         
   5   1   4          0.43          1.51         1.20 o                         
   6   1   4          0.13         -0.38         1.57 o                         
  -9   2   4          4.86          3.59         0.59 o                         
  -8   2   4          0.62          0.56         0.50 o                         
  -7   2   4         26.23         25.90         0.99 o                         
  -6   2   4        376.81        371.76         4.82 o                         
  -5   2   4         32.34         40.88         1.33 o                         
  -4   2   4        491.41        542.46         8.64 o                         
  -3   2   4         74.60         69.96         1.32 o                         
  -2   2   4        113.66        109.06         1.73 o                         
  -1   2   4        745.14        767.37        10.16 o                         
   0   2   4         21.50         15.40         0.58 o                         
   1   2   4         37.20         42.12         0.85 o                         
   2   2   4        412.36        390.52         6.38 o                         
   3   2   4         56.28         52.57         4.11 o                         
   4   2   4        139.02        136.15         4.37 o                         
   5   2   4          7.83          7.01         1.34 o                         
   6   2   4          0.39          0.09         1.58 o                         
  -9   3   4          2.14          2.09         0.59 o                         
  -8   3   4          2.00          1.32         0.50 o                         
  -7   3   4          3.92          2.86         0.50 o                         
  -6   3   4        399.72        405.48         5.87 o                         
  -5   3   4        104.18        109.68         2.32 o                         
  -4   3   4        303.34        284.42         4.83 o                         
  -3   3   4         92.77        109.16         1.54 o                         
  -2   3   4        222.64        231.93         3.20 o                         
  -1   3   4       1408.72       1417.63        18.57 o                         
   0   3   4         21.21         20.49         1.64 o                         
   1   3   4         71.14         75.95         1.29 o                         
   2   3   4         81.01         67.22         1.58 o                         
   3   3   4        268.19        251.30         4.51 o                         
   4   3   4          0.64          0.18         0.64 o                         
   5   3   4          4.76          6.37         0.93 o                         
   6   3   4          3.41          5.22         1.71 o                         
  -9   4   4          9.95          8.42         0.67 o                         
  -8   4   4         11.97         11.77         0.92 o                         
  -7   4   4         16.61         19.15         1.12 o                         
  -6   4   4        332.26        325.74         4.83 o                         
  -5   4   4          9.88         10.22         0.85 o                         
  -4   4   4         97.31        124.50         2.93 o                         
  -3   4   4        125.90        128.09         1.73 o                         
  -2   4   4        662.02        668.30         8.89 o                         
  -1   4   4        504.11        534.85         7.18 o                         
   0   4   4       1141.14       1141.96        15.01 o                         
   1   4   4        289.79        286.24         4.70 o                         
   2   4   4          0.58          0.83         0.45 o                         
   3   4   4         13.35          8.47         0.99 o                         
   4   4   4          1.52          1.32         0.68 o                         
   5   4   4          0.61          0.58         0.83 o                         
   6   4   4         23.11         32.13         3.10 o                         
  -9   5   4         17.28         16.08         0.96 o                         
  -8   5   4          0.95          2.02         0.53 o                         
  -7   5   4          0.48          1.10         0.50 o                         
  -6   5   4         19.99         17.47         1.43 o                         
  -5   5   4         27.68         28.83         1.09 o                         
  -4   5   4          0.00          1.31         0.37 o                         
  -3   5   4         28.80         32.61         1.05 o                         
  -2   5   4        265.35        269.36         3.74 o                         
  -1   5   4          0.78          1.35         0.28 o                         
   0   5   4        456.45        457.94         6.20 o                         
   1   5   4         57.48         54.34         1.28 o                         
   2   5   4         29.43         27.30         1.03 o                         
   3   5   4         14.91         10.96         0.71 o                         
   4   5   4         70.80         62.22         1.50 o                         
   5   5   4          0.03          0.88         0.86 o                         
   6   5   4          0.04          0.97         1.61 o                         
  -9   6   4         29.02         28.41         1.30 o                         
  -8   6   4        116.32        105.39         1.81 o                         
  -7   6   4         15.29         15.44         0.92 o                         
  -6   6   4          4.59          4.16         0.53 o                         
  -5   6   4          0.12         -0.07         0.43 o                         
  -4   6   4        104.69        115.08         2.87 o                         
  -3   6   4        275.23        292.51         5.97 o                         
  -2   6   4        422.53        447.62        10.14 o                         
  -1   6   4        194.76        188.54         3.17 o                         
   0   6   4        999.81       1085.52        14.31 o                         
   1   6   4         63.39         65.66         3.35 o                         
   2   6   4          4.22          2.41         0.48 o                         
   3   6   4         24.66         22.77         0.92 o                         
   4   6   4         34.24         29.84         1.11 o                         
   5   6   4          0.74          0.49         0.56 o                         
   6   6   4          3.80          3.59         0.87 o                         
  -9   7   4         13.11         12.06         1.09 o                         
  -8   7   4          0.03          2.75         0.55 o                         
  -7   7   4         29.21         25.60         1.00 o                         
  -6   7   4          6.02          6.83         0.62 o                         
  -5   7   4         13.77         14.40         0.84 o                         
  -4   7   4        111.00        118.08         2.93 o                         
  -3   7   4          0.05          0.45         0.77 o                         
  -2   7   4         79.23         68.01         1.87 o                         
  -1   7   4          0.15          2.66         0.48 o                         
   0   7   4          2.98          1.68         0.51 o                         
   1   7   4        274.13        226.16         4.11 o                         
   2   7   4         77.46         71.28         1.46 o                         
   3   7   4        271.24        248.20         3.81 o                         
   4   7   4          7.53          8.66         0.79 o                         
   5   7   4          6.63          5.87         0.69 o                         
   6   7   4          5.88          6.62         0.94 o                         
  -9   8   4          4.54          3.83         0.86 o                         
  -8   8   4         73.39         66.26         1.79 o                         
  -7   8   4          0.07          0.18         0.46 o                         
  -6   8   4          1.62          0.90         0.40 o                         
  -5   8   4         31.96         33.37         1.51 o                         
  -4   8   4          5.65          5.50         0.79 o                         
  -3   8   4         83.17         77.59         2.12 o                         
  -2   8   4         20.04         24.26         1.42 o                         
  -1   8   4          9.86         10.27         0.76 o                         
   0   8   4          0.68         -0.28         0.28 o                         
   1   8   4         31.49         35.57         1.09 o                         
   2   8   4        715.27        676.55         9.24 o                         
   3   8   4         22.32         16.84         0.93 o                         
   4   8   4          6.14          6.54         0.63 o                         
   5   8   4          0.00         -0.57         0.57 o                         
   6   8   4          0.72          0.86         1.17 o                         
  -9   9   4          0.21         -0.88         1.08 o                         
  -8   9   4          3.16          2.87         0.82 o                         
  -7   9   4          6.48          8.32         0.77 o                         
  -6   9   4         25.32         22.79         0.86 o                         
  -5   9   4        162.18        157.76         3.80 o                         
  -4   9   4          8.32         10.78         0.97 o                         
  -3   9   4        117.90        116.30         2.84 o                         
  -2   9   4        541.99        600.23        12.47 o                         
  -1   9   4          5.09          4.48         0.85 o                         
   0   9   4         25.46         23.43         1.30 o                         
   1   9   4          9.53          9.18         0.75 o                         
   2   9   4         22.11         24.50         0.91 o                         
   3   9   4          8.18          4.63         0.54 o                         
   4   9   4          5.80          7.76         0.72 o                         
   5   9   4          2.58          2.42         0.65 o                         
   6   9   4          0.34         -0.84         0.84 o                         
  -9  10   4          2.18          0.54         1.33 o                         
  -8  10   4          5.79          4.99         0.89 o                         
  -7  10   4          7.63          8.82         0.64 o                         
  -6  10   4         75.67         74.27         2.44 o                         
  -5  10   4        310.93        315.44         6.69 o                         
  -4  10   4         33.89         41.74         1.55 o                         
  -3  10   4        119.92        142.65         3.32 o                         
  -2  10   4         52.71         50.28         1.66 o                         
  -1  10   4        101.46         95.93         1.56 o                         
   0  10   4          7.58          6.17         0.66 o                         
   1  10   4         57.03         51.32         1.58 o                         
   2  10   4        172.68        158.23         2.61 o                         
   3  10   4        131.92        101.78         2.02 o                         
   4  10   4          0.93          2.06         0.57 o                         
   5  10   4          0.46          1.57         0.67 o                         
   6  10   4          4.03          5.38         0.89 o                         
  -9  11   4          0.36          1.76         1.38 o                         
  -8  11   4          0.11         -0.34         1.00 o                         
  -7  11   4         24.21         21.80         1.37 o                         
  -6  11   4          0.78          1.12         0.59 o                         
  -5  11   4         73.54         74.15         2.32 o                         
  -4  11   4          5.27          7.76         1.05 o                         
  -3  11   4         18.77         22.62         1.20 o                         
  -2  11   4        120.92        115.74         2.84 o                         
  -1  11   4         14.90         20.92         0.76 o                         
   0  11   4        316.85        310.75         5.12 o                         
   1  11   4        228.45        208.51         3.16 o                         
   2  11   4          2.08          3.23         0.72 o                         
   3  11   4          0.01          0.17         0.48 o                         
   4  11   4          2.33          1.93         0.60 o                         
   5  11   4          5.76          5.46         0.98 o                         
   6  11   4          0.08          0.01         0.86 o                         
  -9  12   4          3.26          3.92         1.54 o                         
  -8  12   4          4.95          2.97         0.84 o                         
  -7  12   4          1.68          1.94         0.72 o                         
  -6  12   4         12.49         11.01         1.00 o                         
  -5  12   4        178.43        179.47         4.24 o                         
  -4  12   4        326.52        318.86         6.67 o                         
  -3  12   4        204.25        215.28         4.72 o                         
  -2  12   4         19.54         25.76         2.91 o                         
  -1  12   4          3.03          1.58         0.42 o                         
   0  12   4         29.21         31.26         1.07 o                         
   1  12   4        269.69        253.70         6.74 o                         
   2  12   4        881.28        796.60        10.88 o                         
   3  12   4          6.23          4.08         0.56 o                         
   4  12   4         24.72         21.53         2.09 o                         
   5  12   4          0.09         -0.06         0.69 o                         
   6  12   4          5.35          5.73         1.11 o                         
  -9  13   4          6.29          7.48         1.69 o                         
  -8  13   4          6.66          6.46         0.95 o                         
  -7  13   4         10.34         11.70         1.33 o                         
  -6  13   4         43.61         44.67         1.59 o                         
  -5  13   4          8.18         12.04         1.02 o                         
  -4  13   4          1.12          2.15         0.74 o                         
  -3  13   4          0.21          5.17         0.89 o                         
  -2  13   4        449.81        456.91         9.12 o                         
  -1  13   4        109.66         97.33         1.99 o                         
   0  13   4          0.46         -0.37         0.45 o                         
   1  13   4         17.00         16.47         0.83 o                         
   2  13   4         43.10         36.51         1.18 o                         
   3  13   4         11.53          8.64         0.78 o                         
   4  13   4         12.50         10.82         1.24 o                         
   5  13   4          0.02         -0.09         0.72 o                         
  -8  14   4          3.73          4.95         0.99 o                         
  -7  14   4         19.98         17.25         2.14 o                         
  -6  14   4         53.51         55.53         1.74 o                         
  -5  14   4         12.80         12.67         1.04 o                         
  -4  14   4          3.75          5.70         0.79 o                         
  -3  14   4         13.90         14.54         1.80 o                         
  -2  14   4        106.84        109.25         2.89 o                         
  -1  14   4        255.03        232.87         4.05 o                         
   0  14   4         35.05         34.74         1.59 o                         
   1  14   4         67.49         59.30         1.77 o                         
   2  14   4         12.42         16.52         1.00 o                         
   3  14   4         23.90         24.06         1.08 o                         
   4  14   4          1.80          1.64         0.79 o                         
   5  14   4          2.84          3.29         0.85 o                         
  -8  15   4          5.86          7.58         1.50 o                         
  -7  15   4          1.52          1.87         0.80 o                         
  -6  15   4          3.18          3.00         0.72 o                         
  -5  15   4          9.89          8.92         1.10 o                         
  -4  15   4          3.03          3.20         0.59 o                         
  -3  15   4          1.59          1.25         0.66 o                         
  -2  15   4        149.82        143.14         3.55 o                         
  -1  15   4        154.29        151.07         2.41 o                         
   0  15   4        364.39        338.69        10.88 o                         
   1  15   4         14.28         12.60         0.85 o                         
   2  15   4         65.22         54.58         1.39 o                         
   3  15   4          0.05          0.07         0.52 o                         
   4  15   4          3.43          3.24         0.69 o                         
   5  15   4          9.62         13.59         1.67 o                         
  -8  16   4         11.52         16.52         3.60 o                         
  -7  16   4          0.01          1.34         0.80 o                         
  -6  16   4         12.74         13.24         1.24 o                         
  -5  16   4          4.64          3.95         0.66 o                         
  -4  16   4         13.58         15.60         1.07 o                         
  -3  16   4          0.02         -0.05         0.65 o                         
  -2  16   4         58.44         59.02         2.14 o                         
  -1  16   4       2184.21       2056.84        38.44 o                         
   0  16   4        215.96        196.14         4.48 o                         
   1  16   4        254.16        235.64         3.63 o                         
   2  16   4          8.35          6.64         0.78 o                         
   3  16   4          0.21          0.64         0.55 o                         
   4  16   4          0.01          0.27         0.67 o                         
   5  16   4          1.67          0.53         0.87 o                         
  -8  17   4          3.52          5.92         1.58 o                         
  -7  17   4          4.10          4.01         1.35 o                         
  -6  17   4          0.05          0.89         0.69 o                         
  -5  17   4         13.61         13.71         1.16 o                         
  -4  17   4         29.60         30.29         1.63 o                         
  -3  17   4        115.67        109.32         2.41 o                         
  -2  17   4         40.32         49.44         1.55 o                         
  -1  17   4          1.86          1.85         1.05 o                         
   0  17   4        332.87        310.92         4.05 o                         
   1  17   4         22.79         21.13         0.95 o                         
   2  17   4          1.38          0.91         0.50 o                         
   3  17   4         16.15         19.10         1.18 o                         
   4  17   4          5.20          6.58         0.85 o                         
   5  17   4          0.03         -0.87         0.87 o                         
  -8  18   4         39.48         40.08         3.09 o                         
  -7  18   4         47.25         47.61         2.04 o                         
  -6  18   4         40.99         46.42         1.72 o                         
  -5  18   4          0.81          1.71         0.95 o                         
  -4  18   4         82.61         83.79         2.10 o                         
  -3  18   4         18.50         18.57         1.21 o                         
  -2  18   4         26.48         21.96         1.55 o                         
  -1  18   4        346.49        351.87         5.95 o                         
   0  18   4          0.28         -0.56         0.56 o                         
   1  18   4          8.32          6.68         0.90 o                         
   2  18   4          0.00          0.35         0.63 o                         
   3  18   4          0.66          0.94         0.63 o                         
   4  18   4         10.70         13.19         1.21 o                         
  -7  19   4          0.06         -0.54         0.88 o                         
  -6  19   4          6.07          8.01         1.07 o                         
  -5  19   4        232.81        231.29         4.41 o                         
  -4  19   4          2.03          2.61         0.71 o                         
  -3  19   4          3.54          3.22         0.91 o                         
  -2  19   4        232.42        237.73         4.38 o                         
  -1  19   4         15.56          9.11         0.99 o                         
   0  19   4          6.93          9.05         0.89 o                         
   1  19   4         20.70         18.61         0.94 o                         
   2  19   4         26.87         35.12         2.16 o                         
   3  19   4          8.04          8.30         1.11 o                         
   4  19   4          3.30          2.20         0.89 o                         
  -7  20   4         18.89         14.25         1.71 o                         
  -6  20   4          3.12          3.12         0.86 o                         
  -5  20   4        141.19        139.40         3.13 o                         
  -4  20   4          5.31          4.61         1.04 o                         
  -3  20   4         17.41         12.31         2.26 o                         
  -2  20   4          5.68          4.29         0.83 o                         
  -1  20   4         12.56          8.10         1.15 o                         
   0  20   4          0.70          0.82         0.57 o                         
   1  20   4          8.23          8.47         0.69 o                         
   2  20   4         43.20         44.50         1.46 o                         
   3  20   4        117.42        136.50         2.79 o                         
   4  20   4          6.10         11.86         1.13 o                         
  -7  21   4          3.85          4.35         1.51 o                         
  -6  21   4          0.75         -0.03         1.11 o                         
  -5  21   4          0.07          4.03         1.18 o                         
  -4  21   4         10.94         16.10         1.41 o                         
  -3  21   4         89.65         93.03         2.88 o                         
  -2  21   4         18.53         14.18         1.27 o                         
  -1  21   4          0.90          1.76         0.82 o                         
   0  21   4         11.08          6.90         0.90 o                         
   1  21   4         13.73         15.62         1.03 o                         
   2  21   4          0.29          1.09         0.72 o                         
   3  21   4          0.71          3.24         1.08 o                         
   4  21   4          1.46          1.69         0.98 o                         
  -6  22   4          4.53          3.10         0.96 o                         
  -5  22   4        247.27        241.68         4.75 o                         
  -4  22   4         32.62         29.14         1.63 o                         
  -3  22   4          3.78          2.12         0.81 o                         
  -2  22   4          1.48         -0.72         0.72 o                         
  -1  22   4         49.57         45.19         1.66 o                         
   0  22   4         37.87         32.42         1.18 o                         
   1  22   4          5.88          4.91         0.79 o                         
   2  22   4          8.99         12.81         1.20 o                         
   3  22   4         30.99         40.52         1.73 o                         
  -6  23   4          0.25         -0.62         0.96 o                         
  -5  23   4         67.09         71.31         2.34 o                         
  -4  23   4          3.96          2.63         0.90 o                         
  -3  23   4         11.45         10.81         1.64 o                         
  -2  23   4          0.92          1.14         1.08 o                         
  -1  23   4          1.23         -0.13         0.92 o                         
   0  23   4          3.12          2.86         1.06 o                         
   1  23   4         23.21         19.31         1.69 o                         
   2  23   4          3.90          4.21         0.93 o                         
   3  23   4          4.45          3.47         1.43 o                         
  -6  24   4          2.73          2.31         1.13 o                         
  -5  24   4         21.97         21.66         2.39 o                         
  -4  24   4          9.34          8.98         1.05 o                         
  -3  24   4          0.29         -0.68         0.96 o                         
  -2  24   4          1.37          0.09         1.18 o                         
  -1  24   4          0.48         -0.78         0.78 o                         
   0  24   4          2.14          2.30         1.35 o                         
   1  24   4          0.36          0.19         0.83 o                         
   2  24   4          2.29          2.48         0.95 o                         
  -5  25   4          0.35         -0.61         0.97 o                         
  -4  25   4          4.28          3.93         1.13 o                         
  -3  25   4          0.13         -0.87         1.09 o                         
  -2  25   4          1.55          0.51         0.93 o                         
  -1  25   4          4.28          2.74         0.87 o                         
   0  25   4          5.60         11.57         2.00 o                         
   1  25   4          8.55         13.33         2.62 o                         
   2  25   4         15.02         23.60         2.16 o                         
  -5  26   4          0.04          1.11         1.16 o                         
  -4  26   4          5.01          3.18         1.07 o                         
  -3  26   4          6.92          8.51         1.90 o                         
  -2  26   4          0.28         -0.65         0.88 o                         
  -1  26   4          5.44          5.14         0.92 o                         
   0  26   4         21.67         34.70         2.47 o                         
   1  26   4          4.50          7.85         2.34 o                         
  -4  27   4          8.32          7.84         2.66 o                         
  -3  27   4         12.05         11.95         1.55 o                         
  -2  27   4          5.46          8.32         1.32 o                         
  -1  27   4         11.32         19.19         2.46 o                         
   0  27   4         68.64         87.65         6.97 o                         
   1  27   4          0.12          2.52         2.40 o                         
  -3  28   4         10.54          8.75         3.43 o                         
  -2  28   4         25.17         26.15         4.42 o                         
  -1  28   4         46.19         59.20         7.53 o                         
   0  28   4          0.04          4.73         1.62 o                         
  -9   0   5          1.83         -0.27         1.29 o                         
  -7   0   5          3.84          3.00         1.11 o                         
  -5   0   5          2.53          3.34         0.83 o                         
  -3   0   5         37.62         40.99         1.51 o                         
  -1   0   5        173.02        177.35         3.69 o                         
   1   0   5          7.97          8.83         0.85 o                         
   3   0   5         11.34         16.53         2.43 o                         
   5   0   5          8.34          9.73         2.56 o                         
  -9   1   5          0.65          0.48         1.11 o                         
  -8   1   5          1.84          2.22         0.78 o                         
  -7   1   5          1.62          1.91         0.78 o                         
  -6   1   5       2513.92       2343.68        34.45 o                         
  -5   1   5          3.09          3.23         0.65 o                         
  -4   1   5          0.01         -0.45         0.45 o                         
  -3   1   5        221.75        225.17         3.35 o                         
  -2   1   5        347.33        354.91         4.92 o                         
  -1   1   5        123.18        130.83         2.01 o                         
   0   1   5         20.88         21.22         0.97 o                         
   1   1   5        113.65        103.28         1.75 o                         
   2   1   5        909.60        791.51        18.64 o                         
   3   1   5          6.90          7.82         0.87 o                         
   4   1   5          5.40          2.78         1.17 o                         
   5   1   5          6.47          9.08         1.78 o                         
   6   1   5          0.90          0.28         2.04 o                         
  -9   2   5          0.00         -0.74         0.74 o                         
  -8   2   5          0.02          0.68         0.84 o                         
  -7   2   5          2.61          3.87         0.79 o                         
  -6   2   5       1360.36       1330.78        20.70 o                         
  -5   2   5         29.84         24.86         1.05 o                         
  -4   2   5        176.76        163.39         2.66 o                         
  -3   2   5        406.34        426.87         5.94 o                         
  -2   2   5        333.98        325.39         4.55 o                         
  -1   2   5          7.57          9.05         0.62 o                         
   0   2   5          8.90         10.82         0.79 o                         
   1   2   5        177.97        168.26         2.58 o                         
   3   2   5        155.63        144.03         4.12 o                         
   4   2   5          0.01          0.54         0.75 o                         
   5   2   5         10.31          8.03         1.78 o                         
   6   2   5          1.69          0.51         4.37 o                         
  -9   3   5          6.70          4.69         0.83 o                         
  -8   3   5          1.75          1.42         0.83 o                         
  -7   3   5          0.23          1.98         0.75 o                         
  -6   3   5         73.26         81.43         5.17 o                         
  -5   3   5         18.80         20.46         1.56 o                         
  -4   3   5         25.73         21.66         1.40 o                         
  -3   3   5         53.73         62.03         1.28 o                         
  -2   3   5          8.76         11.77         1.24 o                         
  -1   3   5         14.98         17.63         0.67 o                         
   0   3   5        234.94        231.19         3.50 o                         
   1   3   5         28.05         26.82         1.01 o                         
   2   3   5         27.23         28.96         3.18 o                         
   3   3   5         34.77         31.68         1.39 o                         
   4   3   5          0.00          0.58         0.84 o                         
   5   3   5          0.03         -0.15         1.52 o                         
   6   3   5         19.86         35.92         3.84 o                         
  -9   4   5          3.31          3.10         0.89 o                         
  -8   4   5          1.88          2.51         0.87 o                         
  -7   4   5          2.36          2.72         0.78 o                         
  -6   4   5         23.49         25.32         1.58 o                         
  -5   4   5          0.19          0.93         0.67 o                         
  -4   4   5         44.68         47.79         1.83 o                         
  -3   4   5         25.88         19.26         0.75 o                         
  -2   4   5          8.81          8.07         0.92 o                         
  -1   4   5         82.30         91.27         1.92 o                         
   0   4   5         27.46         23.92         1.01 o                         
   1   4   5        293.80        268.71         4.56 o                         
   2   4   5        308.89        280.86         4.90 o                         
   3   4   5         36.82         31.50         1.40 o                         
   4   4   5         20.15         23.31         1.51 o                         
   5   4   5         16.60         21.11         2.84 o                         
  -9   5   5          0.92          1.46         0.95 o                         
  -8   5   5         14.68         12.99         1.59 o                         
  -7   5   5          0.00          0.56         0.70 o                         
  -6   5   5         54.58         43.39         4.06 o                         
  -5   5   5          3.80          3.38         0.71 o                         
  -4   5   5         27.53         28.75         1.24 o                         
  -3   5   5          2.26          1.77         0.35 o                         
  -2   5   5       1342.64       1389.86        18.32 o                         
  -1   5   5          6.03          3.24         0.39 o                         
   0   5   5        109.46        115.46         2.13 o                         
   1   5   5        121.54        100.60         2.11 o                         
   2   5   5         19.70         18.73         1.17 o                         
   3   5   5          0.36         -0.26         0.61 o                         
   4   5   5          0.73          0.97         0.78 o                         
   5   5   5         38.79         52.45         3.32 o                         
  -9   6   5          1.49          1.78         0.98 o                         
  -8   6   5          1.97          0.70         1.17 o                         
  -7   6   5          7.89          8.27         0.96 o                         
  -6   6   5         17.27         19.38         1.40 o                         
  -5   6   5         18.56         16.36         1.56 o                         
  -4   6   5          0.06          0.79         0.72 o                         
  -3   6   5         78.92         78.24         1.58 o                         
  -2   6   5        361.13        360.23         5.06 o                         
  -1   6   5        127.00        145.55         2.51 o                         
   0   6   5        119.92        119.28         1.92 o                         
   1   6   5         15.78         12.66         0.87 o                         
   2   6   5        132.99        120.72         2.55 o                         
   3   6   5         47.24         44.06         1.65 o                         
   4   6   5          3.85          3.22         1.03 o                         
   5   6   5          4.82          8.73         1.76 o                         
  -9   7   5          0.21          0.22         0.94 o                         
  -8   7   5          1.10          0.47         1.72 o                         
  -7   7   5          4.24          3.46         0.75 o                         
  -6   7   5          3.14          4.44         0.81 o                         
  -5   7   5         30.00         31.44         1.68 o                         
  -4   7   5         39.29         40.81         1.65 o                         
  -3   7   5         69.71         75.99         2.22 o                         
  -2   7   5        779.05        782.71        33.01 o                         
  -1   7   5         27.39         30.53         0.84 o                         
   0   7   5          0.00          0.90         0.34 o                         
   1   7   5         96.59         94.17         2.04 o                         
   2   7   5          6.68          7.47         0.81 o                         
   3   7   5         39.67         41.08         1.72 o                         
   4   7   5          0.06          0.87         0.84 o                         
   5   7   5          3.53          4.31         1.18 o                         
  -9   8   5          0.98         -0.09         0.96 o                         
  -8   8   5         18.19         14.28         1.40 o                         
  -7   8   5          4.19          4.01         0.77 o                         
  -6   8   5         27.07         27.58         1.75 o                         
  -5   8   5          6.29          9.39         1.63 o                         
  -4   8   5         19.09         14.75         1.23 o                         
  -3   8   5        112.30        128.84         3.17 o                         
  -2   8   5         63.69         72.76         2.50 o                         
  -1   8   5         35.81         37.13         0.94 o                         
   0   8   5          3.38          2.41         0.47 o                         
   1   8   5        185.94        159.06         3.80 o                         
   2   8   5        108.35        102.65         2.34 o                         
   3   8   5          0.43         -0.54         0.67 o                         
   4   8   5          0.65          0.33         0.82 o                         
   5   8   5          1.51          0.87         1.12 o                         
  -9   9   5          5.22          2.57         1.04 o                         
  -8   9   5         13.93         13.02         1.24 o                         
  -7   9   5          4.17          4.63         0.98 o                         
  -6   9   5         27.87         29.71         2.05 o                         
  -5   9   5         46.60         47.49         3.71 o                         
  -4   9   5         45.46         38.77         2.80 o                         
  -3   9   5          2.65          3.18         1.12 o                         
  -2   9   5         81.38         74.09         2.15 o                         
  -1   9   5         59.43         57.09         1.20 o                         
   0   9   5         30.40         29.43         0.89 o                         
   1   9   5        350.68        340.91         8.43 o                         
   2   9   5         17.33         10.67         1.01 o                         
   3   9   5          0.05          0.36         0.70 o                         
   4   9   5          3.43          3.86         0.93 o                         
   5   9   5         23.11         26.24         2.95 o                         
  -9  10   5          0.02         -0.98         0.98 o                         
  -8  10   5         19.50         19.09         1.62 o                         
  -7  10   5          6.20          4.51         0.99 o                         
  -6  10   5         19.48         19.01         1.64 o                         
  -5  10   5        232.45        217.07         5.02 o                         
  -4  10   5         18.67         20.32         1.41 o                         
  -3  10   5          5.52         11.49         1.20 o                         
  -2  10   5         13.80         13.92         1.35 o                         
  -1  10   5          0.00          0.08         0.41 o                         
   0  10   5        355.63        305.95         4.41 o                         
   1  10   5         19.03         20.03         1.16 o                         
   2  10   5         34.87         24.65         1.32 o                         
   3  10   5         32.81         24.83         1.48 o                         
   4  10   5          0.84          1.12         0.87 o                         
   5  10   5          0.23          0.59         1.18 o                         
  -9  11   5          9.02          8.49         1.19 o                         
  -8  11   5          1.39          1.03         0.85 o                         
  -7  11   5         17.40         19.55         1.42 o                         
  -6  11   5        138.96        131.53         3.58 o                         
  -5  11   5        113.45        114.54         3.18 o                         
  -4  11   5        277.02        258.60         5.67 o                         
  -3  11   5          0.40          1.47         1.49 o                         
  -2  11   5          1.81          2.32         0.68 o                         
  -1  11   5         36.40         35.80         1.14 o                         
   0  11   5        130.88        121.43         2.30 o                         
   1  11   5          5.18          2.08         0.63 o                         
   2  11   5          6.62          1.27         0.67 o                         
   3  11   5          3.99          2.69         0.78 o                         
   4  11   5          1.15          2.56         0.95 o                         
   5  11   5          1.16          0.05         1.23 o                         
  -9  12   5          5.60          4.05         1.10 o                         
  -8  12   5          4.21          4.24         1.12 o                         
  -7  12   5         48.69         46.98         1.80 o                         
  -6  12   5          0.84          2.37         1.68 o                         
  -5  12   5         45.33         42.93         1.91 o                         
  -4  12   5         18.82         19.48         1.45 o                         
  -3  12   5        177.93        175.52         4.12 o                         
  -2  12   5          0.02          0.50         0.69 o                         
  -1  12   5         12.36         13.71         0.89 o                         
   0  12   5        126.14        119.65         2.19 o                         
   1  12   5         11.31         14.11         1.16 o                         
   2  12   5          5.32          2.84         0.90 o                         
   3  12   5         78.37         64.68         2.12 o                         
   4  12   5          5.30          3.61         1.23 o                         
   5  12   5          0.00         -1.23         1.23 o                         
  -9  13   5          2.51          1.56         1.66 o                         
  -8  13   5         11.59          8.31         1.06 o                         
  -7  13   5         72.21         70.50         2.16 o                         
  -6  13   5         31.28         29.46         2.11 o                         
  -5  13   5         16.80         16.83         1.50 o                         
  -4  13   5          2.41          2.73         0.80 o                         
  -3  13   5         41.48         38.99         1.75 o                         
  -2  13   5        126.89        122.74         3.15 o                         
  -1  13   5         27.38         23.88         1.03 o                         
   0  13   5          4.36          5.08         0.65 o                         
   1  13   5        382.43        344.80         5.91 o                         
   2  13   5         53.44         46.27         1.68 o                         
   3  13   5         28.92         24.66         2.18 o                         
   4  13   5          1.09          2.02         1.04 o                         
   5  13   5          1.50          1.69         1.39 o                         
  -8  14   5          1.91          1.14         0.94 o                         
  -7  14   5         55.00         56.42         2.01 o                         
  -6  14   5         78.01         77.85         2.14 o                         
  -5  14   5          2.24          1.65         0.81 o                         
  -4  14   5          0.33          0.91         0.74 o                         
  -3  14   5        256.51        223.86         5.08 o                         
  -2  14   5          2.44          2.91         0.82 o                         
  -1  14   5         51.01         49.27         1.40 o                         
   0  14   5        151.62        132.42         3.09 o                         
   1  14   5         39.92         33.56         2.18 o                         
   2  14   5          8.48          7.76         1.06 o                         
   3  14   5          2.03          2.34         0.86 o                         
   4  14   5          1.22          0.49         1.07 o                         
  -8  15   5          4.01          4.82         1.05 o                         
  -7  15   5          4.04          3.22         0.86 o                         
  -6  15   5          0.40          0.23         0.68 o                         
  -5  15   5          4.02          3.89         0.91 o                         
  -4  15   5        107.17        105.49         3.03 o                         
  -3  15   5        214.98        203.10         4.76 o                         
  -2  15   5          1.16          2.17         0.79 o                         
  -1  15   5        226.70        211.56         3.79 o                         
   0  15   5         43.46         40.00         1.44 o                         
   1  15   5          5.77          5.95         1.05 o                         
   2  15   5          0.83          1.77         0.74 o                         
   3  15   5          0.01         -0.21         0.85 o                         
   4  15   5         19.44         26.78         1.56 o                         
  -8  16   5          0.08          1.53         1.00 o                         
  -7  16   5          0.97          1.25         0.85 o                         
  -6  16   5         13.86         12.95         1.32 o                         
  -5  16   5          0.68         -0.61         0.64 o                         
  -4  16   5         24.44         26.67         1.70 o                         
  -3  16   5          6.63         16.45         1.61 o                         
  -2  16   5         54.33         56.36         3.06 o                         
  -1  16   5         92.23         90.99         2.76 o                         
   0  16   5          5.27          4.05         0.72 o                         
   1  16   5          1.45          0.45         0.64 o                         
   2  16   5          7.36          9.25         1.24 o                         
   3  16   5          4.23          4.57         0.76 o                         
   4  16   5          3.17          4.01         0.89 o                         
  -8  17   5         19.87         18.71         1.79 o                         
  -7  17   5         32.33         33.76         1.82 o                         
  -6  17   5          0.93          0.97         0.77 o                         
  -5  17   5         24.74         23.33         1.71 o                         
  -4  17   5         16.66         17.21         1.28 o                         
  -3  17   5        483.45        465.65         9.63 o                         
  -2  17   5        284.50        262.50         5.93 o                         
  -1  17   5        604.86        575.62         7.94 o                         
   0  17   5         14.59          9.34         0.99 o                         
   1  17   5          1.30          1.33         1.04 o                         
   2  17   5          2.91          5.31         0.91 o                         
   3  17   5          0.89          0.56         0.70 o                         
   4  17   5          1.50         -0.26         0.86 o                         
  -7  18   5         47.43         46.79         2.01 o                         
  -6  18   5          2.84          2.73         0.82 o                         
  -5  18   5         53.93         53.98         2.09 o                         
  -4  18   5         31.62         33.11         1.72 o                         
  -3  18   5        112.50        120.49         2.76 o                         
  -2  18   5        247.85        239.69         5.60 o                         
  -1  18   5         17.75         11.67         2.19 o                         
   0  18   5          8.57          7.65         1.08 o                         
   1  18   5         21.73         23.82         2.37 o                         
   2  18   5          3.56          3.53         1.12 o                         
   3  18   5         12.01         16.49         1.39 o                         
   4  18   5          2.59          3.36         1.23 o                         
  -7  19   5          7.49          8.59         1.77 o                         
  -6  19   5          9.29          7.67         1.40 o                         
  -5  19   5         33.80         35.04         2.61 o                         
  -4  19   5          3.71          3.94         0.83 o                         
  -3  19   5        288.14        281.23         5.14 o                         
  -2  19   5        195.02        193.73         3.81 o                         
  -1  19   5          0.97          0.38         0.81 o                         
   0  19   5          0.97          1.56         0.53 o                         
   1  19   5         21.71         22.40         1.91 o                         
   3  19   5          4.35          7.14         0.97 o                         
  -7  20   5         32.94         30.47         1.98 o                         
  -6  20   5         44.56         44.67         2.20 o                         
  -5  20   5         17.19         12.64         1.77 o                         
  -4  20   5         43.13         42.35         3.10 o                         
  -3  20   5         17.29         19.14         1.51 o                         
  -2  20   5          2.48          5.47         1.11 o                         
  -1  20   5          4.14          2.27         0.74 o                         
   0  20   5          7.03          7.36         0.88 o                         
   1  20   5         23.84         37.25         3.02 o                         
   2  20   5         14.77         23.00         2.37 o                         
   3  20   5         12.22         12.75         2.43 o                         
  -7  21   5          0.01         -0.99         1.05 o                         
  -6  21   5          0.60          2.34         0.96 o                         
  -5  21   5        100.08        103.65         3.94 o                         
  -4  21   5          0.25         -0.38         1.88 o                         
  -3  21   5         12.90          9.51         1.14 o                         
  -2  21   5          4.62          1.13         1.15 o                         
  -1  21   5          2.04         -0.23         0.82 o                         
   0  21   5         12.46          9.21         1.75 o                         
   1  21   5         19.85         26.02         1.64 o                         
   2  21   5         18.64         53.72         3.94 o                         
   3  21   5          8.26         13.78         2.59 o                         
  -6  22   5          0.89          2.53         1.03 o                         
  -5  22   5          0.11          0.01         0.91 o                         
  -4  22   5         11.85         11.64         1.11 o                         
  -3  22   5          0.00          0.52         1.20 o                         
  -2  22   5          0.56         -0.77         0.77 o                         
  -1  22   5          4.01          4.52         0.88 o                         
   0  22   5          5.07          3.64         1.15 o                         
   1  22   5          0.30         -1.66         1.66 o                         
   2  22   5         17.48         26.92         2.07 o                         
  -6  23   5          6.62          6.54         1.19 o                         
  -5  23   5          0.27         -0.18         1.02 o                         
  -4  23   5          0.86         -0.51         1.28 o                         
  -3  23   5          0.15         -0.71         1.20 o                         
  -2  23   5          9.47          7.33         1.16 o                         
  -1  23   5          5.25          4.44         0.92 o                         
   0  23   5          0.41          1.08         2.68 o                         
   1  23   5          6.75          9.42         2.40 o                         
   2  23   5          3.11          4.54         1.51 o                         
  -5  24   5          4.10          0.07         1.62 o                         
  -4  24   5          0.15         -0.98         0.98 o                         
  -3  24   5          0.20         -0.94         0.94 o                         
  -2  24   5          2.78          0.28         0.88 o                         
  -1  24   5         13.71         15.23         1.63 o                         
   0  24   5          0.39          1.64         1.37 o                         
  -5  25   5          6.67          5.16         1.15 o                         
  -4  25   5          0.69         -0.17         1.45 o                         
  -3  25   5          1.16          3.17         1.13 o                         
  -2  25   5         18.43         22.23         1.72 o                         
  -1  25   5          2.19          2.68         1.34 o                         
   0  25   5          0.00          1.83         2.65 o                         
  -4  26   5          0.28          1.63         1.16 o                         
  -3  26   5         15.72         12.75         3.06 o                         
  -2  26   5          3.23          3.24         1.05 o                         
  -1  26   5          5.14          4.92         1.47 o                         
   0  26   5          5.91         10.47         2.59 o                         
  -3  27   5         16.39         18.83         2.19 o                         
  -2  27   5          8.56          8.13         1.21 o                         
  -1  27   5          0.33          2.23         1.54 o                         
  -6   0   6        612.56        615.71        12.45 o                         
  -4   0   6         70.61         68.12         2.21 o                         
  -2   0   6         94.82         94.36         3.46 o                         
   0   0   6        738.58        703.73        13.46 o                         
   2   0   6         75.73         71.17         2.18 o                         
   4   0   6         16.94         18.28         3.73 o                         
  -9   1   6          0.00          0.88         0.96 o                         
  -8   1   6        140.65        128.75         3.88 o                         
  -7   1   6         17.74         17.65         1.36 o                         
  -6   1   6         13.29         17.39         1.65 o                         
  -5   1   6          0.08         -0.56         0.56 o                         
  -4   1   6          7.26          7.26         0.86 o                         
  -3   1   6         79.83         89.52         1.67 o                         
  -2   1   6          0.23         -0.18         0.52 o                         
  -1   1   6         15.39         14.79         1.30 o                         
   0   1   6        110.31         99.92         1.78 o                         
   1   1   6        434.46        387.12         5.51 o                         
   2   1   6         87.70         69.98         1.52 o                         
   3   1   6          0.03         -0.06         0.87 o                         
   4   1   6          0.37         -0.29         1.47 o                         
   5   1   6          0.01         -0.72         1.94 o                         
  -9   2   6          4.70          4.35         1.02 o                         
  -8   2   6        244.02        237.92         4.91 o                         
  -7   2   6          4.97          6.21         0.81 o                         
  -6   2   6         37.24         36.86         1.72 o                         
  -5   2   6         13.23         10.23         0.97 o                         
  -4   2   6         45.55         43.07         1.82 o                         
  -3   2   6        184.68        177.12         2.78 o                         
  -2   2   6          1.58          2.31         0.40 o                         
  -1   2   6         11.12         10.76         0.76 o                         
   0   2   6        321.37        306.60         4.39 o                         
   1   2   6          1.64          2.68         1.17 o                         
   2   2   6         18.34         16.81         0.86 o                         
   3   2   6          5.50          3.26         0.73 o                         
   4   2   6          1.52          1.45         1.51 o                         
   5   2   6          0.03         -0.46         2.71 o                         
  -9   3   6          0.87          1.70         1.12 o                         
  -8   3   6        312.04        290.94         7.63 o                         
  -7   3   6          8.17          6.51         0.84 o                         
  -6   3   6         33.17         26.56         1.53 o                         
  -5   3   6         15.04         16.70         1.10 o                         
  -4   3   6         47.68         49.96         1.35 o                         
  -3   3   6        282.32        299.07         4.34 o                         
  -2   3   6          3.34          2.15         0.48 o                         
  -1   3   6        121.74        127.63         2.27 o                         
   0   3   6        173.62        156.00         2.47 o                         
   1   3   6        210.56        195.26         3.36 o                         
   2   3   6          2.56          0.04         0.56 o                         
   3   3   6          6.26          8.25         1.05 o                         
   4   3   6          0.53          0.09         1.48 o                         
   5   3   6          8.27         14.57         2.37 o                         
  -9   4   6          3.58          4.48         1.49 o                         
  -8   4   6        175.64        172.37         3.89 o                         
  -7   4   6          1.14          1.04         0.82 o                         
  -6   4   6          0.67         -0.71         0.71 o                         
  -5   4   6         44.26         42.32         1.38 o                         
  -4   4   6         96.09        105.75         1.99 o                         
  -3   4   6         73.43         76.28         1.52 o                         
  -2   4   6        189.12        190.46         2.90 o                         
  -1   4   6          7.41         10.82         0.77 o                         
   0   4   6          2.52          2.54         0.44 o                         
   1   4   6         17.81         15.58         0.87 o                         
   2   4   6          2.24          1.12         0.61 o                         
   3   4   6          6.60          9.61         1.20 o                         
   4   4   6         45.53         57.62         3.31 o                         
   5   4   6         35.66         50.50         3.92 o                         
  -9   5   6          1.09          2.45         1.33 o                         
  -7   5   6         17.52         15.41         1.46 o                         
  -6   5   6          0.45         -0.71         1.26 o                         
  -5   5   6         12.59         10.70         1.17 o                         
  -4   5   6         83.92         89.71         1.77 o                         
  -3   5   6         42.01         47.76         1.18 o                         
  -2   5   6         44.77         41.30         1.07 o                         
  -1   5   6         14.96         16.65         0.97 o                         
   0   5   6        161.63        157.39         2.49 o                         
   1   5   6         55.00         50.96         1.53 o                         
   2   5   6         59.84         55.16         1.73 o                         
   3   5   6         18.58         23.89         1.56 o                         
   4   5   6          3.20          6.65         1.48 o                         
   5   5   6         10.08         12.11         2.35 o                         
  -9   6   6          0.75          3.94         1.38 o                         
  -8   6   6          3.20          1.31         1.83 o                         
  -7   6   6          0.19          0.74         1.18 o                         
  -6   6   6         15.86         13.84         1.59 o                         
  -5   6   6         79.88         85.81         2.74 o                         
  -4   6   6        267.52        269.72         4.58 o                         
  -3   6   6         81.50         84.25         1.63 o                         
  -2   6   6        239.36        257.46         3.77 o                         
  -1   6   6        116.97        114.25         1.94 o                         
   0   6   6         55.62         48.28         1.16 o                         
   1   6   6          3.44          2.53         0.60 o                         
   2   6   6          0.70         -0.25         0.64 o                         
   3   6   6          0.44         -0.47         0.78 o                         
   4   6   6          2.39          3.33         1.10 o                         
  -9   7   6          2.86          3.55         1.43 o                         
  -8   7   6          3.23          1.65         1.83 o                         
  -7   7   6          1.14          2.20         1.03 o                         
  -6   7   6          4.67          5.70         1.02 o                         
  -5   7   6          1.63          1.03         1.37 o                         
  -4   7   6         39.31         45.60         3.35 o                         
  -3   7   6         27.28         25.37         0.91 o                         
  -2   7   6          9.96         11.60         0.75 o                         
  -1   7   6        197.81        183.45         2.83 o                         
   0   7   6         50.09         46.39         1.69 o                         
   1   7   6        101.45         94.04         2.19 o                         
   2   7   6          0.39         -0.04         0.67 o                         
   3   7   6          0.22          0.02         0.76 o                         
   4   7   6          5.07          5.38         1.14 o                         
  -9   8   6          0.05          0.89         1.05 o                         
  -8   8   6          8.69          6.60         1.31 o                         
  -7   8   6         37.64         36.70         2.25 o                         
  -6   8   6          0.27          0.02         0.86 o                         
  -5   8   6          0.29          0.17         0.81 o                         
  -4   8   6         73.56         70.54         2.40 o                         
  -3   8   6          0.06          1.20         0.83 o                         
  -2   8   6         19.30         19.69         0.84 o                         
  -1   8   6          0.10          1.94         0.44 o                         
   0   8   6        358.59        329.38         5.71 o                         
   1   8   6         22.60         15.59         1.17 o                         
   2   8   6         20.23         18.94         1.32 o                         
   3   8   6          1.36          1.11         0.81 o                         
   4   8   6          2.69          3.23         1.19 o                         
  -9   9   6          0.28         -0.21         1.06 o                         
  -8   9   6         18.67         14.37         1.85 o                         
  -7   9   6         61.83         63.50         2.73 o                         
  -6   9   6         10.19          8.05         1.35 o                         
  -5   9   6          8.76         10.27         1.49 o                         
  -4   9   6        228.22        227.23         5.17 o                         
  -3   9   6          0.74          0.91         0.82 o                         
  -2   9   6          0.04          0.29         0.55 o                         
  -1   9   6         29.65         36.63         1.06 o                         
   0   9   6         64.64         65.79         1.44 o                         
   1   9   6          0.38          0.26         0.72 o                         
   2   9   6          5.47          6.70         0.94 o                         
   3   9   6          0.53          0.75         0.83 o                         
   4   9   6          0.07          0.54         1.08 o                         
  -9  10   6          0.03         -1.05         1.06 o                         
  -8  10   6         23.41         21.85         2.22 o                         
  -7  10   6         98.64         99.39         5.14 o                         
  -6  10   6          3.00          3.28         0.99 o                         
  -5  10   6         61.05         63.97         2.38 o                         
  -4  10   6          7.23         10.60         1.60 o                         
  -3  10   6         70.04         72.79         2.35 o                         
  -2  10   6          2.89          2.41         0.59 o                         
  -1  10   6        126.39        122.52         2.12 o                         
   0  10   6        166.26        146.01         2.44 o                         
   1  10   6        171.10        135.38         4.53 o                         
   2  10   6          1.57          2.33         0.74 o                         
   3  10   6          3.12          4.57         0.95 o                         
   4  10   6         11.33         15.04         1.80 o                         
  -9  11   6          6.36          3.36         1.37 o                         
  -8  11   6          0.42          1.22         1.26 o                         
  -7  11   6          0.40          2.24         2.02 o                         
  -6  11   6          1.79          1.95         0.97 o                         
  -5  11   6          4.04          3.90         0.92 o                         
  -4  11   6          0.46          0.93         0.77 o                         
  -3  11   6          1.84          1.90         0.76 o                         
  -2  11   6         70.69         71.62         2.23 o                         
  -1  11   6        292.18        275.08         4.08 o                         
   0  11   6         13.37         12.11         1.85 o                         
   1  11   6         70.47         53.82         1.72 o                         
   2  11   6          3.78          2.76         0.77 o                         
   3  11   6         10.85         13.30         1.77 o                         
   4  11   6          0.08          0.18         1.17 o                         
  -9  12   6          0.16         -1.12         1.12 o                         
  -8  12   6          5.28          2.48         1.27 o                         
  -7  12   6         33.90         32.14         3.62 o                         
  -6  12   6         79.25         73.87         2.76 o                         
  -5  12   6          7.94         11.62         2.29 o                         
  -4  12   6          8.39         12.96         1.48 o                         
  -3  12   6          0.68          1.20         0.74 o                         
  -2  12   6          3.68          2.20         0.72 o                         
  -1  12   6        249.33        224.36         3.46 o                         
   0  12   6        478.45        410.66         8.14 o                         
   1  12   6          9.22          7.63         1.55 o                         
   2  12   6         13.49         14.79         1.39 o                         
   3  12   6          5.07          7.18         1.14 o                         
   4  12   6         16.77         16.47         1.96 o                         
  -8  13   6         21.34         16.54         1.56 o                         
  -7  13   6          0.11          0.25         1.01 o                         
  -6  13   6         16.42         12.09         1.59 o                         
  -5  13   6         37.56         36.53         2.03 o                         
  -4  13   6        100.17        104.73         3.09 o                         
  -3  13   6         40.39         36.34         1.84 o                         
  -2  13   6         21.45         23.01         1.50 o                         
  -1  13   6          1.27          9.98         1.82 o                         
   0  13   6         42.74         36.06         2.25 o                         
   1  13   6         30.82         26.03         2.30 o                         
   2  13   6          6.30          5.82         0.91 o                         
   3  13   6          6.74          9.91         1.24 o                         
   4  13   6          3.69          5.08         1.37 o                         
  -8  14   6         17.76         17.34         1.89 o                         
  -7  14   6          3.06          1.45         1.09 o                         
  -6  14   6          0.63          0.21         0.99 o                         
  -5  14   6          0.35          0.99         0.92 o                         
  -4  14   6         12.16         19.24         3.22 o                         
  -3  14   6        117.54        105.83         3.09 o                         
  -2  14   6         13.58         17.44         3.43 o                         
  -1  14   6        117.58        110.97         2.41 o                         
   0  14   6          0.67         -0.22         0.68 o                         
   1  14   6          4.81          6.16         1.01 o                         
   2  14   6          0.00         -0.24         0.81 o                         
   3  14   6         15.45         20.52         2.03 o                         
  -8  15   6          0.01         -0.40         1.00 o                         
  -7  15   6          5.43          3.06         0.96 o                         
  -6  15   6          0.24         -0.97         0.97 o                         
  -5  15   6         27.10         23.60         2.00 o                         
  -4  15   6         60.01         58.82         2.44 o                         
  -3  15   6        202.22        205.60         4.92 o                         
  -2  15   6        113.77        105.83         7.20 o                         
  -1  15   6         23.42         20.69         1.22 o                         
   0  15   6         14.84         10.36         1.00 o                         
   1  15   6          5.74          6.48         0.88 o                         
   2  15   6          6.36          5.56         1.00 o                         
   3  15   6         52.00         70.32         2.73 o                         
  -8  16   6         10.08          9.03         1.24 o                         
  -7  16   6          8.75          7.37         1.05 o                         
  -6  16   6          1.29          0.46         1.08 o                         
  -5  16   6          4.18          4.26         1.29 o                         
  -4  16   6         19.94         21.69         1.90 o                         
  -3  16   6        870.58        845.02        16.58 o                         
  -2  16   6         47.50         55.57         3.36 o                         
  -1  16   6         67.40         61.44         3.60 o                         
   0  16   6          1.13          0.68         0.73 o                         
   1  16   6          3.73          3.51         1.04 o                         
   2  16   6          0.66          0.54         0.98 o                         
   3  16   6          0.01          1.24         1.50 o                         
  -8  17   6          0.30          0.05         1.14 o                         
  -7  17   6          3.47          3.86         1.10 o                         
  -6  17   6          1.95          2.32         0.90 o                         
  -5  17   6         21.69         20.98         1.98 o                         
  -4  17   6          5.47         15.73         2.25 o                         
  -3  17   6          0.02         23.73         3.66 o                         
  -2  17   6        126.67        116.67         3.42 o                         
  -1  17   6          0.00         -0.30         0.84 o                         
   0  17   6          0.02         -0.48         0.74 o                         
   1  17   6         10.92         17.15         1.56 o                         
   2  17   6          5.67          8.27         1.21 o                         
   3  17   6          0.06          0.49         1.30 o                         
  -7  18   6          1.59          2.68         1.04 o                         
  -6  18   6         23.63         19.45         1.55 o                         
  -5  18   6         58.25         53.64         2.72 o                         
  -4  18   6         56.77         52.18         3.73 o                         
  -3  18   6        139.79        138.89         4.03 o                         
  -2  18   6          8.52          4.94         1.92 o                         
  -1  18   6          5.30          3.55         0.98 o                         
   0  18   6          1.76          4.23         1.08 o                         
   1  18   6          4.17          5.71         1.26 o                         
   2  18   6          6.16          9.29         1.31 o                         
   3  18   6         11.98         18.63         3.96 o                         
  -7  19   6         36.75         42.42         2.20 o                         
  -6  19   6          0.72          0.80         1.11 o                         
  -5  19   6         18.96         17.33         2.05 o                         
  -4  19   6        126.90        135.40         3.29 o                         
  -3  19   6         22.26         14.43         2.15 o                         
  -2  19   6          0.00         -1.23         1.79 o                         
  -1  19   6          0.51          0.38         0.99 o                         
   0  19   6         56.29         67.82         4.00 o                         
   1  19   6          0.69          2.62         1.49 o                         
   2  19   6          4.12          5.34         1.63 o                         
  -7  20   6         63.24         67.29         2.59 o                         
  -6  20   6          7.98          9.17         1.85 o                         
  -5  20   6         52.55         41.22         3.17 o                         
  -4  20   6         41.33         45.60         3.40 o                         
  -3  20   6          1.82          2.83         1.26 o                         
  -2  20   6          0.34          0.40         1.02 o                         
  -1  20   6          9.26         11.04         1.35 o                         
   0  20   6         29.70         43.58         4.31 o                         
   1  20   6         97.86        137.38         4.20 o                         
   2  20   6          7.61         11.89         2.39 o                         
  -6  21   6          7.09          6.06         1.16 o                         
  -5  21   6         52.97         57.68         3.10 o                         
  -4  21   6         35.01         26.91         2.53 o                         
  -3  21   6          0.77          0.15         1.62 o                         
  -2  21   6          0.15          0.27         1.09 o                         
  -1  21   6          7.04          8.47         0.99 o                         
   0  21   6          2.72          2.40         1.75 o                         
   1  21   6          3.86         36.88         3.42 o                         
   2  21   6          0.44          4.77         3.20 o                         
  -6  22   6          9.18          3.03         1.62 o                         
  -5  22   6          4.63          3.19         1.15 o                         
  -4  22   6          0.48         -0.96         0.96 o                         
  -3  22   6         14.11         13.02         1.60 o                         
  -2  22   6         20.77         17.69         1.74 o                         
  -1  22   6          1.48          1.06         0.95 o                         
   0  22   6         14.14         34.66         3.29 o                         
   1  22   6         39.25         69.39         9.67 o                         
  -5  23   6          1.84          0.44         1.08 o                         
  -4  23   6          0.08         -1.48         1.48 o                         
  -3  23   6          0.03         -0.98         0.98 o                         
  -2  23   6          5.44          4.96         1.02 o                         
  -1  23   6          7.98          5.08         2.09 o                         
  -5  24   6          1.73          1.05         1.18 o                         
  -4  24   6          0.16          0.10         1.12 o                         
  -3  24   6          0.98          0.33         1.04 o                         
  -2  24   6          0.26         -0.65         0.98 o                         
  -1  24   6          0.01         -0.34         1.26 o                         
  -4  25   6          2.57          0.48         1.25 o                         
  -3  25   6          3.02          1.10         1.72 o                         
  -2  25   6         11.74         15.33         2.18 o                         
  -1  25   6          1.13          2.25         1.42 o                         
  -9   0   7          0.95          2.49         1.61 o                         
  -7   0   7          0.31          2.09         1.51 o                         
  -5   0   7         29.72         27.91         3.02 o                         
  -3   0   7         21.86         17.88         1.38 o                         
  -1   0   7         75.96         71.54         2.18 o                         
   1   0   7          2.97          2.25         0.68 o                         
   3   0   7         15.88         16.93         2.77 o                         
  -9   1   7          2.07          4.60         1.64 o                         
  -8   1   7        592.71        554.92         8.40 o                         
  -7   1   7          0.15          1.17         1.40 o                         
  -6   1   7          1.61          1.86         0.90 o                         
  -5   1   7        114.16        114.61         2.30 o                         
  -4   1   7         18.17         19.94         1.03 o                         
  -3   1   7         72.36         72.03         1.54 o                         
  -2   1   7         40.23         40.16         1.12 o                         
  -1   1   7         43.51         47.03         1.27 o                         
   0   1   7        533.02        461.86         6.50 o                         
   1   1   7          2.04          1.80         0.45 o                         
   2   1   7          0.21          0.14         0.48 o                         
   3   1   7          5.44          5.16         1.60 o                         
   4   1   7          0.20         -0.36         2.05 o                         
  -9   2   7          1.60          2.22         1.31 o                         
  -8   2   7        160.49        173.89         3.65 o                         
  -7   2   7         10.73          8.00         1.14 o                         
  -6   2   7         45.35         43.42         3.75 o                         
  -5   2   7         86.95         87.92         1.96 o                         
  -4   2   7         99.91         91.49         1.83 o                         
  -3   2   7          3.33          4.45         0.53 o                         
  -2   2   7         53.05         48.99         1.25 o                         
  -1   2   7        228.36        220.36         3.37 o                         
   0   2   7          2.61          3.97         1.32 o                         
   1   2   7         42.28         35.09         1.11 o                         
   2   2   7          9.24          9.99         1.03 o                         
   3   2   7         22.82         24.63         4.28 o                         
   4   2   7          2.94          5.87         2.07 o                         
  -9   3   7          0.35          2.13         1.30 o                         
  -8   3   7          9.22          6.68         1.73 o                         
  -7   3   7          7.09          3.29         0.92 o                         
  -6   3   7         50.14         44.73         2.23 o                         
  -5   3   7         80.88         80.18         1.84 o                         
  -4   3   7          0.65          1.26         0.52 o                         
  -3   3   7         14.81         14.44         0.87 o                         
  -2   3   7        124.83        125.20         2.23 o                         
  -1   3   7         94.59         92.62         1.78 o                         
   0   3   7          0.11         -0.42         0.61 o                         
   1   3   7          1.99          0.98         0.60 o                         
   2   3   7         12.29         14.40         1.36 o                         
   3   3   7          1.54          2.28         1.49 o                         
   4   3   7         31.77         51.81         3.80 o                         
  -9   4   7          0.39         -0.36         1.26 o                         
  -8   4   7          8.65          7.40         1.72 o                         
  -7   4   7          2.55         -0.64         1.12 o                         
  -6   4   7         27.10         21.66         1.35 o                         
  -5   4   7         16.77         16.17         1.12 o                         
  -4   4   7          0.50          1.75         0.97 o                         
  -3   4   7         12.22         10.21         0.79 o                         
  -2   4   7         91.04         93.57         1.78 o                         
  -1   4   7        154.20        151.10         2.49 o                         
   0   4   7        128.11        123.17         2.33 o                         
   1   4   7         23.00         18.00         0.90 o                         
   2   4   7         17.87         21.92         1.49 o                         
   3   4   7         13.16         19.43         1.84 o                         
   4   4   7          4.24          6.36         2.06 o                         
  -9   5   7          0.49         -0.52         1.25 o                         
  -8   5   7         18.46         12.38         1.42 o                         
  -7   5   7          0.79         -1.20         1.48 o                         
  -6   5   7         22.44         20.62         1.64 o                         
  -5   5   7          4.83          2.47         0.80 o                         
  -4   5   7        368.56        368.44         5.36 o                         
  -3   5   7          5.67          8.01         0.80 o                         
  -2   5   7          3.61          7.83         0.75 o                         
  -1   5   7        102.65         93.46         1.80 o                         
   0   5   7          3.79          2.66         0.83 o                         
   1   5   7          6.46          5.82         0.63 o                         
   2   5   7          0.09          1.22         0.75 o                         
   3   5   7         55.56         59.90         4.82 o                         
   4   5   7          2.22          6.29         2.05 o                         
  -9   6   7          5.35          4.35         1.60 o                         
  -8   6   7          3.06          0.23         1.12 o                         
  -7   6   7          0.03         -0.43         1.69 o                         
  -6   6   7          0.01         -0.19         0.83 o                         
  -5   6   7          6.47          5.08         0.87 o                         
  -4   6   7        141.63        150.70         3.86 o                         
  -3   6   7         14.00         16.01         0.93 o                         
  -2   6   7         57.92         57.81         1.34 o                         
  -1   6   7         46.71         45.62         1.23 o                         
   0   6   7         26.62         18.68         0.95 o                         
   1   6   7         22.49         20.83         1.32 o                         
   2   6   7          2.98          4.43         0.84 o                         
   3   6   7          0.83          1.92         1.04 o                         
   4   6   7          3.09          3.64         2.03 o                         
  -9   7   7          9.60          6.06         1.47 o                         
  -8   7   7          1.48          1.64         1.35 o                         
  -7   7   7          5.14          3.30         1.31 o                         
  -6   7   7          7.24          4.35         0.95 o                         
  -5   7   7          8.66          7.91         1.05 o                         
  -4   7   7        199.35        203.48         3.26 o                         
  -3   7   7          0.00          0.33         0.47 o                         
  -2   7   7         64.35         63.37         1.42 o                         
  -1   7   7         12.15         11.49         1.01 o                         
   0   7   7          1.44          0.30         0.49 o                         
   1   7   7          3.82          3.58         0.74 o                         
   2   7   7          0.43          1.37         0.78 o                         
   3   7   7          0.09          1.77         1.05 o                         
  -9   8   7          7.17          5.32         1.66 o                         
  -8   8   7          9.24          8.00         2.03 o                         
  -7   8   7          9.96          8.78         1.49 o                         
  -6   8   7          6.34          5.68         1.18 o                         
  -5   8   7          0.62         -0.32         0.76 o                         
  -4   8   7         31.40         33.94         1.63 o                         
  -3   8   7          5.61          4.79         0.57 o                         
  -2   8   7         21.53         20.55         0.95 o                         
  -1   8   7        206.88        176.10         2.85 o                         
   0   8   7         44.51         39.83         1.19 o                         
   1   8   7          1.40          1.37         0.71 o                         
   2   8   7          2.10          3.23         0.87 o                         
   3   8   7          0.12          0.48         1.57 o                         
  -9   9   7          1.34          0.31         1.55 o                         
  -8   9   7          4.51          3.76         1.39 o                         
  -7   9   7          1.52         -0.86         1.99 o                         
  -6   9   7          0.06          0.15         1.06 o                         
  -5   9   7          0.05          0.01         0.97 o                         
  -4   9   7         26.42         24.65         1.50 o                         
  -3   9   7         77.92         76.23         2.07 o                         
  -2   9   7         23.58         29.14         1.24 o                         
  -1   9   7         35.33         41.12         1.26 o                         
   0   9   7          3.52          1.68         0.53 o                         
   1   9   7          0.41         -0.35         0.82 o                         
   2   9   7         10.86         14.49         1.56 o                         
   3   9   7         43.70         56.25         2.54 o                         
  -9  10   7          1.51          0.02         1.59 o                         
  -8  10   7          8.60          6.35         1.52 o                         
  -7  10   7         36.22         31.97         2.91 o                         
  -6  10   7         21.30         18.80         2.17 o                         
  -5  10   7          0.02          0.30         0.97 o                         
  -4  10   7          9.15          9.28         1.34 o                         
  -3  10   7         11.45          9.04         1.02 o                         
  -2  10   7        282.73        266.21         4.04 o                         
  -1  10   7          0.54          2.00         0.58 o                         
   0  10   7          1.18          2.29         0.67 o                         
   1  10   7         13.21          9.58         0.95 o                         
   2  10   7          0.82          0.71         1.23 o                         
   3  10   7          0.02          0.57         1.15 o                         
  -8  11   7         28.58         29.88         3.40 o                         
  -7  11   7          5.80          4.52         1.35 o                         
  -6  11   7        117.31        108.78         4.94 o                         
  -5  11   7          0.54          0.39         2.14 o                         
  -4  11   7          0.23          0.71         0.95 o                         
  -3  11   7          0.21          0.30         0.79 o                         
  -2  11   7        133.84        133.81         2.39 o                         
  -1  11   7         34.51         29.27         1.21 o                         
   0  11   7          1.15          3.90         0.74 o                         
   1  11   7          1.04          0.34         0.76 o                         
   2  11   7          1.96          3.61         1.03 o                         
   3  11   7          2.18          1.99         1.23 o                         
  -8  12   7          0.39         -1.23         2.62 o                         
  -7  12   7         12.82          7.26         1.44 o                         
  -6  12   7          6.17          5.65         1.30 o                         
  -5  12   7         41.41         36.87         3.06 o                         
  -4  12   7          7.01          8.33         1.72 o                         
  -3  12   7         20.39         20.10         1.47 o                         
  -2  12   7        110.65        109.30         2.14 o                         
  -1  12   7          7.30          8.03         1.00 o                         
   0  12   7          4.66          2.91         0.77 o                         
   1  12   7         16.24         10.50         1.40 o                         
   2  12   7          6.63          8.81         1.18 o                         
   3  12   7          3.87          4.88         1.42 o                         
  -8  13   7          9.76          6.81         1.53 o                         
  -7  13   7          3.54          2.43         1.46 o                         
  -6  13   7          1.36          2.15         2.00 o                         
  -5  13   7         60.74         62.55         5.17 o                         
  -4  13   7         60.54         55.93         2.79 o                         
  -3  13   7          6.27          5.84         1.01 o                         
  -2  13   7         22.49         27.38         1.57 o                         
  -1  13   7         82.03         71.89         1.69 o                         
   0  13   7         22.60         19.38         1.73 o                         
   1  13   7          0.03          1.26         1.11 o                         
   2  13   7          0.02          3.53         1.41 o                         
   3  13   7          0.18          1.17         1.38 o                         
  -8  14   7         22.13         18.49         1.70 o                         
  -7  14   7          1.30         -1.07         1.25 o                         
  -6  14   7          0.86          2.25         1.24 o                         
  -5  14   7        202.38        197.06         5.11 o                         
  -4  14   7          3.72          1.29         2.34 o                         
  -3  14   7         62.28         59.97         2.44 o                         
  -2  14   7        168.63        153.30         3.29 o                         
  -1  14   7         10.03          6.97         0.75 o                         
   0  14   7         17.07         17.87         1.85 o                         
   1  14   7          0.00          0.41         0.88 o                         
   2  14   7          3.36          4.32         1.44 o                         
  -8  15   7          0.27         -0.29         1.24 o                         
  -7  15   7          0.34         -0.80         1.48 o                         
  -6  15   7         60.54         63.20         4.80 o                         
  -5  15   7        164.51        165.75         4.64 o                         
  -4  15   7          0.04          1.92         1.14 o                         
  -3  15   7         28.39         31.56         3.82 o                         
  -2  15   7          0.72          1.39         0.95 o                         
  -1  15   7          0.96          1.15         1.25 o                         
   0  15   7          0.02          1.60         1.92 o                         
   1  15   7          0.06         -0.65         1.10 o                         
   2  15   7         22.53         35.64         3.37 o                         
  -7  16   7          6.58          3.18         1.40 o                         
  -6  16   7          5.88          2.62         2.80 o                         
  -5  16   7          5.92         20.62         2.80 o                         
  -4  16   7        101.90         97.56         3.39 o                         
  -3  16   7         38.22         41.73         3.11 o                         
  -2  16   7          0.11         -1.57         1.57 o                         
  -1  16   7          0.39         -0.07         1.04 o                         
   0  16   7          8.42          8.07         1.69 o                         
   1  16   7          0.28          0.91         1.31 o                         
   2  16   7          8.49          9.99         1.85 o                         
  -7  17   7          3.19          2.86         1.69 o                         
  -6  17   7          3.96          5.27         1.46 o                         
  -5  17   7        191.50        184.18         5.06 o                         
  -4  17   7        107.86        114.67         3.80 o                         
  -3  17   7        142.54        137.77         4.01 o                         
  -2  17   7          0.26         -0.51         0.97 o                         
  -1  17   7          1.99          3.18         1.07 o                         
   0  17   7          0.19          2.80         1.66 o                         
   1  17   7          0.67          2.52         1.89 o                         
   2  17   7          0.49          3.79         2.46 o                         
  -7  18   7         16.18         16.23         2.17 o                         
  -6  18   7          9.68          1.82         3.08 o                         
  -5  18   7         75.11         85.29         8.91 o                         
  -4  18   7        123.49        132.37         4.20 o                         
  -3  18   7          0.01         -1.10         1.15 o                         
  -2  18   7         17.29         16.55         1.97 o                         
  -1  18   7         37.05         42.99         2.33 o                         
   1  18   7          6.05          6.13         2.16 o                         
  -6  19   7          0.92          1.15         1.08 o                         
  -5  19   7        103.35        103.38         4.91 o                         
  -4  19   7         69.45         64.75         3.20 o                         
  -3  19   7          0.13         -0.18         2.28 o                         
  -2  19   7          2.43          1.62         1.17 o                         
  -1  19   7          8.83         17.37         3.05 o                         
   0  19   7          7.61         20.96         3.93 o                         
  -6  20   7         28.44         21.53         4.77 o                         
  -5  20   7          6.74          7.08         2.40 o                         
  -3  20   7          0.30         -1.20         2.25 o                         
  -2  20   7          0.57          0.05         1.18 o                         
  -1  20   7         15.89         24.60         4.40 o                         
   0  20   7         10.59         28.37         4.60 o                         
   1  20   7          1.43         20.22         3.48 o                         
  -6  21   7          3.26          2.59         2.74 o                         
  -5  21   7          9.58          8.27         1.39 o                         
  -4  21   7          0.48         -0.13         3.31 o                         
  -3  21   7          4.81          0.75         1.03 o                         
  -2  21   7          3.86          3.22         2.66 o                         
  -1  21   7         41.22         55.90         3.20 o                         
  -5  22   7          0.02         -0.01         1.62 o                         
  -4  22   7          0.09          1.20         1.66 o                         
  -3  22   7          3.26          2.79         1.17 o                         
  -2  22   7          4.39          4.44         1.07 o                         
  -4  23   7          0.00         -0.75         1.45 o                         
  -3  23   7          2.09          2.75         1.17 o                         
  -2  23   7          0.54          0.65         1.09 o                         
  -1  23   7         13.00         14.99         2.86 o                         
  -6   0   8         38.03         24.38         2.92 o                         
  -4   0   8         29.28         29.15         1.64 o                         
  -2   0   8        543.16        551.64        10.89 o                         
   0   0   8          8.14          7.75         1.15 o                         
   2   0   8          5.45          1.66         2.16 o                         
  -9   1   8          2.73          6.11         1.79 o                         
  -8   1   8          0.20          2.88         1.51 o                         
  -7   1   8         21.20         24.15         2.35 o                         
  -6   1   8          2.31          2.18         1.02 o                         
  -5   1   8         43.85         42.88         1.44 o                         
  -4   1   8          2.28          3.68         0.69 o                         
  -3   1   8          0.02          2.19         1.11 o                         
  -2   1   8         73.39         91.14         1.92 o                         
  -1   1   8        187.91        168.21         2.86 o                         
   0   1   8         18.09         12.52         0.99 o                         
   1   1   8          1.30          0.99         0.56 o                         
   2   1   8          0.00          0.22         1.57 o                         
   3   1   8          9.13         14.07         2.35 o                         
  -9   2   8          0.09          2.11         1.69 o                         
  -8   2   8          0.36         -0.49         1.94 o                         
  -7   2   8          5.03          3.26         1.85 o                         
  -6   2   8         12.34          7.69         1.40 o                         
  -5   2   8         12.92         13.80         1.16 o                         
  -4   2   8          2.52          3.27         0.71 o                         
  -3   2   8          0.26          9.54         1.82 o                         
  -2   2   8        146.19        145.66         2.55 o                         
  -1   2   8          9.04          8.63         1.15 o                         
   0   2   8          1.59          1.22         1.15 o                         
   1   2   8          0.13          1.13         0.54 o                         
   2   2   8          2.95          4.01         2.06 o                         
   3   2   8          3.95          9.96         2.11 o                         
  -9   3   8          0.23          0.13         1.55 o                         
  -8   3   8          0.46         -0.06         2.19 o                         
  -7   3   8          2.60          2.09         1.27 o                         
  -6   3   8         21.90         19.37         1.34 o                         
  -5   3   8         49.95         49.14         2.10 o                         
  -4   3   8          1.08          2.22         1.32 o                         
  -3   3   8         73.57         88.50         1.83 o                         
  -2   3   8        123.84        114.69         2.15 o                         
  -1   3   8         72.97         65.74         5.07 o                         
   0   3   8          0.04         -0.40         0.63 o                         
   1   3   8         44.95         47.26         2.83 o                         
   2   3   8          6.57         11.71         2.38 o                         
   3   3   8         16.75         25.22         3.59 o                         
  -9   4   8          0.22         -0.16         2.05 o                         
  -8   4   8          0.01         -2.16         2.16 o                         
  -7   4   8          4.26          1.63         1.96 o                         
  -6   4   8         11.46         11.95         1.62 o                         
  -5   4   8          9.21          9.96         1.45 o                         
  -4   4   8          3.06          3.35         0.75 o                         
  -3   4   8         43.82         48.08         1.39 o                         
  -2   4   8          2.61          3.23         0.68 o                         
  -1   4   8         18.15         11.45         1.39 o                         
   0   4   8          2.27          2.09         0.64 o                         
   1   4   8         13.03         18.68         1.46 o                         
   2   4   8         27.31         37.06         3.67 o                         
  -9   5   8          6.56          1.14         1.63 o                         
  -8   5   8          0.07         -1.45         1.45 o                         
  -7   5   8          0.96         -1.24         1.24 o                         
  -6   5   8         15.80         12.91         1.97 o                         
  -5   5   8         24.89         22.93         1.60 o                         
  -4   5   8          1.03          1.85         0.74 o                         
  -3   5   8          0.05          3.85         0.91 o                         
  -2   5   8         98.81         94.73         2.36 o                         
  -1   5   8         26.71         25.10         1.39 o                         
   0   5   8         23.00         19.74         1.04 o                         
   1   5   8         24.29         30.52         1.90 o                         
   2   5   8         17.27         28.20         2.92 o                         
  -9   6   8          0.45         -0.39         1.56 o                         
  -8   6   8          3.94          1.16         1.52 o                         
  -7   6   8         14.50         10.78         1.41 o                         
  -6   6   8         95.41         92.93         3.71 o                         
  -5   6   8         11.74         13.41         1.79 o                         
  -4   6   8         13.96         21.05         1.42 o                         
  -3   6   8        131.01        133.86         2.42 o                         
  -2   6   8         46.70         49.19         1.62 o                         
  -1   6   8          1.38          0.60         0.57 o                         
   0   6   8          4.58          3.58         0.61 o                         
   1   6   8          0.46          0.72         0.85 o                         
   2   6   8          0.01          1.92         1.04 o                         
  -9   7   8          0.01         -0.40         2.80 o                         
  -8   7   8          0.22         -0.89         1.46 o                         
  -7   7   8          0.04         -1.26         1.26 o                         
  -6   7   8         69.14         74.66         3.17 o                         
  -5   7   8         27.32         27.51         1.77 o                         
  -4   7   8          2.77          4.36         0.85 o                         
  -3   7   8         38.15         43.64         1.35 o                         
  -2   7   8         18.93         21.16         1.51 o                         
  -1   7   8         13.72         10.63         1.02 o                         
   0   7   8          0.81          0.12         0.71 o                         
   1   7   8          6.25          7.06         1.25 o                         
   2   7   8          1.22          0.87         1.21 o                         
  -8   8   8          0.58         -1.42         1.42 o                         
  -7   8   8          1.02          0.01         1.36 o                         
  -6   8   8         51.47         49.14         2.58 o                         
  -5   8   8          0.30          0.07         0.91 o                         
  -4   8   8         33.41         35.67         1.73 o                         
  -3   8   8          6.21         12.88         1.14 o                         
  -2   8   8         69.32         66.07         1.88 o                         
  -1   8   8          6.81          3.09         0.69 o                         
   0   8   8          4.77          1.75         0.65 o                         
   1   8   8          3.36          4.59         0.98 o                         
   2   8   8          2.96          4.41         1.15 o                         
  -8   9   8          3.27          0.30         1.50 o                         
  -7   9   8          0.29         -1.24         1.24 o                         
  -6   9   8         76.15         69.23         2.87 o                         
  -5   9   8          0.18         -0.13         1.18 o                         
  -4   9   8         25.71         25.65         1.66 o                         
  -3   9   8          0.38          4.47         1.28 o                         
  -2   9   8         52.44         55.01         1.58 o                         
  -1   9   8          0.53         -0.26         0.58 o                         
   0   9   8          0.04         -0.32         1.29 o                         
   1   9   8          1.53          2.32         0.97 o                         
   2   9   8          0.51          1.31         1.32 o                         
  -8  10   8          2.64          2.61         1.57 o                         
  -7  10   8         12.88          9.94         1.43 o                         
  -6  10   8          0.64         -0.63         1.06 o                         
  -5  10   8          2.68          1.42         0.96 o                         
  -4  10   8          3.74          2.46         0.90 o                         
  -3  10   8         78.70         84.60         2.33 o                         
  -2  10   8         73.30         66.57         1.73 o                         
  -1  10   8         70.06         56.61         1.57 o                         
   0  10   8          0.38         -0.45         0.77 o                         
   1  10   8          0.30          2.30         0.99 o                         
   2  10   8         15.12         21.57         2.21 o                         
  -8  11   8          0.61         -1.79         1.79 o                         
  -7  11   8         10.54          7.36         1.60 o                         
  -6  11   8          3.57          1.78         1.57 o                         
  -5  11   8          0.25         -0.98         0.98 o                         
  -4  11   8          1.72          1.84         0.94 o                         
  -3  11   8        108.89        108.84         2.73 o                         
  -2  11   8         10.41         13.12         1.48 o                         
  -1  11   8         73.10         62.05         1.64 o                         
   0  11   8          7.93          6.97         0.95 o                         
   1  11   8         10.73         13.33         1.80 o                         
   2  11   8          1.86          1.32         1.30 o                         
  -8  12   8         17.19         15.82         3.29 o                         
  -7  12   8          5.42         -2.62         2.86 o                         
  -6  12   8          4.86          5.28         1.69 o                         
  -5  12   8          0.00         -0.41         0.99 o                         
  -4  12   8         20.23         19.70         1.77 o                         
  -3  12   8        107.17        105.64         2.72 o                         
  -2  12   8         93.14         81.62         2.31 o                         
  -1  12   8          3.27          3.54         1.13 o                         
   0  12   8          1.51          1.94         1.09 o                         
   1  12   8          8.62          8.82         1.48 o                         
   2  12   8         24.96         27.35         3.22 o                         
  -8  13   8         21.12         18.01         3.80 o                         
  -7  13   8         48.40         46.65         8.02 o                         
  -6  13   8         17.36         22.07         3.02 o                         
  -5  13   8         12.02         15.12         2.65 o                         
  -4  13   8         33.81         32.62         2.00 o                         
  -3  13   8          0.95         14.13         3.02 o                         
  -2  13   8         12.76         11.38         1.41 o                         
  -1  13   8         24.95         22.68         2.19 o                         
   0  13   8          0.16         -0.27         1.08 o                         
   1  13   8         16.36         31.31         4.17 o                         
  -7  14   8          3.94         -2.00         3.05 o                         
  -6  14   8          2.86          2.52         2.77 o                         
  -5  14   8         45.94         49.08         7.26 o                         
  -4  14   8          0.14         -0.59         1.19 o                         
  -3  14   8         69.36         71.44         2.40 o                         
  -2  14   8          5.59          5.13         1.25 o                         
  -1  14   8          0.80         11.85         2.59 o                         
   0  14   8          3.10         14.87         2.83 o                         
   1  14   8         16.36         26.80         2.74 o                         
  -7  15   8         21.51         13.79         2.77 o                         
  -6  15   8         11.36         11.66         6.14 o                         
  -5  15   8         97.33        111.84        13.39 o                         
  -4  15   8          2.85         -0.77         1.66 o                         
  -3  15   8          7.57          6.12         1.09 o                         
  -2  15   8          3.47          2.37         1.12 o                         
  -1  15   8          1.79          2.43         1.42 o                         
   1  15   8         62.27         93.50         3.79 o                         
  -7  16   8          4.17          1.91         1.85 o                         
  -6  16   8          4.60          5.04         3.46 o                         
  -5  16   8        188.93        197.69         7.68 o                         
  -4  16   8          3.53          5.32         1.45 o                         
  -3  16   8          4.88          2.73         1.10 o                         
  -2  16   8          0.23          0.72         1.74 o                         
  -6  17   8          0.64          3.85         1.82 o                         
  -5  17   8          0.84          3.05         3.14 o                         
  -4  17   8         13.52         12.72         2.83 o                         
  -3  17   8          3.09          1.04         1.13 o                         
  -2  17   8          0.48          0.85         1.38 o                         
  -1  17   8          1.02          4.62         2.54 o                         
  -6  18   8         60.25         54.80         7.93 o                         
  -5  18   8         45.60         43.01         6.63 o                         
  -4  18   8          1.98         -1.38         1.38 o                         
  -3  18   8          9.89          8.35         1.27 o                         
  -2  18   8          2.40          2.78         1.07 o                         
  -1  18   8          4.39         20.32         3.08 o                         
  -5  19   8         12.41          7.83         3.88 o                         
  -4  19   8          0.55         -1.40         1.40 o                         
  -3  19   8          3.77          5.23         1.22 o                         
  -2  19   8         28.21         41.33         2.64 o                         
  -4  20   8          0.90         -1.42         1.50 o                         
  -3  20   8          3.94          4.07         1.54 o                         
  -2  20   8          7.23          8.71         2.28 o                         
  -4  21   8          0.26         -1.91         2.02 o                         
  -3  21   8          4.92          5.10         1.61 o                         
  -7   0   9          2.24          0.52         1.91 o                         
  -3   0   9        125.44        138.43         5.32 o                         
  -1   0   9          5.20          3.52         1.40 o                         
   1   0   9          2.16          1.35         2.12 o                         
  -8   1   9          1.79          4.42         1.66 o                         
  -7   1   9         36.04         42.46         2.95 o                         
  -6   1   9          0.47          0.26         0.81 o                         
  -5   1   9         22.69         29.20         1.71 o                         
  -4   1   9         36.42         45.46         2.12 o                         
  -3   1   9         13.90         35.01         3.58 o                         
  -2   1   9        150.73        141.88         2.67 o                         
  -1   1   9          0.65          0.52         0.67 o                         
   0   1   9          1.72          3.05         0.76 o                         
   1   1   9          0.02          0.01         1.50 o                         
  -8   2   9          5.59          8.26         1.93 o                         
  -7   2   9         12.70         20.59         2.64 o                         
  -6   2   9         22.00         17.27         1.84 o                         
  -5   2   9          0.09          3.46         1.12 o                         
  -4   2   9        112.75        125.45         3.45 o                         
  -3   2   9        115.41        124.58         2.43 o                         
  -2   2   9          0.46          3.77         1.11 o                         
  -1   2   9          0.51          0.31         1.15 o                         
   0   2   9         11.45         15.05         1.49 o                         
   1   2   9         20.04         25.00         2.01 o                         
  -8   3   9         23.95         27.38         3.09 o                         
  -7   3   9         41.54         42.89         2.96 o                         
  -6   3   9          1.89          1.43         1.37 o                         
  -5   3   9          1.01          2.52         0.93 o                         
  -4   3   9         43.50         67.61         3.48 o                         
  -3   3   9         67.89         76.15         2.35 o                         
  -2   3   9          7.57          6.68         1.02 o                         
  -1   3   9          2.77          2.37         0.80 o                         
   0   3   9         12.57         13.44         1.39 o                         
   1   3   9          8.91         15.78         2.11 o                         
  -8   4   9         10.45         10.15         1.88 o                         
  -7   4   9         11.75         19.98         2.67 o                         
  -6   4   9          0.22          1.47         1.74 o                         
  -5   4   9          3.41          3.27         0.99 o                         
  -4   4   9         67.55         81.93         1.95 o                         
  -3   4   9         35.36         45.45         1.74 o                         
  -2   4   9         16.27         14.47         2.03 o                         
  -1   4   9          0.47         -0.21         0.64 o                         
   0   4   9          0.89          2.75         1.08 o                         
   1   4   9         12.10         22.58         2.26 o                         
  -8   5   9          5.53          5.81         1.73 o                         
  -7   5   9          4.39          2.07         1.45 o                         
  -6   5   9         72.00         69.03         3.27 o                         
  -5   5   9          0.92          1.30         0.97 o                         
  -4   5   9          2.12          3.83         0.92 o                         
  -3   5   9         39.37         42.31         1.71 o                         
  -2   5   9          0.05         -0.05         1.32 o                         
  -1   5   9          0.91         -0.32         0.74 o                         
   0   5   9          3.97          6.02         0.97 o                         
   1   5   9         28.62         30.36         2.43 o                         
  -8   6   9          0.12          1.57         1.69 o                         
  -7   6   9          0.20         -0.10         1.42 o                         
  -6   6   9         17.65         27.59         2.52 o                         
  -5   6   9          2.46          4.23         1.05 o                         
  -4   6   9         10.22         15.40         2.05 o                         
  -3   6   9         20.32         20.94         1.72 o                         
  -2   6   9          3.12          2.14         0.69 o                         
  -1   6   9          3.91          1.43         0.77 o                         
   0   6   9         15.44         18.12         1.64 o                         
   1   6   9          0.00          1.89         1.11 o                         
  -8   7   9          0.34         -1.08         1.99 o                         
  -7   7   9          0.33          1.28         2.00 o                         
  -6   7   9         47.87         42.75         3.76 o                         
  -5   7   9          0.01          1.43         1.02 o                         
  -4   7   9         73.99         82.20         3.27 o                         
  -3   7   9          0.59          2.41         0.89 o                         
  -2   7   9          0.97         -0.76         0.76 o                         
  -1   7   9          0.84          0.17         1.04 o                         
   0   7   9          2.10          4.03         1.02 o                         
   1   7   9          2.15          3.22         1.18 o                         
  -8   8   9         15.26         11.08         2.17 o                         
  -7   8   9          0.03         -1.46         1.46 o                         
  -6   8   9          3.90          2.97         1.28 o                         
  -5   8   9         20.60         24.65         1.96 o                         
  -4   8   9         21.05         28.88         1.87 o                         
  -3   8   9         97.87         89.46         3.41 o                         
  -2   8   9          5.00          4.15         0.80 o                         
  -1   8   9          1.81          1.62         1.04 o                         
   0   8   9          0.48          0.41         1.07 o                         
   1   8   9          3.24          6.05         1.30 o                         
  -8   9   9          7.89          7.50         1.93 o                         
  -7   9   9          0.47         -1.50         1.65 o                         
  -6   9   9          2.97          0.90         1.35 o                         
  -5   9   9         29.22         29.34         2.07 o                         
  -4   9   9         11.14         23.06         2.35 o                         
  -3   9   9          3.21          3.32         1.22 o                         
  -2   9   9          0.59          0.31         0.93 o                         
  -1   9   9          0.16          0.58         0.77 o                         
   0   9   9          6.79          9.84         1.85 o                         
   1   9   9         41.67         59.61         7.79 o                         
  -7  10   9          0.28         -1.28         1.48 o                         
  -6  10   9          7.86          7.34         1.57 o                         
  -5  10   9         18.89         20.83         2.05 o                         
  -4  10   9         70.36         80.33         2.58 o                         
  -3  10   9          2.44          2.69         1.15 o                         
  -2  10   9          3.50          4.98         0.93 o                         
  -1  10   9          2.45          1.90         1.25 o                         
   0  10   9          2.67          4.69         1.40 o                         
  -7  11   9          0.33         -0.92         1.91 o                         
  -6  11   9          3.20          0.66         1.87 o                         
  -5  11   9          1.94          3.68         1.23 o                         
  -4  11   9         82.93         90.47         2.77 o                         
  -3  11   9         38.51         40.55         2.02 o                         
  -2  11   9          1.23          1.88         1.04 o                         
  -1  11   9          0.04          2.01         2.43 o                         
   0  11   9          0.27          2.09         1.29 o                         
  -7  12   9         11.47         11.06         1.93 o                         
  -6  12   9          2.98          0.18         1.84 o                         
  -5  12   9         36.03         34.57         3.25 o                         
  -4  12   9         55.29         61.98         2.47 o                         
  -3  12   9          0.45          2.62         1.00 o                         
  -2  12   9          1.69          2.84         1.48 o                         
   0  12   9          2.84         18.90         3.48 o                         
  -7  13   9         33.11         39.19         3.30 o                         
  -6  13   9          8.40          6.19         1.51 o                         
  -5  13   9          1.88          1.20         1.84 o                         
  -4  13   9         33.24         41.93         2.33 o                         
  -3  13   9          5.63          7.04         1.50 o                         
  -2  13   9         13.06         11.03         2.66 o                         
  -1  13   9         13.68         19.76         3.17 o                         
   0  13   9          5.54         15.85         3.60 o                         
  -6  14   9          2.54          3.43         1.64 o                         
  -5  14   9         22.86         25.53         3.14 o                         
  -4  14   9         60.35         60.89         2.56 o                         
  -3  14   9          3.32         -0.15         1.26 o                         
  -2  14   9          5.60          5.32         1.54 o                         
  -6  15   9          0.13          1.61         2.59 o                         
  -5  15   9          0.06          0.28         1.33 o                         
  -4  15   9          1.14          0.76         1.23 o                         
  -3  15   9          0.51          0.12         1.41 o                         
  -1  15   9          0.11          0.77         1.82 o                         
  -5  16   9         10.09          9.91         1.56 o                         
  -4  16   9          1.61         -0.21         1.25 o                         
  -3  16   9          0.29          0.83         1.50 o                         
  -2  16   9          2.74          1.85         1.82 o                         
  -5  17   9         14.19         10.66         1.67 o                         
  -4  17   9          3.30          2.26         1.36 o                         
  -3  17   9          0.06          0.56         1.37 o                         
  -6   0  10          1.36          3.17         2.19 o                         
  -4   0  10        209.15        248.38         8.65 o                         
  -2   0  10          0.07          1.94         2.99 o                         
   0   0  10          0.37          7.57         2.65 o                         
  -7   1  10         13.23         11.46         1.94 o                         
  -4   1  10         32.77         76.29        10.87 o                         
  -3   1  10         33.54         39.18         2.79 o                         
  -2   1  10          0.01          0.35         0.79 o                         
  -1   1  10          4.96          4.14         0.93 o                         
  -7   2  10          0.42          0.62         1.45 o                         
  -6   2  10          1.79          3.54         2.16 o                         
  -4   2  10         46.84         70.19         9.39 o                         
  -3   2  10          5.95         21.67         3.97 o                         
  -2   2  10          3.49          2.58         0.91 o                         
  -1   2  10          0.06          1.61         1.26 o                         
  -7   3  10         10.65          6.14         1.50 o                         
  -6   3  10          8.43         18.98         2.13 o                         
  -5   3  10         34.51         61.71         5.70 o                         
  -4   3  10         44.79         59.97         5.11 o                         
  -3   3  10         13.51         15.93         2.52 o                         
  -2   3  10          1.56          2.87         1.48 o                         
  -1   3  10         44.38         38.42         2.10 o                         
  -7   4  10          0.10         -0.19         1.42 o                         
  -6   4  10          9.93         18.90         2.53 o                         
  -5   4  10         57.22         75.69         4.29 o                         
  -3   4  10          6.83          7.81         1.32 o                         
  -2   4  10          0.19          0.27         1.26 o                         
  -1   4  10          7.22         10.79         1.20 o                         
  -7   5  10          4.83          4.28         1.80 o                         
  -6   5  10          0.11          1.99         1.26 o                         
  -5   5  10          3.44         27.74         3.39 o                         
  -4   5  10         18.78         14.10         2.22 o                         
  -2   5  10          3.04          2.58         1.39 o                         
  -1   5  10          8.41          8.92         1.43 o                         
  -7   6  10          0.70          2.05         1.80 o                         
  -6   6  10          0.58          3.36         1.30 o                         
  -5   6  10         72.72         81.12         2.81 o                         
  -4   6  10         11.98         13.21         1.64 o                         
  -3   6  10          2.31          1.82         1.79 o                         
  -2   6  10          1.26          0.95         1.94 o                         
  -1   6  10          2.02          3.81         1.11 o                         
  -7   7  10          5.73          3.84         1.65 o                         
  -6   7  10          0.00          0.96         1.32 o                         
  -5   7  10          0.22          3.38         2.06 o                         
  -1   7  10         11.36         12.58         3.66 o                         
  -7   8  10          2.39          1.40         1.86 o                         
  -6   8  10         10.73         15.33         1.82 o                         
  -5   8  10          1.37          3.14         1.49 o                         
  -4   8  10          7.56          9.45         1.56 o                         
  -3   8  10          0.98         -1.20         1.20 o                         
  -1   8  10          4.08         20.99         3.54 o                         
  -6   9  10         35.13         36.76         2.65 o                         
  -5   9  10          7.59         24.44         2.68 o                         
  -4   9  10         15.86         18.78         2.64 o                         
  -3   9  10          1.19          4.60         2.28 o                         
  -6  10  10          3.02          4.23         1.50 o                         
  -5  10  10         19.61         31.56         3.58 o                         
  -4  10  10         14.27         12.93         1.71 o                         
  -3  10  10          7.96          5.85         1.75 o                         
  -2  10  10          0.04          0.48         2.14 o                         
  -6  11  10          1.31          2.82         1.66 o                         
  -5  11  10         16.89         16.99         2.46 o                         
  -4  11  10          1.72          0.70         1.82 o                         
  -3  11  10         16.26         11.85         3.91 o                         
  -5  12  10         30.26         36.89         2.61 o                         
  -4  12  10          8.38         13.06         2.46 o                         
  -4  13  10          1.89          6.07         1.78 o                         
  -5   0  11         68.67         87.73         5.91 o                         
  -4   1  11         18.44         16.79         2.00 o                         
  -5   2  11         33.55         40.71         5.51 o                         
  -5   3  11         19.98         27.37         4.68 o                         
  -4   4  11          0.87         -1.60         1.60 o                         
                                                                                
